# Supplementary material for: MicroRNA panel in serum reveals novel diagnostic biomarkers for prostate cancer
Source: PeerJ. 2021 May 19;9:e11441. doi: 10.7717/peerj.11441 (PMC8141284; doi:10.7717/peerj.11441)
Supplement: Supplemental Information 5 [file peerj-09-11441-s005.xlsx]

## Sheet: Sheet1
Table S1: Prostate cancer diagnostic capability of the signature and other identified biomarkers (presented as the results of ROC curve analysis using the data from TCGA and GEO datasets).
Study	Biomarker	TCGA			GSE113740			GSE113486			GSE112264
		AUC(95%CI)	Sensitivity (%)	Specificity (%)	AUC(95%CI)	Sensitivity (%)	Specificity (%)	AUC(95%CI)	Sensitivity (%)	Specificity (%)	AUC(95%CI)	Sensitivity (%)	Specificity (%)
Zhu et al.	3-miRNA panel	0.979(0.967-0.991)	94.1	94	0.806(0.733-0.880)	84	68.7	0.943(0.901-0.986)	42.5	100	0.950(0.925-0.976)	86.2	92.7
Bryant R.J. et al.	12-miRNA panel	0.950(0.919-0.981)	87.8	92.2	0.864(0.789-0.938)	84	82	0.985(0.972-0.999)	100	90	0.959(0.927-0.992)	93.3	90.2
Chen Z.H. et al.	miR-622, miR-1285, let-7e, let-7c and miR-30	0.710(0.655-0.765)	66.1	78.4	0.659(0.540-0.778)	56	75.3	0.723(0.620-0.827)	52.5	90	0.774(0.729-0.820)	54.3	100
Yaman Agaoglu F. et al.	miR-21, miR-141 and miR-221	0.942(0.916-0.967)	85.7	90.2	0.500(0.382-0.618)	36	76.5	0.718(0.631-0.805)	87.5	53	0.908(0.844-0.972)	97.3	75.6
Moltzahn F. et al.	10-miRNA panel	0.969(0.949-0.989)	96	88.2	0.718(0.633-0.804)	84	51.3	0.916(0.856-0.976)	82.5	91	0.952(0.926-0.977)	90.7	87.8
Paunescu I.A. et al.	miR-130a-3p, miR-150-5p, and miR-148a-3p	0.921(0.880-0.963)	85.3	86.3	0.673(0.570-0.775)	68	70	0.853(0.776-0.930)	80	80	0.878(0.841-0.916)	77.8	90.2
Porzycki P. et al.	miR-141-3p, miR-21 and miR-375	0.939(0.897-0.981)	96.6	84.3	0.471(0.372-0.569)	48	60.4	0.713(0.624-0.802)	52.5	81	0.908(0.847-0.970)	17.4	100
