# Supplementary material for: MicroRNA panel in serum reveals novel diagnostic biomarkers for prostate cancer
Source: PeerJ. 2021 May 19;9:e11441. doi: 10.7717/peerj.11441 (PMC8141284; doi:10.7717/peerj.11441)
Supplement: Supplemental Information 9 [file peerj-09-11441-s009.xlsx]

## Sheet: previous research
PMID：22240788		Changes in circulating microRNA levels associated with prostate cancer
PMID：22298030		A panel of five circulating microRNAs as potential biomarkers for prostate cancer
PMID：21274675		Investigation of miR-21, miR-141, and miR-221 in blood circulation of patients with prostate cancer
PMID：21098088		Microfluidic-based multiplex qRT-PCR identifies diagnostic and prognostic microRNA signatures in the sera of prostate cancer patients
PMID：31484346		Biomarker Potential of Plasma MicroRNA-150-5p in Prostate Cancer
PMID：30014459		Combination of three miRNA (miR-141, miR-21, and miR-375) as potential diagnostic tool for prostate cancer recognition

## Sheet: TCGA
MIRNA	hsa-mir-146a\mature,MIMAT0000449	hsa-mir-24-1\mature,MIMAT0000080	hsa-mir-93\mature,MIMAT0000093			22240788	MIRNA	hsa-mir-107\mature,MIMAT0000104	hsa-mir-130b\mature,MIMAT0000691	hsa-mir-141\mature,MIMAT0000432	hsa-mir-2110\mature,MIMAT0010133	hsa-mir-301a\mature,MIMAT0000688	hsa-mir-326\mature,MIMAT0000756	hsa-mir-331\mature,MIMAT0000760	hsa-mir-432\mature,MIMAT0002814	hsa-mir-484\mature,MIMAT0002174	hsa-mir-574\mature,MIMAT0003239	hsa-mir-625\mature,MIMAT0004808	hsa-mir-181a-2\mature,MIMAT0004558		22298030	MIRNA	hsa-mir-622\mature,MIMAT0003291	hsa-mir-1285-1\mature,MIMAT0005876	hsa-let-7e\mature,MIMAT0000066	hsa-let-7c\mature,MIMAT0000064	hsa-mir-30c-1\mature,MIMAT0000244		22298030	MIRNA	hsa-mir-622\mature,MIMAT0003291	hsa-mir-1285-1\mature,MIMAT0005876	hsa-let-7e\mature,MIMAT0000066	hsa-let-7c\mature,MIMAT0026472	hsa-mir-30c-1\mature,MIMAT0000244		21274675	MIRNA	hsa-mir-21\mature,MIMAT0000076	hsa-mir-141\mature,MIMAT0000432	hsa-mir-221\mature,MIMAT0000278		21098088	MIRNA	hsa-mir-20b\mature,MIMAT0001413	hsa-mir-26b\mature,MIMAT0000083	hsa-mir-30c-1\mature,MIMAT0000244	hsa-mir-93\mature,MIMAT0000093	hsa-mir-106a\mature,MIMAT0000103
TCGA-2A-A8VL-01A	27	1849	16047				TCGA-CH-5761-11A	201	18	1942	6	7	14	18	7	67	384	305	1125	0		TCGA-CH-5761-11A	0.01	0.01	6393	35035	1184	0		TCGA-CH-5761-11A	0.01	0.01	6393	82	1184	0		TCGA-CH-5761-11A	566234	1942	2467	0		TCGA-CH-5761-11A	328	4142	1184	4247	202
TCGA-2A-A8VO-01A	29	1435	10934				TCGA-CH-5768-11A	143	11	1579	5	6	32	25	6	55	337	217	995	0		TCGA-CH-5768-11A	0.01	0.01	5535	41273	956	0		TCGA-CH-5768-11A	0.01	0.01	5535	103	956	0		TCGA-CH-5768-11A	194464	1579	1575	0		TCGA-CH-5768-11A	211	4810	956	3924	142
TCGA-2A-A8VT-01A	65	1135	10865				TCGA-CH-5769-11A	101	17	1138	7	3	27	25	13	138	169	257	879	0		TCGA-CH-5769-11A	0.01	0.01	2952	16607	473	0		TCGA-CH-5769-11A	0.01	0.01	2952	37	473	0		TCGA-CH-5769-11A	508557	1138	423	0		TCGA-CH-5769-11A	382	2953	473	5379	249
TCGA-2A-A8VV-01A	53	1822	27698				TCGA-EJ-7115-11A	67	7	1184	2	7	8	56	15	27	100	112	479	0		TCGA-EJ-7115-11A	0.01	0.01	1002	13593	483	0		TCGA-EJ-7115-11A	0.01	0.01	1002	53	483	0		TCGA-EJ-7115-11A	228503	1184	795	0		TCGA-EJ-7115-11A	244	1066	483	3406	103
TCGA-2A-A8VX-01A	25	1032	13397				TCGA-EJ-7123-11A	369	22	167	2	36	50	207	46	133	495	230	1155	0		TCGA-EJ-7123-11A	0.01	0.01	4076	45775	1507	0		TCGA-EJ-7123-11A	0.01	0.01	4076	132	1507	0		TCGA-EJ-7123-11A	446802	167	7020	0		TCGA-EJ-7123-11A	283	1938	1507	7347	74
TCGA-2A-A8W1-01A	57	617	13262				TCGA-EJ-7125-11A	284	15	919	0.01	30	27	107	22	60	334	189	2215	0		TCGA-EJ-7125-11A	0.01	0.01	2679	58911	1364	0		TCGA-EJ-7125-11A	0.01	0.01	2679	105	1364	0		TCGA-EJ-7125-11A	538074	919	3794	0		TCGA-EJ-7125-11A	668	3855	1364	7676	305
TCGA-2A-A8W3-01A	38	2402	16516				TCGA-EJ-7314-11A	323	18	1000	5	16	41	118	42	100	316	222	1544	0		TCGA-EJ-7314-11A	0.01	0.01	5498	68878	1001	0		TCGA-EJ-7314-11A	0.01	0.01	5498	103	1001	0		TCGA-EJ-7314-11A	320523	1000	7164	0		TCGA-EJ-7314-11A	188	1765	1001	4769	84
TCGA-2A-AAYF-01A	185	2346	22820				TCGA-EJ-7315-11A	174	16	722	0.01	14	28	109	49	39	136	231	1649	0		TCGA-EJ-7315-11A	0.01	0.01	2528	38344	562	0		TCGA-EJ-7315-11A	0.01	0.01	2528	52	562	0		TCGA-EJ-7315-11A	458894	722	2261	0		TCGA-EJ-7315-11A	208	1201	562	3521	83
TCGA-2A-AAYO-01A	248	1532	15815				TCGA-EJ-7317-11A	134	7	1305	0.01	8	22	86	11	46	158	124	554	0		TCGA-EJ-7317-11A	0.01	0.01	1492	22878	554	0		TCGA-EJ-7317-11A	0.01	0.01	1492	75	554	0		TCGA-EJ-7317-11A	232711	1305	1795	0		TCGA-EJ-7317-11A	240	1438	554	3320	78
TCGA-2A-AAYU-01A	73	1345	15601				TCGA-EJ-7321-11A	162	10	1077	0.01	8	17	52	16	43	173	133	1429	0		TCGA-EJ-7321-11A	0.01	0.01	2529	27970	446	0		TCGA-EJ-7321-11A	0.01	0.01	2529	105	446	0		TCGA-EJ-7321-11A	236388	1077	1319	0		TCGA-EJ-7321-11A	348	1554	446	4222	174
TCGA-4L-AA1F-01A	372	4868	9526				TCGA-EJ-7327-11A	125	10	3356	3	14	5	65	10	36	148	99	1483	0		TCGA-EJ-7327-11A	0.01	0.01	1535	28743	679	0		TCGA-EJ-7327-11A	0.01	0.01	1535	62	679	0		TCGA-EJ-7327-11A	208086	3356	1192	0		TCGA-EJ-7327-11A	858	2025	679	4047	310
TCGA-CH-5737-01A	166	3185	10247				TCGA-EJ-7328-11A	172	11	343	0.01	18	20	61	19	40	165	168	1795	0		TCGA-EJ-7328-11A	0.01	0.01	2030	41388	874	0		TCGA-EJ-7328-11A	0.01	0.01	2030	52	874	0		TCGA-EJ-7328-11A	151676	343	2305	0		TCGA-EJ-7328-11A	143	1631	874	3656	57
TCGA-CH-5738-01A	285	2544	9104				TCGA-EJ-7330-11A	114	14	523	0.01	12	18	42	14	44	166	113	959	0		TCGA-EJ-7330-11A	0.01	0.01	1239	22456	658	0		TCGA-EJ-7330-11A	0.01	0.01	1239	37	658	0		TCGA-EJ-7330-11A	198501	523	2599	0		TCGA-EJ-7330-11A	104	1513	658	2548	43
TCGA-CH-5739-01A	185	6855	12717				TCGA-EJ-7331-11A	146	11	1069	1	22	20	50	30	41	168	148	1636	0		TCGA-EJ-7331-11A	0.01	0.01	2327	40832	753	0		TCGA-EJ-7331-11A	0.01	0.01	2327	52	753	0		TCGA-EJ-7331-11A	259906	1069	2128	0		TCGA-EJ-7331-11A	310	1668	753	3742	161
TCGA-CH-5740-01A	175	1432	6043				TCGA-EJ-7781-11A	150	13	410	1	7	29	68	17	67	331	141	1500	0		TCGA-EJ-7781-11A	0.01	0.01	2307	34080	659	0		TCGA-EJ-7781-11A	0.01	0.01	2307	86	659	0		TCGA-EJ-7781-11A	232808	410	2870	0		TCGA-EJ-7781-11A	135	1111	659	3163	37
TCGA-CH-5741-01A	84	1928	13550				TCGA-EJ-7782-11A	235	16	1849	3	7	11	51	26	25	77	233	1412	0		TCGA-EJ-7782-11A	0.01	0.01	2410	44747	551	0		TCGA-EJ-7782-11A	0.01	0.01	2410	54	551	0		TCGA-EJ-7782-11A	307377	1849	1044	0		TCGA-EJ-7782-11A	261	2466	551	2951	116
TCGA-CH-5743-01A	382	3544	4119				TCGA-EJ-7783-11A	282	13	155	4	30	22	190	36	114	289	166	678	0		TCGA-EJ-7783-11A	0.01	0.01	3523	36298	820	0		TCGA-EJ-7783-11A	0.01	0.01	3523	89	820	0		TCGA-EJ-7783-11A	309651	155	4646	0		TCGA-EJ-7783-11A	108	1711	820	4791	28
TCGA-CH-5744-01A	230	2615	9896				TCGA-EJ-7784-11A	216	15	2410	3	13	14	56	20	23	113	166	869	0		TCGA-EJ-7784-11A	0.01	0.01	2557	32507	553	0		TCGA-EJ-7784-11A	0.01	0.01	2557	61	553	0		TCGA-EJ-7784-11A	400926	2410	1019	0		TCGA-EJ-7784-11A	359	2518	553	3362	147
TCGA-CH-5745-01A	93	1736	5486				TCGA-EJ-7785-11A	174	11	821	1	7	19	110	23	66	251	121	1166	0		TCGA-EJ-7785-11A	0.01	0.01	2824	46377	696	0		TCGA-EJ-7785-11A	0.01	0.01	2824	105	696	0		TCGA-EJ-7785-11A	238343	821	2654	0		TCGA-EJ-7785-11A	281	1637	696	3797	89
TCGA-CH-5746-01A	465	3791	13036				TCGA-EJ-7786-11A	210	14	795	5	12	18	70	40	48	231	127	1336	0		TCGA-EJ-7786-11A	0.01	0.01	2938	39291	604	0		TCGA-EJ-7786-11A	0.01	0.01	2938	58	604	0		TCGA-EJ-7786-11A	427870	795	2913	0		TCGA-EJ-7786-11A	190	1229	604	3678	79
TCGA-CH-5748-01A	76	1434	6193				TCGA-EJ-7789-11A	96	9	979	1	11	5	27	11	13	72	128	678	0		TCGA-EJ-7789-11A	0.01	0.01	938	24802	362	0		TCGA-EJ-7789-11A	0.01	0.01	938	25	362	0		TCGA-EJ-7789-11A	223388	979	752	0		TCGA-EJ-7789-11A	185	1136	362	2264	67
TCGA-CH-5750-01A	217	2163	15126				TCGA-EJ-7792-11A	108	7	1107	1	17	8	57	14	21	81	83	865	0		TCGA-EJ-7792-11A	0.01	0.01	1388	22463	409	0		TCGA-EJ-7792-11A	0.01	0.01	1388	61	409	0		TCGA-EJ-7792-11A	218324	1107	454	0		TCGA-EJ-7792-11A	185	1726	409	2361	76
TCGA-CH-5752-01A	477	3679	18198				TCGA-EJ-7793-11A	114	9	872	0.01	11	21	36	21	45	223	105	1185	0		TCGA-EJ-7793-11A	0.01	0.01	2453	19984	478	0		TCGA-EJ-7793-11A	0.01	0.01	2453	44	478	0		TCGA-EJ-7793-11A	216250	872	1481	0		TCGA-EJ-7793-11A	493	1355	478	3909	182
TCGA-CH-5753-01A	163	1458	8139				TCGA-EJ-7794-11A	87	6	1074	1	4	17	65	10	25	111	128	749	0		TCGA-EJ-7794-11A	0.01	0.01	1141	18184	405	0		TCGA-EJ-7794-11A	0.01	0.01	1141	43	405	0		TCGA-EJ-7794-11A	275832	1074	1066	0		TCGA-EJ-7794-11A	129	1069	405	2399	66
TCGA-CH-5754-01A	275	1744	6453				TCGA-EJ-7797-11A	214	9	644	0.01	6	12	23	15	39	205	131	2616	0		TCGA-EJ-7797-11A	0.01	0.01	3222	60348	561	0		TCGA-EJ-7797-11A	0.01	0.01	3222	93	561	0		TCGA-EJ-7797-11A	240148	644	3523	0		TCGA-EJ-7797-11A	222	1696	561	4401	105
TCGA-CH-5761-01A	33	1035	8533				TCGA-EJ-A8FO-11A	351	32	1001	9	25	13	51	52	102	471	763	1465	0		TCGA-EJ-A8FO-11A	0.01	0.01	17714	95674	2703	0		TCGA-EJ-A8FO-11A	0.01	0.01	17714	161	2703	0		TCGA-EJ-A8FO-11A	431326	1001	3680	0		TCGA-EJ-A8FO-11A	379	3353	2703	16360	164
TCGA-CH-5762-01A	770	5148	14979				TCGA-G9-6333-11A	445	35	1385	7	33	38	137	42	164	614	335	1376	0		TCGA-G9-6333-11A	0.01	0.01	5596	52935	1785	0		TCGA-G9-6333-11A	0.01	0.01	5596	79	1785	0		TCGA-G9-6333-11A	467429	1385	5473	0		TCGA-G9-6333-11A	426	5081	1785	7236	208
TCGA-CH-5763-01A	135	4131	7194				TCGA-G9-6342-11A	286	39	918	3	26	38	139	66	128	450	389	1928	0		TCGA-G9-6342-11A	0.01	0.01	4348	44855	1954	0		TCGA-G9-6342-11A	0.01	0.01	4348	75	1954	0		TCGA-G9-6342-11A	295141	918	3663	0		TCGA-G9-6342-11A	729	2929	1954	7271	379
TCGA-CH-5764-01A	130	2644	7741				TCGA-G9-6348-11A	104	13	1039	4	9	15	21	9	77	250	138	979	0		TCGA-G9-6348-11A	0.01	0.01	1995	18075	1117	0		TCGA-G9-6348-11A	0.01	0.01	1995	42	1117	0		TCGA-G9-6348-11A	102137	1039	1722	0		TCGA-G9-6348-11A	236	3719	1117	2792	165
TCGA-CH-5765-01A	74	897	9037				TCGA-G9-6351-11A	191	20	989	6	20	31	132	21	94	388	160	1091	0		TCGA-G9-6351-11A	0.01	0.01	2943	24764	1174	0		TCGA-G9-6351-11A	0.01	0.01	2943	85	1174	0		TCGA-G9-6351-11A	369797	989	1800	0		TCGA-G9-6351-11A	972	2471	1174	5956	305
TCGA-CH-5766-01A	296	3040	8396				TCGA-G9-6356-11A	89	9	834	1	7	5	12	7	37	187	151	872	0		TCGA-G9-6356-11A	0.01	0.01	1074	16714	486	0		TCGA-G9-6356-11A	0.01	0.01	1074	18	486	0		TCGA-G9-6356-11A	88692	834	879	0		TCGA-G9-6356-11A	79	3154	486	1768	44
TCGA-CH-5767-01A	31	1098	2450				TCGA-G9-6362-11A	171	18	1757	1	17	12	28	19	152	122	130	949	0		TCGA-G9-6362-11A	0.01	0.01	2716	26364	753	0		TCGA-G9-6362-11A	0.01	0.01	2716	32	753	0		TCGA-G9-6362-11A	161002	1757	1722	0		TCGA-G9-6362-11A	81	2823	753	6176	49
TCGA-CH-5768-01A	103	2037	8334				TCGA-G9-6363-11A	232	33	1757	7	22	65	46	23	124	519	410	1359	0		TCGA-G9-6363-11A	0.01	0.01	5871	46187	1584	0		TCGA-G9-6363-11A	0.01	0.01	5871	63	1584	0		TCGA-G9-6363-11A	548099	1757	2838	0		TCGA-G9-6363-11A	239	5248	1584	6549	171
TCGA-CH-5769-01A	171	4576	7839				TCGA-G9-6365-11A	232	35	2744	7	18	31	49	23	169	518	328	1630	0		TCGA-G9-6365-11A	0.01	0.01	10115	96992	1880	0		TCGA-G9-6365-11A	0.01	0.01	10115	103	1880	0		TCGA-G9-6365-11A	349620	2744	3804	0		TCGA-G9-6365-11A	286	7404	1880	5576	195
TCGA-CH-5771-01A	137	2185	3149				TCGA-G9-6384-11A	107	15	1260	2	13	37	83	3	60	329	112	460	0		TCGA-G9-6384-11A	0.01	0.01	1515	17001	959	0		TCGA-G9-6384-11A	0.01	0.01	1515	73	959	0		TCGA-G9-6384-11A	126494	1260	2289	0		TCGA-G9-6384-11A	457	2487	959	2602	195
TCGA-CH-5772-01A	242	7704	13566				TCGA-G9-6496-11A	115	6	780	2	7	16	29	21	69	224	181	806	0		TCGA-G9-6496-11A	0.01	0.01	3204	27009	753	0		TCGA-G9-6496-11A	0.01	0.01	3204	49	753	0		TCGA-G9-6496-11A	140346	780	1948	0		TCGA-G9-6496-11A	136	2409	753	2655	93
TCGA-CH-5788-01A	67	1095	6456				TCGA-G9-6499-11A	225	20	447	2	9	17	74	37	111	280	207	892	0		TCGA-G9-6499-11A	0.01	0.01	2671	29753	880	0		TCGA-G9-6499-11A	0.01	0.01	2671	40	880	0		TCGA-G9-6499-11A	486657	447	1672	0		TCGA-G9-6499-11A	1157	1533	880	9963	647
TCGA-CH-5789-01A	137	3177	7345				TCGA-HC-7211-11A	93	7	2033	2	7	15	149	43	137	81	409	289	0		TCGA-HC-7211-11A	0.01	0.01	1186	6105	402	0		TCGA-HC-7211-11A	0.01	0.01	1186	54	402	0		TCGA-HC-7211-11A	102778	2033	643	0		TCGA-HC-7211-11A	95	1505	402	1679	31
TCGA-CH-5790-01A	120	1391	11833				TCGA-HC-7737-11A	154	5	1893	2	13	17	168	23	162	105	240	404	0		TCGA-HC-7737-11A	0.01	0.01	1696	13412	523	0		TCGA-HC-7737-11A	0.01	0.01	1696	52	523	0		TCGA-HC-7737-11A	221333	1893	2088	0		TCGA-HC-7737-11A	187	1648	523	2307	45
TCGA-CH-5791-01A	127	3086	8522				TCGA-HC-7738-11A	195	18	2748	1	17	20	144	51	139	151	358	453	0		TCGA-HC-7738-11A	0.01	0.01	2699	20116	758	0		TCGA-HC-7738-11A	0.01	0.01	2699	56	758	0		TCGA-HC-7738-11A	258296	2748	1619	0		TCGA-HC-7738-11A	242	3124	758	2737	77
TCGA-CH-5792-01A	181	3822	8674				TCGA-HC-7740-11A	103	9	2206	3	14	11	133	32	128	116	167	287	0		TCGA-HC-7740-11A	0.01	0.01	1436	7097	445	0		TCGA-HC-7740-11A	0.01	0.01	1436	47	445	0		TCGA-HC-7740-11A	125276	2206	1017	0		TCGA-HC-7740-11A	165	1489	445	1796	31
TCGA-CH-5794-01A	241	2230	10860				TCGA-HC-7742-11A	143	17	1624	0.01	8	5	56	16	52	138	131	585	0		TCGA-HC-7742-11A	0.01	0.01	1794	26104	858	0		TCGA-HC-7742-11A	0.01	0.01	1794	37	858	0		TCGA-HC-7742-11A	690187	1624	1582	0		TCGA-HC-7742-11A	494	1725	858	3836	283
TCGA-EJ-5494-01A	1605	11456	122718				TCGA-HC-7745-11A	236	17	2456	3	19	8	94	33	149	165	400	324	0		TCGA-HC-7745-11A	0.01	0.01	3308	17380	869	0		TCGA-HC-7745-11A	0.01	0.01	3308	45	869	0		TCGA-HC-7745-11A	269437	2456	2142	0		TCGA-HC-7745-11A	182	2199	869	3653	80
TCGA-EJ-5495-01A	155	2680	6503				TCGA-HC-7747-11A	115	9	2590	5	10	13	121	29	173	106	303	344	0		TCGA-HC-7747-11A	0.01	0.01	1517	10216	540	0		TCGA-HC-7747-11A	0.01	0.01	1517	74	540	0		TCGA-HC-7747-11A	155071	2590	736	0		TCGA-HC-7747-11A	161	2624	540	2273	47
TCGA-EJ-5496-01A	58	1318	4349				TCGA-HC-7752-11A	82	15	1674	1	12	12	28	13	45	208	121	1117	0		TCGA-HC-7752-11A	0.01	0.01	890	13896	859	0		TCGA-HC-7752-11A	0.01	0.01	890	57	859	0		TCGA-HC-7752-11A	249007	1674	1454	0		TCGA-HC-7752-11A	402	1889	859	3371	208
TCGA-EJ-5497-01A	380	3751	10147				TCGA-HC-7819-11A	105	8	1182	0.01	18	3	79	5	43	200	114	816	0		TCGA-HC-7819-11A	0.01	0.01	1211	22287	638	0		TCGA-HC-7819-11A	0.01	0.01	1211	50	638	0		TCGA-HC-7819-11A	200020	1182	1801	0		TCGA-HC-7819-11A	380	1411	638	2597	168
TCGA-EJ-5498-01A	167	3304	8241				TCGA-HC-8258-11A	326	20	4204	10	16	21	109	165	302	129	549	588	0		TCGA-HC-8258-11A	0.01	0.01	7684	27418	1072	0		TCGA-HC-8258-11A	0.01	0.01	7684	156	1072	0		TCGA-HC-8258-11A	361247	4204	2426	0		TCGA-HC-8258-11A	314	3746	1072	5398	135
TCGA-EJ-5499-01A	223	2599	7899				TCGA-HC-8259-11A	152	10	1323	1	17	17	43	19	77	295	131	1180	0		TCGA-HC-8259-11A	0.01	0.01	3176	31783	1070	0		TCGA-HC-8259-11A	0.01	0.01	3176	82	1070	0		TCGA-HC-8259-11A	183203	1323	2297	0		TCGA-HC-8259-11A	532	2064	1070	3965	316
TCGA-EJ-5501-01A	77	2070	7497				TCGA-HC-8260-11A	87	6	1052	1	15	7	28	9	36	181	60	1236	0		TCGA-HC-8260-11A	0.01	0.01	2397	23612	582	0		TCGA-HC-8260-11A	0.01	0.01	2397	70	582	0		TCGA-HC-8260-11A	138226	1052	1462	0		TCGA-HC-8260-11A	386	1446	582	3100	152
TCGA-EJ-5502-01A	156	1611	4095				TCGA-HC-8262-11A	194	12	786	1	12	11	24	21	35	169	242	1800	0		TCGA-HC-8262-11A	0.01	0.01	3463	35485	818	0		TCGA-HC-8262-11A	0.01	0.01	3463	56	818	0		TCGA-HC-8262-11A	304647	786	3954	0		TCGA-HC-8262-11A	82	1811	818	4517	42
TCGA-EJ-5503-01A	312	2150	2871				TCGA-J4-A83J-11A	298	40	4890	2	53	18	52	59	168	706	484	3042	0		TCGA-J4-A83J-11A	0.01	0.01	7955	62766	4444	0		TCGA-J4-A83J-11A	0.01	0.01	7955	141	4444	0		TCGA-J4-A83J-11A	692559	4890	3110	0		TCGA-J4-A83J-11A	1024	5827	4444	15390	515
TCGA-EJ-5504-01A	42	3016	7492				TCGA-2A-A8VL-01A	149	18	5085	6	10	11	22	9	184	368	260	915	1		TCGA-2A-A8VL-01A	0.01	0.01	3153	38562	1039	1		TCGA-2A-A8VL-01A	0.01	0.01	3153	95	1039	1		TCGA-2A-A8VL-01A	409798	5085	879	1		TCGA-2A-A8VL-01A	1070	3000	1039	16047	600
TCGA-EJ-5505-01A	24	921	3414				TCGA-2A-A8VO-01A	66	23	4547	3	18	3	21	24	100	250	207	709	1		TCGA-2A-A8VO-01A	0.01	0.01	1500	19778	1290	1		TCGA-2A-A8VO-01A	0.01	0.01	1500	33	1290	1		TCGA-2A-A8VO-01A	200382	4547	593	1		TCGA-2A-A8VO-01A	593	4023	1290	10934	465
TCGA-EJ-5506-01A	248	9574	17148				TCGA-2A-A8VT-01A	82	7	1719	0.01	7	2	13	7	53	90	204	630	1		TCGA-2A-A8VT-01A	1	0.01	2626	11977	573	1		TCGA-2A-A8VT-01A	1	0.01	2626	55	573	1		TCGA-2A-A8VT-01A	455815	1719	148	1		TCGA-2A-A8VT-01A	159	2062	573	10865	105
TCGA-EJ-5507-01A	89	1274	8149				TCGA-2A-A8VV-01A	163	14	6124	7	7	3	12	11	123	168	227	853	1		TCGA-2A-A8VV-01A	0.01	0.01	6115	31452	1143	1		TCGA-2A-A8VV-01A	0.01	0.01	6115	48	1143	1		TCGA-2A-A8VV-01A	443398	6124	967	1		TCGA-2A-A8VV-01A	942	2748	1143	27698	553
TCGA-EJ-5508-01A	270	2561	6673				TCGA-2A-A8VX-01A	44	15	2530	2	9	4	12	8	59	131	220	203	1		TCGA-2A-A8VX-01A	0.01	0.01	1261	8395	643	1		TCGA-2A-A8VX-01A	0.01	0.01	1261	24	643	1		TCGA-2A-A8VX-01A	177922	2530	493	1		TCGA-2A-A8VX-01A	339	1412	643	13397	198
TCGA-EJ-5509-01A	208	2177	7461				TCGA-2A-A8W1-01A	43	15	2582	1	4	0.01	10	3	62	119	163	255	1		TCGA-2A-A8W1-01A	0.01	0.01	886	10390	688	1		TCGA-2A-A8W1-01A	0.01	0.01	886	31	688	1		TCGA-2A-A8W1-01A	223903	2582	118	1		TCGA-2A-A8W1-01A	511	2124	688	13262	309
TCGA-EJ-5510-01A	183	2545	5587				TCGA-2A-A8W3-01A	118	19	2290	0.01	16	9	15	2	64	228	554	1172	1		TCGA-2A-A8W3-01A	0.01	0.01	2830	17828	1059	1		TCGA-2A-A8W3-01A	0.01	0.01	2830	104	1059	1		TCGA-2A-A8W3-01A	575684	2290	538	1		TCGA-2A-A8W3-01A	379	2505	1059	16516	200
TCGA-EJ-5511-01A	15	680	2031				TCGA-2A-AAYF-01A	170	75	9047	4	28	6	44	17	166	429	351	487	1		TCGA-2A-AAYF-01A	0.01	0.01	3077	31032	2190	1		TCGA-2A-AAYF-01A	0.01	0.01	3077	85	2190	1		TCGA-2A-AAYF-01A	480214	9047	1850	1		TCGA-2A-AAYF-01A	1422	5084	2190	22820	631
TCGA-EJ-5512-01A	190	4225	12474				TCGA-2A-AAYO-01A	94	24	4050	2	22	12	28	22	108	285	179	599	1		TCGA-2A-AAYO-01A	0.01	0.01	2056	21840	1395	1		TCGA-2A-AAYO-01A	0.01	0.01	2056	71	1395	1		TCGA-2A-AAYO-01A	296477	4050	1400	1		TCGA-2A-AAYO-01A	1334	3648	1395	15815	588
TCGA-EJ-5514-01A	135	4789	7324				TCGA-2A-AAYU-01A	76	27	1428	2	17	7	26	15	103	143	202	770	1		TCGA-2A-AAYU-01A	0.01	0.01	2154	10443	1045	1		TCGA-2A-AAYU-01A	0.01	0.01	2154	63	1045	1		TCGA-2A-AAYU-01A	285109	1428	1071	1		TCGA-2A-AAYU-01A	279	2156	1045	15601	167
TCGA-EJ-5515-01A	73	2380	6214				TCGA-4L-AA1F-01A	119	20	1610	1	16	12	59	29	173	253	301	1068	1		TCGA-4L-AA1F-01A	0.01	0.01	1787	16668	611	1		TCGA-4L-AA1F-01A	0.01	0.01	1787	103	611	1		TCGA-4L-AA1F-01A	1197613	1610	575	1		TCGA-4L-AA1F-01A	204	5214	611	9526	102
TCGA-EJ-5516-01A	155	4136	11522				TCGA-CH-5737-01A	112	44	3880	6	9	17	17	10	134	316	317	735	1		TCGA-CH-5737-01A	0.01	0.01	3279	74250	1605	1		TCGA-CH-5737-01A	0.01	0.01	3279	245	1605	1		TCGA-CH-5737-01A	444088	3880	787	1		TCGA-CH-5737-01A	436	6437	1605	10247	317
TCGA-EJ-5517-01A	126	3336	10173				TCGA-CH-5738-01A	101	16	2376	6	11	25	28	19	96	301	243	1060	1		TCGA-CH-5738-01A	0.01	0.01	3836	30807	909	1		TCGA-CH-5738-01A	0.01	0.01	3836	94	909	1		TCGA-CH-5738-01A	493326	2376	605	1		TCGA-CH-5738-01A	430	4269	909	9104	253
TCGA-EJ-5518-01A	86	2443	6883				TCGA-CH-5739-01A	314	43	5152	8	10	40	55	33	305	514	420	1343	1		TCGA-CH-5739-01A	0.01	0.01	5127	45087	1230	1		TCGA-CH-5739-01A	0.01	0.01	5127	161	1230	1		TCGA-CH-5739-01A	1014321	5152	1575	1		TCGA-CH-5739-01A	495	8464	1230	12717	313
TCGA-EJ-5519-01A	49	1587	8541				TCGA-CH-5740-01A	86	27	1721	7	3	5	4	6	39	107	103	832	1		TCGA-CH-5740-01A	0.01	0.01	2228	10781	468	1		TCGA-CH-5740-01A	0.01	0.01	2228	22	468	1		TCGA-CH-5740-01A	217770	1721	175	1		TCGA-CH-5740-01A	486	2578	468	6043	313
TCGA-EJ-5521-01A	162	3109	3892				TCGA-CH-5741-01A	100	27	3656	3	7	2	12	7	163	218	172	549	1		TCGA-CH-5741-01A	0.01	0.01	4540	21546	1028	1		TCGA-CH-5741-01A	0.01	0.01	4540	30	1028	1		TCGA-CH-5741-01A	527798	3656	240	1		TCGA-CH-5741-01A	82	5390	1028	13550	49
TCGA-EJ-5522-01A	281	3592	11151				TCGA-CH-5743-01A	254	22	1604	7	6	14	7	7	63	240	253	848	1		TCGA-CH-5743-01A	0.01	0.01	3829	29161	1085	1		TCGA-CH-5743-01A	0.01	0.01	3829	66	1085	1		TCGA-CH-5743-01A	449617	1604	1406	1		TCGA-CH-5743-01A	295	3650	1085	4119	195
TCGA-EJ-5524-01A	329	7687	14791				TCGA-CH-5744-01A	104	38	1229	5	6	10	25	6	118	219	244	843	1		TCGA-CH-5744-01A	0.01	0.01	3316	20325	979	1		TCGA-CH-5744-01A	0.01	0.01	3316	41	979	1		TCGA-CH-5744-01A	341713	1229	672	1		TCGA-CH-5744-01A	132	4006	979	9896	106
TCGA-EJ-5525-01A	123	3200	33670				TCGA-CH-5745-01A	70	10	1468	1	4	5	7	12	50	191	213	450	1		TCGA-CH-5745-01A	0.01	0.01	1788	17651	670	1		TCGA-CH-5745-01A	0.01	0.01	1788	43	670	1		TCGA-CH-5745-01A	249539	1468	816	1		TCGA-CH-5745-01A	276	2555	670	5486	136
TCGA-EJ-5526-01A	200	3531	15453				TCGA-CH-5746-01A	180	25	4068	6	16	21	40	11	217	419	397	2349	1		TCGA-CH-5746-01A	0.01	0.01	6522	49772	2097	1		TCGA-CH-5746-01A	0.01	0.01	6522	149	2097	1		TCGA-CH-5746-01A	714613	4068	1380	1		TCGA-CH-5746-01A	628	5390	2097	13036	386
TCGA-EJ-5527-01A	376	4185	9623				TCGA-CH-5748-01A	70	14	2758	2	7	3	15	5	23	163	188	370	1		TCGA-CH-5748-01A	0.01	0.01	1771	18993	800	1		TCGA-CH-5748-01A	0.01	0.01	1771	57	800	1		TCGA-CH-5748-01A	349070	2758	299	1		TCGA-CH-5748-01A	517	2579	800	6193	255
TCGA-EJ-5530-01A	87	2385	9820				TCGA-CH-5750-01A	187	20	3136	5	4	9	20	9	98	284	306	1587	1		TCGA-CH-5750-01A	0.01	0.01	2666	20282	906	1		TCGA-CH-5750-01A	0.01	0.01	2666	69	906	1		TCGA-CH-5750-01A	373801	3136	543	1		TCGA-CH-5750-01A	738	3200	906	15126	378
TCGA-EJ-5531-01A	288	3067	6034				TCGA-CH-5752-01A	206	54	2396	6	26	18	36	16	136	195	399	1044	1		TCGA-CH-5752-01A	0.01	0.01	4681	19278	1052	1		TCGA-CH-5752-01A	0.01	0.01	4681	60	1052	1		TCGA-CH-5752-01A	536990	2396	380	1		TCGA-CH-5752-01A	769	3826	1052	18198	345
TCGA-EJ-5532-01A	49	1827	5159				TCGA-CH-5753-01A	286	16	2745	6	3	8	17	6	87	194	246	1252	1		TCGA-CH-5753-01A	0.01	0.01	2089	9727	830	1		TCGA-CH-5753-01A	0.01	0.01	2089	58	830	1		TCGA-CH-5753-01A	382084	2745	223	1		TCGA-CH-5753-01A	583	3753	830	8139	301
TCGA-EJ-5542-01A	139	3295	13021				TCGA-CH-5754-01A	100	22	847	7	4	9	16	15	94	111	217	594	1		TCGA-CH-5754-01A	1	0.01	2381	12731	436	1		TCGA-CH-5754-01A	1	0.01	2381	33	436	1		TCGA-CH-5754-01A	417019	847	420	1		TCGA-CH-5754-01A	226	1864	436	6453	142
TCGA-EJ-7115-01A	143	2950	5982				TCGA-CH-5761-01A	100	23	432	2	14	7	33	10	36	93	111	565	1		TCGA-CH-5761-01A	0.01	0.01	2218	11375	230	1		TCGA-CH-5761-01A	0.01	0.01	2218	44	230	1		TCGA-CH-5761-01A	293850	432	143	1		TCGA-CH-5761-01A	273	1328	230	8533	104
TCGA-EJ-7123-01A	152	2663	22375				TCGA-CH-5762-01A	246	33	2661	5	17	29	52	24	114	502	608	1826	1		TCGA-CH-5762-01A	0.01	0.01	7411	49304	1971	1		TCGA-CH-5762-01A	0.01	0.01	7411	200	1971	1		TCGA-CH-5762-01A	522458	2661	1890	1		TCGA-CH-5762-01A	559	5935	1971	14979	333
TCGA-EJ-7125-01A	85	1465	9701				TCGA-CH-5763-01A	154	25	1690	5	9	25	19	45	81	338	357	1595	1		TCGA-CH-5763-01A	0.01	0.01	5942	60833	1507	1		TCGA-CH-5763-01A	0.01	0.01	5942	117	1507	1		TCGA-CH-5763-01A	422311	1690	1281	1		TCGA-CH-5763-01A	351	3971	1507	7194	229
TCGA-EJ-7218-01B	140	869	3184				TCGA-CH-5764-01A	170	35	3808	4	14	14	31	8	82	375	308	922	1		TCGA-CH-5764-01A	0.01	0.01	2907	21027	1086	1		TCGA-CH-5764-01A	0.01	0.01	2907	102	1086	1		TCGA-CH-5764-01A	454312	3808	608	1		TCGA-CH-5764-01A	283	4179	1086	7741	171
TCGA-EJ-7312-01B	37	1408	8017				TCGA-CH-5765-01A	53	16	1701	1	7	5	13	5	49	140	207	642	1		TCGA-CH-5765-01A	0.01	0.01	3341	10656	516	1		TCGA-CH-5765-01A	0.01	0.01	3341	40	516	1		TCGA-CH-5765-01A	184482	1701	287	1		TCGA-CH-5765-01A	143	1708	516	9037	87
TCGA-EJ-7314-01A	119	5379	22157				TCGA-CH-5766-01A	276	18	900	5	11	17	26	11	96	300	259	1205	1		TCGA-CH-5766-01A	0.01	0.01	3712	24683	675	1		TCGA-CH-5766-01A	0.01	0.01	3712	57	675	1		TCGA-CH-5766-01A	446086	900	768	1		TCGA-CH-5766-01A	181	3753	675	8396	128
TCGA-EJ-7315-01A	244	5212	15328				TCGA-CH-5767-01A	49	19	1440	1	3	10	14	7	58	143	70	271	1		TCGA-CH-5767-01A	0.01	0.01	1031	28031	504	1		TCGA-CH-5767-01A	0.01	0.01	1031	149	504	1		TCGA-CH-5767-01A	147966	1440	375	1		TCGA-CH-5767-01A	182	2376	504	2450	135
TCGA-EJ-7317-01A	50	2627	6641				TCGA-CH-5768-01A	202	30	2053	3	10	8	17	8	78	226	292	1508	1		TCGA-CH-5768-01A	0.01	0.01	2568	18150	958	1		TCGA-CH-5768-01A	0.01	0.01	2568	68	958	1		TCGA-CH-5768-01A	381282	2053	403	1		TCGA-CH-5768-01A	596	3168	958	8334	350
TCGA-EJ-7318-01B	67	1164	11922				TCGA-CH-5769-01A	149	23	824	5	6	22	10	36	164	197	313	1210	1		TCGA-CH-5769-01A	0.01	0.01	3394	21603	538	1		TCGA-CH-5769-01A	0.01	0.01	3394	52	538	1		TCGA-CH-5769-01A	617105	824	388	1		TCGA-CH-5769-01A	384	2432	538	7839	271
TCGA-EJ-7321-01A	203	2068	12255				TCGA-CH-5771-01A	85	19	585	0.01	5	3	9	16	43	134	242	879	1		TCGA-CH-5771-01A	0.01	0.01	2452	20288	420	1		TCGA-CH-5771-01A	0.01	0.01	2452	36	420	1		TCGA-CH-5771-01A	252031	585	462	1		TCGA-CH-5771-01A	140	1343	420	3149	94
TCGA-EJ-7325-01B	49	1240	10745				TCGA-CH-5772-01A	230	44	3349	2	24	32	19	40	146	344	526	2467	1		TCGA-CH-5772-01A	1	0.01	7090	112822	2593	1		TCGA-CH-5772-01A	1	0.01	7090	82	2593	1		TCGA-CH-5772-01A	337438	3349	3003	1		TCGA-CH-5772-01A	644	8027	2593	13566	510
TCGA-EJ-7327-01A	78	4675	15310				TCGA-CH-5788-01A	46	13	2359	2	5	6	14	7	25	178	84	281	1		TCGA-CH-5788-01A	0.01	0.01	889	4670	316	1		TCGA-CH-5788-01A	0.01	0.01	889	37	316	1		TCGA-CH-5788-01A	250482	2359	95	1		TCGA-CH-5788-01A	219	2128	316	6456	100
TCGA-EJ-7328-01A	533	4330	12170				TCGA-CH-5789-01A	226	21	1694	4	4	18	25	15	87	323	297	1221	1		TCGA-CH-5789-01A	0.01	0.01	6300	34953	1065	1		TCGA-CH-5789-01A	0.01	0.01	6300	95	1065	1		TCGA-CH-5789-01A	583864	1694	935	1		TCGA-CH-5789-01A	434	2773	1065	7345	216
TCGA-EJ-7330-01A	90	4729	10142				TCGA-CH-5790-01A	71	11	1710	6	3	8	6	16	39	169	195	428	1		TCGA-CH-5790-01A	0.01	0.01	2123	12716	568	1		TCGA-CH-5790-01A	0.01	0.01	2123	32	568	1		TCGA-CH-5790-01A	354921	1710	445	1		TCGA-CH-5790-01A	397	2514	568	11833	258
TCGA-EJ-7331-01A	113	2707	8216				TCGA-CH-5791-01A	256	14	1672	0.01	7	10	23	9	52	311	177	779	1		TCGA-CH-5791-01A	0.01	0.01	2670	23590	487	1		TCGA-CH-5791-01A	0.01	0.01	2670	42	487	1		TCGA-CH-5791-01A	446701	1672	417	1		TCGA-CH-5791-01A	210	3125	487	8522	133
TCGA-EJ-7781-01A	122	1588	6278				TCGA-CH-5792-01A	257	23	774	3	12	24	25	25	86	293	249	901	1		TCGA-CH-5792-01A	0.01	0.01	2379	30904	818	1		TCGA-CH-5792-01A	0.01	0.01	2379	67	818	1		TCGA-CH-5792-01A	336399	774	759	1		TCGA-CH-5792-01A	324	3173	818	8674	203
TCGA-EJ-7782-01A	134	2852	12548				TCGA-CH-5794-01A	143	36	2270	5	2	6	13	11	80	186	233	737	1		TCGA-CH-5794-01A	0.01	0.01	2881	19117	669	1		TCGA-CH-5794-01A	0.01	0.01	2881	66	669	1		TCGA-CH-5794-01A	575755	2270	682	1		TCGA-CH-5794-01A	255	3443	669	10860	162
TCGA-EJ-7783-01A	358	3912	14700				TCGA-EJ-5494-01A	925	101	17114	10	40	80	185	94	665	948	2448	3414	1		TCGA-EJ-5494-01A	1	0.01	13222	304153	5591	1		TCGA-EJ-5494-01A	1	0.01	13222	651	5591	1		TCGA-EJ-5494-01A	1987972	17114	2640	1		TCGA-EJ-5494-01A	19524	8673	5591	122718	9297
TCGA-EJ-7784-01A	110	1788	10559				TCGA-EJ-5495-01A	104	15	1036	0.01	11	15	14	8	40	107	244	961	1		TCGA-EJ-5495-01A	0.01	0.01	2717	12845	623	1		TCGA-EJ-5495-01A	0.01	0.01	2717	58	623	1		TCGA-EJ-5495-01A	343880	1036	499	1		TCGA-EJ-5495-01A	150	1533	623	6503	114
TCGA-EJ-7785-01A	223	5333	11432				TCGA-EJ-5496-01A	51	15	1524	1	8	9	17	8	43	118	138	507	1		TCGA-EJ-5496-01A	0.01	0.01	1623	11141	572	1		TCGA-EJ-5496-01A	0.01	0.01	1623	62	572	1		TCGA-EJ-5496-01A	179910	1524	304	1		TCGA-EJ-5496-01A	169	2559	572	4349	108
TCGA-EJ-7786-01A	104	2943	9299				TCGA-EJ-5497-01A	311	79	3191	6	6	22	29	27	117	325	351	1160	1		TCGA-EJ-5497-01A	0.01	0.01	6541	46980	891	1		TCGA-EJ-5497-01A	0.01	0.01	6541	81	891	1		TCGA-EJ-5497-01A	591874	3191	1195	1		TCGA-EJ-5497-01A	462	3252	891	10147	224
TCGA-EJ-7788-01A	153	4661	15703				TCGA-EJ-5498-01A	135	16	1053	7	7	10	4	15	44	144	221	802	1		TCGA-EJ-5498-01A	0.01	0.01	4576	36697	660	1		TCGA-EJ-5498-01A	0.01	0.01	4576	49	660	1		TCGA-EJ-5498-01A	294070	1053	1082	1		TCGA-EJ-5498-01A	196	2306	660	8241	114
TCGA-EJ-7789-01A	44	731	7321				TCGA-EJ-5499-01A	259	18	1546	4	10	1	9	8	42	101	303	815	1		TCGA-EJ-5499-01A	0.01	0.01	2805	16192	500	1		TCGA-EJ-5499-01A	0.01	0.01	2805	39	500	1		TCGA-EJ-5499-01A	367544	1546	721	1		TCGA-EJ-5499-01A	195	2069	500	7899	108
TCGA-EJ-7791-01A	86	4196	5426				TCGA-EJ-5501-01A	247	29	1153	4	6	19	18	17	92	125	312	887	1		TCGA-EJ-5501-01A	0.01	0.01	2126	21118	508	1		TCGA-EJ-5501-01A	0.01	0.01	2126	80	508	1		TCGA-EJ-5501-01A	280785	1153	590	1		TCGA-EJ-5501-01A	159	1976	508	7497	96
TCGA-EJ-7792-01A	237	4015	10257				TCGA-EJ-5502-01A	82	17	1075	2	5	13	5	13	47	156	133	495	1		TCGA-EJ-5502-01A	0.01	0.01	1762	18117	528	1		TCGA-EJ-5502-01A	0.01	0.01	1762	59	528	1		TCGA-EJ-5502-01A	230147	1075	608	1		TCGA-EJ-5502-01A	234	2116	528	4095	162
TCGA-EJ-7793-01A	65	1934	9444				TCGA-EJ-5503-01A	104	10	798	4	6	8	21	8	38	196	155	869	1		TCGA-EJ-5503-01A	0.01	0.01	2363	22256	485	1		TCGA-EJ-5503-01A	0.01	0.01	2363	58	485	1		TCGA-EJ-5503-01A	183034	798	991	1		TCGA-EJ-5503-01A	220	1687	485	2871	118
TCGA-EJ-7794-01A	191	2709	8173				TCGA-EJ-5504-01A	108	42	1929	1	12	16	31	20	111	451	176	784	1		TCGA-EJ-5504-01A	0.01	0.01	2764	27859	1164	1		TCGA-EJ-5504-01A	0.01	0.01	2764	142	1164	1		TCGA-EJ-5504-01A	177294	1929	587	1		TCGA-EJ-5504-01A	330	2645	1164	7492	190
TCGA-EJ-7797-01A	138	2025	7478				TCGA-EJ-5505-01A	41	9	1034	4	2	5	5	6	27	128	120	322	1		TCGA-EJ-5505-01A	0.01	0.01	1875	15001	596	1		TCGA-EJ-5505-01A	0.01	0.01	1875	45	596	1		TCGA-EJ-5505-01A	115140	1034	445	1		TCGA-EJ-5505-01A	220	1318	596	3414	117
TCGA-EJ-8468-01A	191	3750	11713				TCGA-EJ-5506-01A	774	51	5870	14	18	43	116	31	211	536	654	3162	1		TCGA-EJ-5506-01A	0.01	0.01	12619	129288	2337	1		TCGA-EJ-5506-01A	0.01	0.01	12619	318	2337	1		TCGA-EJ-5506-01A	1027041	5870	2428	1		TCGA-EJ-5506-01A	907	10192	2337	17148	495
TCGA-EJ-8469-01A	172	2266	28193				TCGA-EJ-5507-01A	61	15	858	1	0.01	6	17	5	47	128	157	879	1		TCGA-EJ-5507-01A	0.01	0.01	1650	12647	432	1		TCGA-EJ-5507-01A	0.01	0.01	1650	30	432	1		TCGA-EJ-5507-01A	269658	858	257	1		TCGA-EJ-5507-01A	213	1613	432	8149	136
TCGA-EJ-8470-01A	953	3957	16226				TCGA-EJ-5508-01A	182	14	1112	1	2	12	19	7	36	99	202	811	1		TCGA-EJ-5508-01A	0.01	0.01	1737	18589	507	1		TCGA-EJ-5508-01A	0.01	0.01	1737	16	507	1		TCGA-EJ-5508-01A	274033	1112	646	1		TCGA-EJ-5508-01A	202	1848	507	6673	153
TCGA-EJ-8472-01A	89	4841	21063				TCGA-EJ-5509-01A	241	24	1380	2	4	9	11	10	42	181	175	625	1		TCGA-EJ-5509-01A	0.01	0.01	2422	42230	518	1		TCGA-EJ-5509-01A	0.01	0.01	2422	61	518	1		TCGA-EJ-5509-01A	346020	1380	581	1		TCGA-EJ-5509-01A	334	1849	518	7461	217
TCGA-EJ-8474-01A	67	2285	11520				TCGA-EJ-5510-01A	89	23	593	1	3	3	7	17	51	126	314	415	1		TCGA-EJ-5510-01A	0.01	0.01	1900	21836	561	1		TCGA-EJ-5510-01A	0.01	0.01	1900	38	561	1		TCGA-EJ-5510-01A	179367	593	876	1		TCGA-EJ-5510-01A	100	1816	561	5587	54
TCGA-EJ-A46B-01A	106	2903	23984				TCGA-EJ-5511-01A	39	9	323	0.01	1	1	4	4	17	66	90	573	1		TCGA-EJ-5511-01A	0.01	0.01	607	8102	96	1		TCGA-EJ-5511-01A	0.01	0.01	607	12	96	1		TCGA-EJ-5511-01A	77425	323	198	1		TCGA-EJ-5511-01A	74	608	96	2031	44
TCGA-EJ-A46D-01A	651	2509	24929				TCGA-EJ-5512-01A	146	24	4450	4	24	33	44	14	129	670	338	1286	1		TCGA-EJ-5512-01A	0.01	0.01	4918	42472	2584	1		TCGA-EJ-5512-01A	0.01	0.01	4918	221	2584	1		TCGA-EJ-5512-01A	538367	4450	2550	1		TCGA-EJ-5512-01A	639	6423	2584	12474	437
TCGA-EJ-A46E-01A	596	3703	16804				TCGA-EJ-5514-01A	81	29	1496	2	14	14	23	22	57	161	138	988	1		TCGA-EJ-5514-01A	0.01	0.01	2139	22268	804	1		TCGA-EJ-5514-01A	0.01	0.01	2139	73	804	1		TCGA-EJ-5514-01A	599462	1496	422	1		TCGA-EJ-5514-01A	68	2927	804	7324	63
TCGA-EJ-A46F-01A	40	636	22686				TCGA-EJ-5515-01A	135	20	1083	8	2	10	8	7	51	244	148	666	1		TCGA-EJ-5515-01A	0.01	0.01	7850	40891	973	1		TCGA-EJ-5515-01A	0.01	0.01	7850	79	973	1		TCGA-EJ-5515-01A	357518	1083	1412	1		TCGA-EJ-5515-01A	469	3792	973	6214	336
TCGA-EJ-A46G-01A	117	1809	33526				TCGA-EJ-5516-01A	161	16	1445	4	17	10	18	40	108	246	319	1404	1		TCGA-EJ-5516-01A	0.01	0.01	9634	51435	996	1		TCGA-EJ-5516-01A	0.01	0.01	9634	65	996	1		TCGA-EJ-5516-01A	573647	1445	1023	1		TCGA-EJ-5516-01A	258	4155	996	11522	162
TCGA-EJ-A46H-01A	134	3580	19913				TCGA-EJ-5517-01A	324	40	2447	8	6	14	20	16	111	329	263	1401	1		TCGA-EJ-5517-01A	0.01	0.01	6668	67099	1239	1		TCGA-EJ-5517-01A	0.01	0.01	6668	73	1239	1		TCGA-EJ-5517-01A	305995	2447	1920	1		TCGA-EJ-5517-01A	271	4783	1239	10173	190
TCGA-EJ-A46I-01A	512	5090	62625				TCGA-EJ-5518-01A	104	23	847	4	11	7	10	24	49	67	158	716	1		TCGA-EJ-5518-01A	0.01	0.01	2999	30869	374	1		TCGA-EJ-5518-01A	0.01	0.01	2999	42	374	1		TCGA-EJ-5518-01A	287038	847	317	1		TCGA-EJ-5518-01A	246	2352	374	6883	137
TCGA-EJ-A65B-01A	49	979	11286				TCGA-EJ-5519-01A	87	16	795	4	11	8	23	11	57	143	172	605	1		TCGA-EJ-5519-01A	0.01	0.01	3113	19617	438	1		TCGA-EJ-5519-01A	0.01	0.01	3113	52	438	1		TCGA-EJ-5519-01A	205745	795	401	1		TCGA-EJ-5519-01A	62	2608	438	8541	34
TCGA-EJ-A65D-01A	8	277	16159				TCGA-EJ-5521-01A	124	28	897	5	1	7	13	10	40	143	232	554	1		TCGA-EJ-5521-01A	0.01	0.01	6081	39941	485	1		TCGA-EJ-5521-01A	0.01	0.01	6081	34	485	1		TCGA-EJ-5521-01A	356843	897	1304	1		TCGA-EJ-5521-01A	130	2480	485	3892	80
TCGA-EJ-A65E-01A	122	892	18753				TCGA-EJ-5522-01A	158	21	1588	9	6	41	44	36	94	247	270	1299	1		TCGA-EJ-5522-01A	0.01	0.01	4465	44986	906	1		TCGA-EJ-5522-01A	0.01	0.01	4465	97	906	1		TCGA-EJ-5522-01A	570539	1588	833	1		TCGA-EJ-5522-01A	492	3653	906	11151	224
TCGA-EJ-A65F-01A	240	1706	22935				TCGA-EJ-5524-01A	412	42	4325	2	26	17	86	59	148	405	441	1969	1		TCGA-EJ-5524-01A	0.01	0.01	8217	68415	1366	1		TCGA-EJ-5524-01A	0.01	0.01	8217	195	1366	1		TCGA-EJ-5524-01A	940361	4325	1473	1		TCGA-EJ-5524-01A	349	6516	1366	14791	234
TCGA-EJ-A65G-01A	37	707	17029				TCGA-EJ-5525-01A	179	48	2261	9	6	9	13	30	116	179	506	1535	1		TCGA-EJ-5525-01A	0.01	0.01	4457	27356	556	1		TCGA-EJ-5525-01A	0.01	0.01	4457	44	556	1		TCGA-EJ-5525-01A	868237	2261	282	1		TCGA-EJ-5525-01A	435	3738	556	33670	291
TCGA-EJ-A65J-01A	211	1456	24875				TCGA-EJ-5526-01A	164	27	3162	10	16	5	15	17	60	190	313	957	1		TCGA-EJ-5526-01A	0.01	0.01	5521	58756	742	1		TCGA-EJ-5526-01A	0.01	0.01	5521	46	742	1		TCGA-EJ-5526-01A	709813	3162	590	1		TCGA-EJ-5526-01A	403	4430	742	15453	263
TCGA-EJ-A65M-01A	180	751	18065				TCGA-EJ-5527-01A	408	21	1874	4	8	10	16	29	100	216	366	1131	1		TCGA-EJ-5527-01A	0.01	0.01	6874	49796	788	1		TCGA-EJ-5527-01A	0.01	0.01	6874	51	788	1		TCGA-EJ-5527-01A	654238	1874	999	1		TCGA-EJ-5527-01A	400	3197	788	9623	225
TCGA-EJ-A6RA-01A	181	3681	32104				TCGA-EJ-5530-01A	123	20	1697	3	9	15	16	16	39	158	151	1009	1		TCGA-EJ-5530-01A	0.01	0.01	4207	42603	445	1		TCGA-EJ-5530-01A	0.01	0.01	4207	44	445	1		TCGA-EJ-5530-01A	298194	1697	641	1		TCGA-EJ-5530-01A	207	3103	445	9820	129
TCGA-EJ-A6RC-01A	518	7678	11765				TCGA-EJ-5531-01A	158	22	1321	7	12	9	16	11	47	175	215	1014	1		TCGA-EJ-5531-01A	0.01	0.01	6050	48826	603	1		TCGA-EJ-5531-01A	0.01	0.01	6050	38	603	1		TCGA-EJ-5531-01A	503666	1321	1275	1		TCGA-EJ-5531-01A	373	2967	603	6034	274
TCGA-EJ-A7NF-01A	34	1070	13895				TCGA-EJ-5532-01A	114	16	1288	8	7	10	22	12	57	210	144	938	1		TCGA-EJ-5532-01A	0.01	0.01	3925	46838	493	1		TCGA-EJ-5532-01A	0.01	0.01	3925	77	493	1		TCGA-EJ-5532-01A	168893	1288	827	1		TCGA-EJ-5532-01A	87	2625	493	5159	65
TCGA-EJ-A7NG-01A	86	2028	8736				TCGA-EJ-5542-01A	122	19	2961	9	11	16	23	35	93	253	223	2084	1		TCGA-EJ-5542-01A	0.01	0.01	4807	49089	805	1		TCGA-EJ-5542-01A	0.01	0.01	4807	107	805	1		TCGA-EJ-5542-01A	519636	2961	738	1		TCGA-EJ-5542-01A	428	3623	805	13021	193
TCGA-EJ-A7NH-01A	20	1519	18938				TCGA-EJ-7115-01A	140	49	1656	1	22	16	97	15	104	341	167	610	1		TCGA-EJ-7115-01A	0.01	1	1231	16543	940	1		TCGA-EJ-7115-01A	0.01	1	1231	130	940	1		TCGA-EJ-7115-01A	412259	1656	742	1		TCGA-EJ-7115-01A	396	4111	940	5982	208
TCGA-EJ-A7NJ-01A	298	2009	13755				TCGA-EJ-7123-01A	198	41	7203	16	25	16	55	25	151	311	217	680	1		TCGA-EJ-7123-01A	0.01	0.01	5677	69445	1263	1		TCGA-EJ-7123-01A	0.01	0.01	5677	337	1263	1		TCGA-EJ-7123-01A	658155	7203	851	1		TCGA-EJ-7123-01A	3179	2840	1263	22375	1042
TCGA-EJ-A7NK-01A	137	2304	7549				TCGA-EJ-7125-01A	80	14	3008	7	23	15	57	14	134	406	103	865	1		TCGA-EJ-7125-01A	0.01	0.01	5539	23936	1110	1		TCGA-EJ-7125-01A	0.01	0.01	5539	224	1110	1		TCGA-EJ-7125-01A	206986	3008	924	1		TCGA-EJ-7125-01A	481	2850	1110	9701	134
TCGA-EJ-A7NM-01A	69	1645	26388				TCGA-EJ-7218-01B	30	13	4570	2	6	16	20	6	86	464	79	579	1		TCGA-EJ-7218-01B	0.01	0.01	1318	20483	817	1		TCGA-EJ-7218-01B	0.01	0.01	1318	924	817	1		TCGA-EJ-7218-01B	87180	4570	242	1		TCGA-EJ-7218-01B	413	3474	817	3184	143
TCGA-EJ-A7NN-01A	39	825	10802				TCGA-EJ-7312-01B	59	10	5187	0.01	5	4	28	2	79	101	128	451	1		TCGA-EJ-7312-01B	0.01	0.01	2623	17608	547	1		TCGA-EJ-7312-01B	0.01	0.01	2623	42	547	1		TCGA-EJ-7312-01B	348100	5187	617	1		TCGA-EJ-7312-01B	299	2506	547	8017	207
TCGA-EJ-A8FN-01A	72	1639	8424				TCGA-EJ-7314-01A	247	120	2082	2	25	17	72	41	128	341	452	1097	1		TCGA-EJ-7314-01A	0.01	0.01	2830	36573	1446	1		TCGA-EJ-7314-01A	0.01	0.01	2830	116	1446	1		TCGA-EJ-7314-01A	652930	2082	717	1		TCGA-EJ-7314-01A	499	4438	1446	22157	216
TCGA-EJ-A8FO-01A	20	2941	11251				TCGA-EJ-7315-01A	218	52	1672	3	21	13	149	38	134	433	404	1441	1		TCGA-EJ-7315-01A	0.01	0.01	2655	29131	1208	1		TCGA-EJ-7315-01A	0.01	0.01	2655	92	1208	1		TCGA-EJ-7315-01A	798511	1672	693	1		TCGA-EJ-7315-01A	640	2623	1208	15328	241
TCGA-EJ-A8FP-01A	288	3136	10141				TCGA-EJ-7317-01A	103	22	2673	7	14	17	104	18	92	448	91	781	1		TCGA-EJ-7317-01A	0.01	0.01	1828	40844	1020	1		TCGA-EJ-7317-01A	0.01	0.01	1828	191	1020	1		TCGA-EJ-7317-01A	140219	2673	1067	1		TCGA-EJ-7317-01A	533	2122	1020	6641	237
TCGA-EJ-A8FS-01A	54	703	8306				TCGA-EJ-7318-01B	93	7	2949	2	9	3	33	20	69	131	286	742	1		TCGA-EJ-7318-01B	0.01	0.01	4020	22701	656	1		TCGA-EJ-7318-01B	0.01	0.01	4020	47	656	1		TCGA-EJ-7318-01B	493334	2949	892	1		TCGA-EJ-7318-01B	488	1901	656	11922	203
TCGA-EJ-A8FU-01A	119	6042	8555				TCGA-EJ-7321-01A	177	14	4682	3	9	15	46	8	114	193	240	626	1		TCGA-EJ-7321-01A	0.01	0.01	3088	14948	609	1		TCGA-EJ-7321-01A	0.01	0.01	3088	109	609	1		TCGA-EJ-7321-01A	499051	4682	598	1		TCGA-EJ-7321-01A	869	2608	609	12255	486
TCGA-EJ-AB20-01A	196	2256	7946				TCGA-EJ-7325-01B	70	21	5142	4	5	3	20	8	97	99	152	482	1		TCGA-EJ-7325-01B	0.01	0.01	1523	11373	441	1		TCGA-EJ-7325-01B	0.01	0.01	1523	41	441	1		TCGA-EJ-7325-01B	339416	5142	265	1		TCGA-EJ-7325-01B	380	2189	441	10745	204
TCGA-EJ-AB27-01A	270	1341	13656				TCGA-EJ-7327-01A	238	32	6436	3	29	20	178	16	185	349	205	1279	1		TCGA-EJ-7327-01A	0.01	0.01	3487	29141	1042	1		TCGA-EJ-7327-01A	0.01	0.01	3487	132	1042	1		TCGA-EJ-7327-01A	511805	6436	1221	1		TCGA-EJ-7327-01A	825	3429	1042	15310	274
TCGA-FC-7708-01A	319	3494	9195				TCGA-EJ-7328-01A	143	20	5962	0.01	25	9	72	18	73	159	287	1005	1		TCGA-EJ-7328-01A	0.01	0.01	1259	21615	1037	1		TCGA-EJ-7328-01A	0.01	0.01	1259	46	1037	1		TCGA-EJ-7328-01A	516250	5962	576	1		TCGA-EJ-7328-01A	543	5557	1037	12170	283
TCGA-FC-7961-01A	180	1570	26759				TCGA-EJ-7330-01A	185	27	4711	2	29	36	143	27	138	370	250	1410	1		TCGA-EJ-7330-01A	0.01	0.01	2337	37809	1354	1		TCGA-EJ-7330-01A	0.01	0.01	2337	164	1354	1		TCGA-EJ-7330-01A	435858	4711	2630	1		TCGA-EJ-7330-01A	806	2780	1354	10142	344
TCGA-FC-A4JI-01A	140	509	39778				TCGA-EJ-7331-01A	146	19	4523	3	24	16	133	28	111	295	155	1159	1		TCGA-EJ-7331-01A	0.01	0.01	2236	34853	860	1		TCGA-EJ-7331-01A	0.01	0.01	2236	131	860	1		TCGA-EJ-7331-01A	342167	4523	1186	1		TCGA-EJ-7331-01A	730	1946	860	8216	227
TCGA-FC-A5OB-01A	25	500	13362				TCGA-EJ-7781-01A	96	17	877	2	9	21	184	9	77	293	163	813	1		TCGA-EJ-7781-01A	0.01	0.01	1143	14918	544	1		TCGA-EJ-7781-01A	0.01	0.01	1143	130	544	1		TCGA-EJ-7781-01A	262433	877	795	1		TCGA-EJ-7781-01A	525	1436	544	6278	122
TCGA-FC-A66V-01A	44	649	7971				TCGA-EJ-7782-01A	205	45	2062	3	24	31	150	16	179	381	194	1057	1		TCGA-EJ-7782-01A	0.01	0.01	1964	22868	939	1		TCGA-EJ-7782-01A	0.01	0.01	1964	177	939	1		TCGA-EJ-7782-01A	608801	2062	586	1		TCGA-EJ-7782-01A	854	2137	939	12548	212
TCGA-FC-A6HD-01A	161	856	39992				TCGA-EJ-7783-01A	227	12	1739	2	23	33	172	23	141	403	288	1288	1		TCGA-EJ-7783-01A	0.01	0.01	3613	24694	1308	1		TCGA-EJ-7783-01A	0.01	0.01	3613	124	1308	1		TCGA-EJ-7783-01A	615588	1739	1925	1		TCGA-EJ-7783-01A	1079	2291	1308	14700	277
TCGA-FC-A8O0-01A	91	4106	11365				TCGA-EJ-7784-01A	89	19	5034	0.01	13	8	103	13	92	200	115	723	1		TCGA-EJ-7784-01A	0.01	1	1210	14586	484	1		TCGA-EJ-7784-01A	0.01	1	1210	97	484	1		TCGA-EJ-7784-01A	292436	5034	405	1		TCGA-EJ-7784-01A	1087	1532	484	10559	243
TCGA-G9-6329-01A	272	3446	13816				TCGA-EJ-7785-01A	245	21	3085	2	24	34	186	23	121	377	301	1124	1		TCGA-EJ-7785-01A	0.01	0.01	5107	46737	1213	1		TCGA-EJ-7785-01A	0.01	0.01	5107	150	1213	1		TCGA-EJ-7785-01A	785798	3085	3575	1		TCGA-EJ-7785-01A	655	1992	1213	11432	187
TCGA-G9-6332-01A	99	2064	4601				TCGA-EJ-7786-01A	182	34	4162	2	21	25	131	39	93	303	221	1063	1		TCGA-EJ-7786-01A	0.01	0.01	2296	32207	940	1		TCGA-EJ-7786-01A	0.01	0.01	2296	111	940	1		TCGA-EJ-7786-01A	373671	4162	1393	1		TCGA-EJ-7786-01A	877	2192	940	9299	315
TCGA-G9-6333-01A	80	3018	15146				TCGA-EJ-7788-01A	144	29	6566	3	28	25	146	30	146	375	297	1699	1		TCGA-EJ-7788-01A	0.01	0.01	2297	28053	1130	1		TCGA-EJ-7788-01A	0.01	0.01	2297	159	1130	1		TCGA-EJ-7788-01A	544048	6566	1095	1		TCGA-EJ-7788-01A	1252	3123	1130	15703	370
TCGA-G9-6336-01A	84	4309	4398				TCGA-EJ-7789-01A	42	13	2267	0.01	3	6	46	5	55	126	193	238	1		TCGA-EJ-7789-01A	0.01	0.01	468	11611	239	1		TCGA-EJ-7789-01A	0.01	0.01	468	80	239	1		TCGA-EJ-7789-01A	168074	2267	114	1		TCGA-EJ-7789-01A	518	634	239	7321	151
TCGA-G9-6338-01A	89	3824	15472				TCGA-EJ-7791-01A	183	30	812	0.01	21	37	106	34	80	347	206	1214	1		TCGA-EJ-7791-01A	0.01	0.01	1932	32963	877	1		TCGA-EJ-7791-01A	0.01	0.01	1932	139	877	1		TCGA-EJ-7791-01A	410141	812	1760	1		TCGA-EJ-7791-01A	634	2034	877	5426	196
TCGA-G9-6339-01A	264	3388	47138				TCGA-EJ-7792-01A	202	25	1390	1	43	24	179	65	152	447	212	1820	1		TCGA-EJ-7792-01A	0.01	0.01	2590	36817	1460	1		TCGA-EJ-7792-01A	0.01	0.01	2590	175	1460	1		TCGA-EJ-7792-01A	448724	1390	1888	1		TCGA-EJ-7792-01A	675	2927	1460	10257	217
TCGA-G9-6342-01A	232	3628	7566				TCGA-EJ-7793-01A	122	14	3938	3	13	13	57	13	94	290	126	716	1		TCGA-EJ-7793-01A	0.01	0.01	3472	18447	849	1		TCGA-EJ-7793-01A	0.01	0.01	3472	63	849	1		TCGA-EJ-7793-01A	369820	3938	1004	1		TCGA-EJ-7793-01A	925	2686	849	9444	419
TCGA-G9-6343-01A	44	2075	5044				TCGA-EJ-7794-01A	161	26	1380	2	8	20	112	13	96	316	165	776	1		TCGA-EJ-7794-01A	0.01	0.01	2235	40239	1073	1		TCGA-EJ-7794-01A	0.01	0.01	2235	214	1073	1		TCGA-EJ-7794-01A	707081	1380	1534	1		TCGA-EJ-7794-01A	1375	1944	1073	8173	473
TCGA-G9-6347-01A	376	3300	18170				TCGA-EJ-7797-01A	122	13	2278	1	13	13	42	13	91	216	178	756	1		TCGA-EJ-7797-01A	0.01	0.01	2110	15431	787	1		TCGA-EJ-7797-01A	0.01	0.01	2110	79	787	1		TCGA-EJ-7797-01A	407911	2278	899	1		TCGA-EJ-7797-01A	411	2128	787	7478	206
TCGA-G9-6348-01A	90	3398	4982				TCGA-EJ-8468-01A	356	22	4116	1	16	56	107	33	250	577	330	1838	1		TCGA-EJ-8468-01A	0.01	0.01	5428	66561	610	1		TCGA-EJ-8468-01A	0.01	0.01	5428	238	610	1		TCGA-EJ-8468-01A	604880	4116	1636	1		TCGA-EJ-8468-01A	896	2856	610	11713	393
TCGA-G9-6351-01A	57	2209	5590				TCGA-EJ-8469-01A	264	19	3894	0.01	12	15	119	6	201	332	216	1261	1		TCGA-EJ-8469-01A	0.01	0.01	3214	20598	394	1		TCGA-EJ-8469-01A	0.01	0.01	3214	71	394	1		TCGA-EJ-8469-01A	677813	3894	651	1		TCGA-EJ-8469-01A	281	1424	394	28193	121
TCGA-G9-6353-01A	154	4378	17074				TCGA-EJ-8470-01A	486	35	2482	6	12	25	147	26	182	553	1247	2222	1		TCGA-EJ-8470-01A	0.01	0.01	3936	60956	1148	1		TCGA-EJ-8470-01A	0.01	0.01	3936	164	1148	1		TCGA-EJ-8470-01A	829920	2482	2032	1		TCGA-EJ-8470-01A	624	2588	1148	16226	347
TCGA-G9-6354-01A	116	2167	48690				TCGA-EJ-8472-01A	333	19	2715	5	21	41	106	27	213	806	420	2543	1		TCGA-EJ-8472-01A	0.01	0.01	4342	43701	964	1		TCGA-EJ-8472-01A	0.01	0.01	4342	260	964	1		TCGA-EJ-8472-01A	532263	2715	2999	1		TCGA-EJ-8472-01A	845	4255	964	21063	467
TCGA-G9-6356-01A	189	2972	5920				TCGA-EJ-8474-01A	158	27	4351	1	12	34	113	10	204	592	213	1959	1		TCGA-EJ-8474-01A	0.01	0.01	2332	19438	738	1		TCGA-EJ-8474-01A	0.01	0.01	2332	142	738	1		TCGA-EJ-8474-01A	278238	4351	753	1		TCGA-EJ-8474-01A	361	3343	738	11520	175
TCGA-G9-6361-01A	115	4349	24094				TCGA-EJ-A46B-01A	155	15	7524	9	23	25	46	11	222	676	313	1296	1		TCGA-EJ-A46B-01A	0.01	0.01	6183	38696	2905	1		TCGA-EJ-A46B-01A	0.01	0.01	6183	117	2905	1		TCGA-EJ-A46B-01A	529351	7524	2738	1		TCGA-EJ-A46B-01A	1990	6747	2905	23984	1179
TCGA-G9-6362-01A	34	2215	5520				TCGA-EJ-A46D-01A	154	23	7846	0.01	30	6	49	31	196	586	331	1842	1		TCGA-EJ-A46D-01A	0.01	0.01	6191	38128	2054	1		TCGA-EJ-A46D-01A	0.01	0.01	6191	162	2054	1		TCGA-EJ-A46D-01A	919594	7846	1076	1		TCGA-EJ-A46D-01A	2113	4038	2054	24929	856
TCGA-G9-6363-01A	225	3360	5225				TCGA-EJ-A46E-01A	172	13	6749	4	36	19	79	23	295	807	389	2072	1		TCGA-EJ-A46E-01A	0.01	0.01	6164	38367	3260	1		TCGA-EJ-A46E-01A	0.01	0.01	6164	489	3260	1		TCGA-EJ-A46E-01A	821292	6749	1291	1		TCGA-EJ-A46E-01A	1090	5708	3260	16804	507
TCGA-G9-6364-01A	81	1934	4062				TCGA-EJ-A46F-01A	59	17	6059	0.01	9	4	23	8	130	181	126	740	1		TCGA-EJ-A46F-01A	0.01	0.01	1921	6897	528	1		TCGA-EJ-A46F-01A	0.01	0.01	1921	72	528	1		TCGA-EJ-A46F-01A	386239	6059	129	1		TCGA-EJ-A46F-01A	690	1086	528	22686	349
TCGA-G9-6365-01A	103	4853	4421				TCGA-EJ-A46G-01A	95	18	8622	16	43	16	30	7	197	394	208	792	1		TCGA-EJ-A46G-01A	0.01	0.01	2706	10890	2293	1		TCGA-EJ-A46G-01A	0.01	0.01	2706	208	2293	1		TCGA-EJ-A46G-01A	432069	8622	270	1		TCGA-EJ-A46G-01A	2097	5751	2293	33526	670
TCGA-G9-6366-01A	86	2387	4101				TCGA-EJ-A46H-01A	183	16	1661	1	34	13	22	25	130	654	398	3050	1		TCGA-EJ-A46H-01A	0.01	0.01	4080	35652	2942	1		TCGA-EJ-A46H-01A	0.01	0.01	4080	296	2942	1		TCGA-EJ-A46H-01A	383027	1661	2659	1		TCGA-EJ-A46H-01A	301	3151	2942	19913	135
TCGA-G9-6367-01A	55	2513	2493				TCGA-EJ-A46I-01A	399	29	12180	7	48	9	39	60	324	662	598	1839	1		TCGA-EJ-A46I-01A	0.01	0.01	9870	83296	6732	1		TCGA-EJ-A46I-01A	0.01	0.01	9870	315	6732	1		TCGA-EJ-A46I-01A	1823327	12180	5837	1		TCGA-EJ-A46I-01A	3023	9102	6732	62625	1573
TCGA-G9-6369-01A	29	1107	8284				TCGA-EJ-A65B-01A	94	16	1909	2	21	2	10	13	60	91	271	1023	1		TCGA-EJ-A65B-01A	0.01	0.01	2475	25268	1024	1		TCGA-EJ-A65B-01A	0.01	0.01	2475	116	1024	1		TCGA-EJ-A65B-01A	340392	1909	438	1		TCGA-EJ-A65B-01A	278	1360	1024	11286	128
TCGA-G9-6370-01A	79	3231	2078				TCGA-EJ-A65D-01A	40	3	3135	0.01	6	1	12	2	48	108	115	556	1		TCGA-EJ-A65D-01A	0.01	0.01	945	3720	623	1		TCGA-EJ-A65D-01A	0.01	0.01	945	28	623	1		TCGA-EJ-A65D-01A	275243	3135	71	1		TCGA-EJ-A65D-01A	379	918	623	16159	261
TCGA-G9-6371-01A	68	1521	6536				TCGA-EJ-A65E-01A	70	16	4038	0.01	9	2	12	4	42	100	351	1195	1		TCGA-EJ-A65E-01A	0.01	0.01	1881	21344	1872	1		TCGA-EJ-A65E-01A	0.01	0.01	1881	93	1872	1		TCGA-EJ-A65E-01A	330730	4038	453	1		TCGA-EJ-A65E-01A	624	2731	1872	18753	364
TCGA-G9-6373-01A	282	3037	4465				TCGA-EJ-A65F-01A	129	21	4747	6	26	1	12	20	77	160	601	1312	1		TCGA-EJ-A65F-01A	0.01	0.01	5896	66952	1935	1		TCGA-EJ-A65F-01A	0.01	0.01	5896	252	1935	1		TCGA-EJ-A65F-01A	753732	4747	534	1		TCGA-EJ-A65F-01A	247	2553	1935	22935	183
TCGA-G9-6377-01A	327	3546	22267				TCGA-EJ-A65G-01A	70	27	5728	3	7	2	9	12	97	350	246	497	1		TCGA-EJ-A65G-01A	0.01	0.01	1911	28488	2290	1		TCGA-EJ-A65G-01A	0.01	0.01	1911	76	2290	1		TCGA-EJ-A65G-01A	199381	5728	808	1		TCGA-EJ-A65G-01A	1037	3869	2290	17029	644
TCGA-G9-6378-01A	34	1978	2502				TCGA-EJ-A65J-01A	79	14	6656	4	24	2	24	20	146	293	199	1228	1		TCGA-EJ-A65J-01A	0.01	0.01	4482	23595	1639	1		TCGA-EJ-A65J-01A	0.01	0.01	4482	180	1639	1		TCGA-EJ-A65J-01A	699599	6656	300	1		TCGA-EJ-A65J-01A	1440	3115	1639	24875	616
TCGA-G9-6379-01A	417	2651	25446				TCGA-EJ-A65M-01A	43	15	4035	3	6	3	14	5	84	183	263	679	1		TCGA-EJ-A65M-01A	0.01	0.01	1681	18586	1380	1		TCGA-EJ-A65M-01A	0.01	0.01	1681	79	1380	1		TCGA-EJ-A65M-01A	316694	4035	499	1		TCGA-EJ-A65M-01A	799	2886	1380	18065	435
TCGA-G9-6384-01A	44	2141	3924				TCGA-EJ-A6RA-01A	240	30	11249	8	24	7	24	25	155	763	537	1962	1		TCGA-EJ-A6RA-01A	0.01	1	10298	43389	4070	1		TCGA-EJ-A6RA-01A	0.01	1	10298	194	4070	1		TCGA-EJ-A6RA-01A	812425	11249	1914	1		TCGA-EJ-A6RA-01A	2242	7464	4070	32104	1194
TCGA-G9-6385-01A	53	2073	2556				TCGA-EJ-A6RC-01A	230	48	5387	3	40	5	44	23	112	491	480	1511	1		TCGA-EJ-A6RC-01A	0.01	0.01	8305	58911	2358	1		TCGA-EJ-A6RC-01A	0.01	0.01	8305	117	2358	1		TCGA-EJ-A6RC-01A	531420	5387	3699	1		TCGA-EJ-A6RC-01A	851	4641	2358	11765	489
TCGA-G9-6494-01A	67	1878	4700				TCGA-EJ-A7NF-01A	65	14	7858	11	13	3	19	7	117	237	129	824	1		TCGA-EJ-A7NF-01A	0.01	0.01	5481	9063	1294	1		TCGA-EJ-A7NF-01A	0.01	0.01	5481	95	1294	1		TCGA-EJ-A7NF-01A	326939	7858	454	1		TCGA-EJ-A7NF-01A	955	2529	1294	13895	449
TCGA-G9-6496-01A	51	2163	7480				TCGA-EJ-A7NG-01A	49	17	3109	4	17	7	16	10	79	327	169	1160	1		TCGA-EJ-A7NG-01A	0.01	0.01	5276	17613	1847	1		TCGA-EJ-A7NG-01A	0.01	0.01	5276	153	1847	1		TCGA-EJ-A7NG-01A	283127	3109	739	1		TCGA-EJ-A7NG-01A	704	2969	1847	8736	361
TCGA-G9-6498-01A	1378	3712	51159				TCGA-EJ-A7NH-01A	93	18	8953	2	15	2	19	4	94	513	292	1073	1		TCGA-EJ-A7NH-01A	0.01	0.01	3027	14677	2142	1		TCGA-EJ-A7NH-01A	0.01	0.01	3027	60	2142	1		TCGA-EJ-A7NH-01A	284856	8953	641	1		TCGA-EJ-A7NH-01A	1705	5218	2142	18938	967
TCGA-G9-6499-01A	137	1732	8797				TCGA-EJ-A7NJ-01A	210	16	4452	2	12	6	25	16	101	398	398	1596	1		TCGA-EJ-A7NJ-01A	0.01	0.01	3912	40633	1423	1		TCGA-EJ-A7NJ-01A	0.01	0.01	3912	153	1423	1		TCGA-EJ-A7NJ-01A	756874	4452	1314	1		TCGA-EJ-A7NJ-01A	1513	3589	1423	13755	803
TCGA-G9-7509-01A	79	1914	17472				TCGA-EJ-A7NK-01A	132	8	2257	0.01	6	11	17	11	70	231	222	875	1		TCGA-EJ-A7NK-01A	0.01	0.01	2651	20414	1271	1		TCGA-EJ-A7NK-01A	0.01	0.01	2651	81	1271	1		TCGA-EJ-A7NK-01A	598865	2257	1731	1		TCGA-EJ-A7NK-01A	627	2421	1271	7549	344
TCGA-G9-7510-01A	112	2289	8418				TCGA-EJ-A7NM-01A	149	25	8361	12	23	2	38	9	162	237	246	606	1		TCGA-EJ-A7NM-01A	0.01	0.01	7096	43145	1154	1		TCGA-EJ-A7NM-01A	0.01	0.01	7096	200	1154	1		TCGA-EJ-A7NM-01A	547419	8361	315	1		TCGA-EJ-A7NM-01A	2182	2489	1154	26388	851
TCGA-G9-7519-01A	55	3008	10122				TCGA-EJ-A7NN-01A	59	39	1934	10	10	1	18	6	181	107	173	355	1		TCGA-EJ-A7NN-01A	0.01	0.01	2114	6195	840	1		TCGA-EJ-A7NN-01A	0.01	0.01	2114	58	840	1		TCGA-EJ-A7NN-01A	215344	1934	254	1		TCGA-EJ-A7NN-01A	553	1666	840	10802	226
TCGA-G9-7521-01A	270	2216	8852				TCGA-EJ-A8FN-01A	64	21	2485	1	11	10	24	17	101	231	201	887	1		TCGA-EJ-A8FN-01A	0.01	0.01	1416	13405	897	1		TCGA-EJ-A8FN-01A	0.01	0.01	1416	119	897	1		TCGA-EJ-A8FN-01A	148579	2485	693	1		TCGA-EJ-A8FN-01A	232	3161	897	8424	178
TCGA-G9-7522-01A	259	2649	9370				TCGA-EJ-A8FO-01A	96	19	7160	1	12	5	48	11	96	252	203	918	1		TCGA-EJ-A8FO-01A	0.01	1	4165	28651	1238	1		TCGA-EJ-A8FO-01A	0.01	1	4165	101	1238	1		TCGA-EJ-A8FO-01A	317255	7160	557	1		TCGA-EJ-A8FO-01A	716	3060	1238	11251	284
TCGA-G9-7523-01A	88	3205	5308				TCGA-EJ-A8FP-01A	122	19	3495	3	14	3	17	8	69	175	380	853	1		TCGA-EJ-A8FP-01A	0.01	0.01	3106	28292	1223	1		TCGA-EJ-A8FP-01A	0.01	0.01	3106	42	1223	1		TCGA-EJ-A8FP-01A	469453	3495	1184	1		TCGA-EJ-A8FP-01A	822	2911	1223	10141	449
TCGA-G9-7525-01A	40	1616	7165				TCGA-EJ-A8FS-01A	56	15	1952	1	3	4	23	7	86	252	152	233	1		TCGA-EJ-A8FS-01A	0.01	0.01	963	15505	606	1		TCGA-EJ-A8FS-01A	0.01	0.01	963	106	606	1		TCGA-EJ-A8FS-01A	265761	1952	212	1		TCGA-EJ-A8FS-01A	334	2400	606	8306	219
TCGA-G9-A9S0-01A	463	2470	14579				TCGA-EJ-A8FU-01A	234	26	2279	4	20	13	31	11	93	276	354	758	1		TCGA-EJ-A8FU-01A	0.01	0.01	9891	48415	1943	1		TCGA-EJ-A8FU-01A	0.01	0.01	9891	97	1943	1		TCGA-EJ-A8FU-01A	542228	2279	2797	1		TCGA-EJ-A8FU-01A	653	2078	1943	8555	274
TCGA-G9-A9S4-01A	70	1557	19040				TCGA-EJ-AB20-01A	115	16	1212	3	16	13	20	26	142	536	132	3030	1		TCGA-EJ-AB20-01A	0.01	0.01	4484	47646	1626	1		TCGA-EJ-AB20-01A	0.01	0.01	4484	120	1626	1		TCGA-EJ-AB20-01A	108850	1212	2040	1		TCGA-EJ-AB20-01A	359	3419	1626	7946	192
TCGA-G9-A9S7-01A	394	1332	15172				TCGA-EJ-AB27-01A	95	9	3645	6	7	8	18	10	118	282	192	1063	1		TCGA-EJ-AB27-01A	0.01	0.01	3228	22266	1067	1		TCGA-EJ-AB27-01A	0.01	0.01	3228	143	1067	1		TCGA-EJ-AB27-01A	362255	3645	694	1		TCGA-EJ-AB27-01A	908	2341	1067	13656	350
TCGA-H9-7775-01A	153	5712	14981				TCGA-FC-7708-01A	162	20	3952	1	27	19	181	26	149	296	184	991	1		TCGA-FC-7708-01A	0.01	0.01	2371	27776	822	1		TCGA-FC-7708-01A	0.01	0.01	2371	77	822	1		TCGA-FC-7708-01A	590489	3952	1020	1		TCGA-FC-7708-01A	1570	1809	822	9195	404
TCGA-H9-A6BX-01A	510	3294	23088				TCGA-FC-7961-01A	164	19	4209	2	23	6	24	42	135	209	422	1243	1		TCGA-FC-7961-01A	0.01	0.01	2946	48132	1350	1		TCGA-FC-7961-01A	0.01	0.01	2946	77	1350	1		TCGA-FC-7961-01A	630727	4209	617	1		TCGA-FC-7961-01A	2864	1873	1350	26759	1041
TCGA-H9-A6BY-01A	16	784	12877				TCGA-FC-A4JI-01A	143	38	9009	2	52	11	51	5	186	171	244	355	1		TCGA-FC-A4JI-01A	0.01	0.01	1433	25418	354	1		TCGA-FC-A4JI-01A	0.01	0.01	1433	333	354	1		TCGA-FC-A4JI-01A	318838	9009	91	1		TCGA-FC-A4JI-01A	2177	861	354	39778	622
TCGA-HC-7075-01A	113	1372	6437				TCGA-FC-A5OB-01A	49	18	4458	0.01	14	1	11	2	62	164	151	415	1		TCGA-FC-A5OB-01A	0.01	1	1212	38613	1062	1		TCGA-FC-A5OB-01A	0.01	1	1212	194	1062	1		TCGA-FC-A5OB-01A	308961	4458	107	1		TCGA-FC-A5OB-01A	646	2145	1062	13362	284
TCGA-HC-7077-01A	50	1144	6428				TCGA-FC-A66V-01A	63	10	2636	1	3	2	9	3	61	139	166	853	1		TCGA-FC-A66V-01A	0.01	0.01	1967	19141	977	1		TCGA-FC-A66V-01A	0.01	0.01	1967	31	977	1		TCGA-FC-A66V-01A	234103	2636	279	1		TCGA-FC-A66V-01A	870	1800	977	7971	406
TCGA-HC-7078-01A	127	2234	5308				TCGA-FC-A6HD-01A	120	20	7801	6	13	3	21	18	216	144	304	431	1		TCGA-FC-A6HD-01A	0.01	0.01	3946	19327	2211	1		TCGA-FC-A6HD-01A	0.01	0.01	3946	41	2211	1		TCGA-FC-A6HD-01A	481361	7801	459	1		TCGA-FC-A6HD-01A	682	2232	2211	39992	307
TCGA-HC-7079-01A	790	3192	4659				TCGA-FC-A8O0-01A	228	37	4284	6	15	5	32	12	189	333	204	2092	1		TCGA-FC-A8O0-01A	0.01	0.01	4882	44461	1652	1		TCGA-FC-A8O0-01A	0.01	0.01	4882	75	1652	1		TCGA-FC-A8O0-01A	213328	4284	1597	1		TCGA-FC-A8O0-01A	398	3359	1652	11365	240
TCGA-HC-7080-01A	25	530	6561				TCGA-G9-6329-01A	165	19	1446	7	15	21	56	19	108	504	365	1743	1		TCGA-G9-6329-01A	0.01	0.01	5957	40334	1500	1		TCGA-G9-6329-01A	0.01	0.01	5957	76	1500	1		TCGA-G9-6329-01A	347674	1446	2095	1		TCGA-G9-6329-01A	571	1181	1500	13816	243
TCGA-HC-7081-01A	70	4199	13423				TCGA-G9-6332-01A	88	27	2245	4	5	4	12	5	72	176	149	569	1		TCGA-G9-6332-01A	0.01	0.01	2042	21138	505	1		TCGA-G9-6332-01A	0.01	0.01	2042	37	505	1		TCGA-G9-6332-01A	246345	2245	398	1		TCGA-G9-6332-01A	76	3094	505	4601	66
TCGA-HC-7209-01A	143	3373	9201				TCGA-G9-6333-01A	154	32	6308	14	22	25	76	19	222	623	238	934	1		TCGA-G9-6333-01A	1	0.01	6216	70740	2393	1		TCGA-G9-6333-01A	1	0.01	6216	290	2393	1		TCGA-G9-6333-01A	417344	6308	1348	1		TCGA-G9-6333-01A	2120	4920	2393	15146	840
TCGA-HC-7210-01A	92	3480	5285				TCGA-G9-6336-01A	124	21	2015	2	7	14	19	12	77	179	228	990	1		TCGA-G9-6336-01A	0.01	0.01	2306	27442	769	1		TCGA-G9-6336-01A	0.01	0.01	2306	47	769	1		TCGA-G9-6336-01A	395667	2015	1281	1		TCGA-G9-6336-01A	250	4243	769	4398	145
TCGA-HC-7211-01A	75	1197	9912				TCGA-G9-6338-01A	158	75	8267	6	37	10	76	62	293	363	223	781	1		TCGA-G9-6338-01A	1	0.01	3729	26306	1954	1		TCGA-G9-6338-01A	1	0.01	3729	164	1954	1		TCGA-G9-6338-01A	262760	8267	337	1		TCGA-G9-6338-01A	2029	5213	1954	15472	899
TCGA-HC-7212-01A	98	1581	12544				TCGA-G9-6339-01A	145	39	11169	10	53	9	35	35	345	534	924	2120	1		TCGA-G9-6339-01A	0.01	0.01	6774	33466	4450	1		TCGA-G9-6339-01A	0.01	0.01	6774	74	4450	1		TCGA-G9-6339-01A	797792	11169	1910	1		TCGA-G9-6339-01A	1728	6452	4450	47138	1103
TCGA-HC-7213-01A	132	4193	13955				TCGA-G9-6342-01A	218	23	1664	3	10	15	96	17	83	280	221	842	1		TCGA-G9-6342-01A	0.01	0.01	2684	19685	813	1		TCGA-G9-6342-01A	0.01	0.01	2684	33	813	1		TCGA-G9-6342-01A	510123	1664	1608	1		TCGA-G9-6342-01A	602	2213	813	7566	293
TCGA-HC-7230-01A	78	2039	12261				TCGA-G9-6343-01A	113	17	1157	2	7	15	67	19	89	334	109	399	1		TCGA-G9-6343-01A	0.01	0.01	1547	19495	864	1		TCGA-G9-6343-01A	0.01	0.01	1547	63	864	1		TCGA-G9-6343-01A	246594	1157	1237	1		TCGA-G9-6343-01A	459	3163	864	5044	212
TCGA-HC-7231-01A	505	2901	9293				TCGA-G9-6347-01A	126	25	3107	5	56	11	32	39	148	390	390	1929	1		TCGA-G9-6347-01A	0.01	0.01	6154	37391	4169	1		TCGA-G9-6347-01A	0.01	0.01	6154	205	4169	1		TCGA-G9-6347-01A	618829	3107	4084	1		TCGA-G9-6347-01A	1070	5214	4169	18170	596
TCGA-HC-7232-01A	112	4912	14181				TCGA-G9-6348-01A	127	52	2001	5	5	9	25	11	62	113	224	876	1		TCGA-G9-6348-01A	0.01	0.01	1816	15786	479	1		TCGA-G9-6348-01A	0.01	0.01	1816	34	479	1		TCGA-G9-6348-01A	356913	2001	428	1		TCGA-G9-6348-01A	368	4362	479	4982	176
TCGA-HC-7233-01A	176	2406	9831				TCGA-G9-6351-01A	133	9	1283	1	10	16	107	14	84	291	157	766	1		TCGA-G9-6351-01A	0.01	0.01	1826	21799	803	1		TCGA-G9-6351-01A	0.01	0.01	1826	94	803	1		TCGA-G9-6351-01A	374436	1283	943	1		TCGA-G9-6351-01A	724	2601	803	5590	232
TCGA-HC-7736-01A	89	2368	8751				TCGA-G9-6353-01A	280	19	5140	12	30	20	75	28	171	664	290	1101	1		TCGA-G9-6353-01A	0.01	0.01	12000	54398	2382	1		TCGA-G9-6353-01A	0.01	0.01	12000	126	2382	1		TCGA-G9-6353-01A	804230	5140	4019	1		TCGA-G9-6353-01A	2966	3417	2382	17074	1273
TCGA-HC-7737-01A	351	4392	14387				TCGA-G9-6354-01A	135	29	15443	11	19	4	28	26	208	378	460	1722	1		TCGA-G9-6354-01A	0.01	0.01	7415	37977	2964	1		TCGA-G9-6354-01A	0.01	0.01	7415	82	2964	1		TCGA-G9-6354-01A	849854	15443	1638	1		TCGA-G9-6354-01A	1259	5407	2964	48690	814
TCGA-HC-7738-01A	76	1305	10010				TCGA-G9-6356-01A	107	10	1698	3	3	15	24	5	69	199	175	1292	1		TCGA-G9-6356-01A	0.01	0.01	2897	20916	416	1		TCGA-G9-6356-01A	0.01	0.01	2897	25	416	1		TCGA-G9-6356-01A	279179	1698	696	1		TCGA-G9-6356-01A	253	3049	416	5920	161
TCGA-HC-7740-01A	134	6856	10202				TCGA-G9-6361-01A	226	59	5650	6	36	13	63	51	117	306	396	1097	1		TCGA-G9-6361-01A	0.01	0.01	8840	43730	1367	1		TCGA-G9-6361-01A	0.01	0.01	8840	152	1367	1		TCGA-G9-6361-01A	1219525	5650	1384	1		TCGA-G9-6361-01A	1688	2547	1367	24094	643
TCGA-HC-7740-01B	177	3079	10129				TCGA-G9-6362-01A	114	9	2451	2	9	6	38	12	152	88	79	491	1		TCGA-G9-6362-01A	0.01	0.01	1902	10564	579	1		TCGA-G9-6362-01A	0.01	0.01	1902	14	579	1		TCGA-G9-6362-01A	176664	2451	289	1		TCGA-G9-6362-01A	45	3274	579	5520	43
TCGA-HC-7742-01A	82	4027	13277				TCGA-G9-6363-01A	141	21	1243	0.01	8	10	17	12	67	139	179	1169	1		TCGA-G9-6363-01A	0.01	0.01	2130	28985	583	1		TCGA-G9-6363-01A	0.01	0.01	2130	39	583	1		TCGA-G9-6363-01A	257132	1243	1243	1		TCGA-G9-6363-01A	133	2037	583	5225	82
TCGA-HC-7744-01A	154	3072	10773				TCGA-G9-6364-01A	117	20	526	7	8	13	35	14	88	206	119	879	1		TCGA-G9-6364-01A	0.01	0.01	3460	21086	436	1		TCGA-G9-6364-01A	0.01	0.01	3460	24	436	1		TCGA-G9-6364-01A	194281	526	742	1		TCGA-G9-6364-01A	75	1639	436	4062	42
TCGA-HC-7745-01A	570	7167	14488				TCGA-G9-6365-01A	142	18	1734	1	11	24	22	11	63	290	149	1729	1		TCGA-G9-6365-01A	0.01	0.01	3489	28255	914	1		TCGA-G9-6365-01A	0.01	0.01	3489	52	914	1		TCGA-G9-6365-01A	260091	1734	2277	1		TCGA-G9-6365-01A	130	4101	914	4421	102
TCGA-HC-7747-01A	332	3872	11400				TCGA-G9-6366-01A	102	26	2973	0.01	20	12	112	6	83	195	132	673	1		TCGA-G9-6366-01A	0.01	0.01	1717	17959	565	1		TCGA-G9-6366-01A	0.01	0.01	1717	106	565	1		TCGA-G9-6366-01A	302491	2973	458	1		TCGA-G9-6366-01A	98	1870	565	4101	46
TCGA-HC-7748-01A	249	4128	15512				TCGA-G9-6367-01A	110	10	945	4	4	11	15	14	48	254	125	874	1		TCGA-G9-6367-01A	0.01	0.01	2845	28096	646	1		TCGA-G9-6367-01A	0.01	0.01	2845	20	646	1		TCGA-G9-6367-01A	114702	945	1585	1		TCGA-G9-6367-01A	252	2804	646	2493	168
TCGA-HC-7749-01A	323	5800	16547				TCGA-G9-6369-01A	109	22	1853	11	15	11	57	16	127	242	113	331	1		TCGA-G9-6369-01A	0.01	0.01	2107	49987	991	1		TCGA-G9-6369-01A	0.01	0.01	2107	144	991	1		TCGA-G9-6369-01A	102771	1853	412	1		TCGA-G9-6369-01A	1053	1361	991	8284	274
TCGA-HC-7750-01A	205	2971	10959				TCGA-G9-6370-01A	107	11	531	0.01	6	6	4	7	11	97	124	548	1		TCGA-G9-6370-01A	0.01	0.01	1375	22357	414	1		TCGA-G9-6370-01A	0.01	0.01	1375	22	414	1		TCGA-G9-6370-01A	98730	531	913	1		TCGA-G9-6370-01A	58	2469	414	2078	48
TCGA-HC-7752-01A	42	2016	12721				TCGA-G9-6371-01A	71	9	1079	0.01	7	5	12	5	69	154	176	505	1		TCGA-G9-6371-01A	0.01	0.01	1743	17268	548	1		TCGA-G9-6371-01A	0.01	0.01	1743	22	548	1		TCGA-G9-6371-01A	126860	1079	727	1		TCGA-G9-6371-01A	198	1917	548	6536	110
TCGA-HC-7817-01B	453	3600	23748				TCGA-G9-6373-01A	88	14	1293	0.01	10	4	13	18	54	161	221	1097	1		TCGA-G9-6373-01A	0.01	0.01	1997	19175	487	1		TCGA-G9-6373-01A	0.01	0.01	1997	24	487	1		TCGA-G9-6373-01A	230650	1293	469	1		TCGA-G9-6373-01A	161	2560	487	4465	106
TCGA-HC-7818-01A	96	2576	7067				TCGA-G9-6377-01A	181	53	5786	14	24	7	87	39	117	407	404	1636	1		TCGA-G9-6377-01A	0.01	0.01	9485	41498	1369	1		TCGA-G9-6377-01A	0.01	0.01	9485	110	1369	1		TCGA-G9-6377-01A	620920	5786	861	1		TCGA-G9-6377-01A	1309	2868	1369	22267	493
TCGA-HC-7819-01A	62	1550	9898				TCGA-G9-6378-01A	55	15	1046	1	6	11	19	14	64	229	97	1195	1		TCGA-G9-6378-01A	0.01	0.01	1214	17723	850	1		TCGA-G9-6378-01A	0.01	0.01	1214	31	850	1		TCGA-G9-6378-01A	64490	1046	893	1		TCGA-G9-6378-01A	148	2620	850	2502	83
TCGA-HC-7820-01A	98	2444	10487				TCGA-G9-6379-01A	115	35	4688	3	35	9	16	21	163	300	367	1741	1		TCGA-G9-6379-01A	0.01	0.01	3028	23653	2752	1		TCGA-G9-6379-01A	0.01	0.01	3028	111	2752	1		TCGA-G9-6379-01A	416215	4688	1038	1		TCGA-G9-6379-01A	1393	5527	2752	25446	752
TCGA-HC-7821-01A	323	4309	11847				TCGA-G9-6384-01A	115	5	548	2	7	11	20	8	32	171	147	524	1		TCGA-G9-6384-01A	0.01	0.01	1871	12213	444	1		TCGA-G9-6384-01A	0.01	0.01	1871	28	444	1		TCGA-G9-6384-01A	107660	548	659	1		TCGA-G9-6384-01A	123	1854	444	3924	73
TCGA-HC-8213-01A	131	921	24220				TCGA-G9-6385-01A	74	5	1036	0.01	11	22	12	5	42	225	92	1010	1		TCGA-G9-6385-01A	0.01	0.01	1525	16268	791	1		TCGA-G9-6385-01A	0.01	0.01	1525	35	791	1		TCGA-G9-6385-01A	99401	1036	865	1		TCGA-G9-6385-01A	193	2805	791	2556	155
TCGA-HC-8216-01A	212	1158	28082				TCGA-G9-6494-01A	96	15	1274	0.01	6	12	25	9	52	197	152	1051	1		TCGA-G9-6494-01A	0.01	0.01	2466	23770	450	1		TCGA-G9-6494-01A	0.01	0.01	2466	59	450	1		TCGA-G9-6494-01A	146391	1274	1067	1		TCGA-G9-6494-01A	120	2214	450	4700	93
TCGA-HC-8256-01A	40	703	6694				TCGA-G9-6496-01A	103	13	1180	1	7	5	22	7	92	118	57	506	1		TCGA-G9-6496-01A	0.01	0.01	1031	18599	336	1		TCGA-G9-6496-01A	0.01	0.01	1031	42	336	1		TCGA-G9-6496-01A	185181	1180	238	1		TCGA-G9-6496-01A	206	2346	336	7480	133
TCGA-HC-8257-01A	118	2243	10323				TCGA-G9-6498-01A	172	46	11307	8	60	4	27	37	243	648	967	1932	1		TCGA-G9-6498-01A	0.01	1	7364	53908	7178	1		TCGA-G9-6498-01A	0.01	1	7364	103	7178	1		TCGA-G9-6498-01A	773753	11307	2252	1		TCGA-G9-6498-01A	2952	11469	7178	51159	1893
TCGA-HC-8258-01A	94	3169	7136				TCGA-G9-6499-01A	90	15	2984	7	20	14	50	10	140	296	162	691	1		TCGA-G9-6499-01A	0.01	0.01	3500	24192	1385	1		TCGA-G9-6499-01A	0.01	0.01	3500	132	1385	1		TCGA-G9-6499-01A	332378	2984	1149	1		TCGA-G9-6499-01A	672	3190	1385	8797	301
TCGA-HC-8258-01B	226	1691	13145				TCGA-G9-7509-01A	140	38	4891	2	5	2	23	22	84	320	210	506	1		TCGA-G9-7509-01A	0.01	1	5644	43551	1021	1		TCGA-G9-7509-01A	0.01	1	5644	77	1021	1		TCGA-G9-7509-01A	386045	4891	1125	1		TCGA-G9-7509-01A	1050	2060	1021	17472	472
TCGA-HC-8259-01A	51	1220	8535				TCGA-G9-7510-01A	153	35	2197	2	16	15	21	12	51	219	207	821	1		TCGA-G9-7510-01A	0.01	0.01	2919	30299	631	1		TCGA-G9-7510-01A	0.01	0.01	2919	119	631	1		TCGA-G9-7510-01A	452688	2197	548	1		TCGA-G9-7510-01A	552	1993	631	8418	319
TCGA-HC-8260-01A	81	1956	9075				TCGA-G9-7519-01A	159	15	1615	3	24	19	34	51	106	199	252	983	1		TCGA-G9-7519-01A	0.01	0.01	3877	32690	838	1		TCGA-G9-7519-01A	0.01	0.01	3877	77	838	1		TCGA-G9-7519-01A	254064	1615	1359	1		TCGA-G9-7519-01A	243	2334	838	10122	138
TCGA-HC-8261-01A	78	2164	9119				TCGA-G9-7521-01A	169	22	617	2	19	17	91	24	110	190	280	1042	1		TCGA-G9-7521-01A	0.01	0.01	2293	31459	403	1		TCGA-G9-7521-01A	0.01	0.01	2293	120	403	1		TCGA-G9-7521-01A	577203	617	374	1		TCGA-G9-7521-01A	461	1488	403	8852	198
TCGA-HC-8261-01B	76	660	8524				TCGA-G9-7522-01A	190	15	2281	0.01	13	14	45	25	85	244	175	1050	1		TCGA-G9-7522-01A	0.01	0.01	3182	35686	751	1		TCGA-G9-7522-01A	0.01	0.01	3182	45	751	1		TCGA-G9-7522-01A	631309	2281	1088	1		TCGA-G9-7522-01A	600	1814	751	9370	255
TCGA-HC-8262-01A	61	1569	7264				TCGA-G9-7523-01A	124	16	1040	3	11	17	32	52	65	266	172	1077	1		TCGA-G9-7523-01A	0.01	0.01	2929	35093	474	1		TCGA-G9-7523-01A	0.01	0.01	2929	58	474	1		TCGA-G9-7523-01A	261016	1040	940	1		TCGA-G9-7523-01A	172	2285	474	5308	119
TCGA-HC-8264-01B	87	4513	6786				TCGA-G9-7525-01A	129	16	1145	1	9	4	34	13	103	262	97	487	1		TCGA-G9-7525-01A	0.01	1	2470	10312	471	1		TCGA-G9-7525-01A	0.01	1	2470	52	471	1		TCGA-G9-7525-01A	309275	1145	385	1		TCGA-G9-7525-01A	600	1316	471	7165	252
TCGA-HC-8265-01A	138	1573	12079				TCGA-G9-A9S0-01A	132	12	2131	0.01	12	4	41	17	127	135	646	607	1		TCGA-G9-A9S0-01A	0.01	0.01	3183	16590	664	1		TCGA-G9-A9S0-01A	0.01	0.01	3183	50	664	1		TCGA-G9-A9S0-01A	1511092	2131	419	1		TCGA-G9-A9S0-01A	534	2253	664	14579	208
TCGA-HC-8265-01B	541	1818	36836				TCGA-G9-A9S4-01A	91	21	3897	2	13	13	45	5	118	152	429	1122	1		TCGA-G9-A9S4-01A	0.01	0.01	2520	7586	1776	1		TCGA-G9-A9S4-01A	0.01	0.01	2520	37	1776	1		TCGA-G9-A9S4-01A	492946	3897	226	1		TCGA-G9-A9S4-01A	340	3212	1776	19040	205
TCGA-HC-8266-01A	812	3394	8697				TCGA-G9-A9S7-01A	87	19	6032	3	24	4	38	4	149	201	216	811	1		TCGA-G9-A9S7-01A	0.01	1	1981	10371	1160	1		TCGA-G9-A9S7-01A	0.01	1	1981	60	1160	1		TCGA-G9-A9S7-01A	497397	6032	454	1		TCGA-G9-A9S7-01A	1297	2662	1160	15172	605
TCGA-HC-A48F-01A	43	1508	20394				TCGA-H9-7775-01A	206	69	7917	2	31	24	123	32	102	361	173	1144	1		TCGA-H9-7775-01A	0.01	0.01	3788	49195	1441	1		TCGA-H9-7775-01A	0.01	0.01	3788	88	1441	1		TCGA-H9-7775-01A	725879	7917	1760	1		TCGA-H9-7775-01A	1182	2963	1441	14981	428
TCGA-HC-A4ZV-01A	277	3103	85839				TCGA-H9-A6BX-01A	225	18	1972	9	38	9	17	41	140	642	603	2668	1		TCGA-H9-A6BX-01A	0.01	0.01	10416	51783	5517	1		TCGA-H9-A6BX-01A	0.01	0.01	10416	129	5517	1		TCGA-H9-A6BX-01A	1261003	1972	6565	1		TCGA-H9-A6BX-01A	1067	3528	5517	23088	700
TCGA-HC-A631-01A	32	1317	24722				TCGA-H9-A6BY-01A	53	13	4615	1	22	8	21	6	88	218	126	834	1		TCGA-H9-A6BY-01A	0.01	0.01	2390	11108	1676	1		TCGA-H9-A6BY-01A	0.01	0.01	2390	95	1676	1		TCGA-H9-A6BY-01A	134663	4615	577	1		TCGA-H9-A6BY-01A	494	2507	1676	12877	266
TCGA-HC-A632-01A	511	1649	30485				TCGA-HC-7075-01A	120	15	1741	2	14	9	86	18	77	364	137	482	1		TCGA-HC-7075-01A	0.01	0.01	1214	17202	882	1		TCGA-HC-7075-01A	0.01	0.01	1214	84	882	1		TCGA-HC-7075-01A	251621	1741	345	1		TCGA-HC-7075-01A	699	3220	882	6437	270
TCGA-HC-A6AL-01A	246	846	28219				TCGA-HC-7077-01A	76	39	1223	0.01	4	13	112	6	93	374	157	254	1		TCGA-HC-7077-01A	0.01	0.01	862	10461	698	1		TCGA-HC-7077-01A	0.01	0.01	862	33	698	1		TCGA-HC-7077-01A	224391	1223	311	1		TCGA-HC-7077-01A	264	2003	698	6428	108
TCGA-HC-A6AN-01A	115	1354	21156				TCGA-HC-7078-01A	144	50	4550	5	17	22	91	10	128	239	190	571	1		TCGA-HC-7078-01A	0.01	0.01	1152	12606	1103	1		TCGA-HC-7078-01A	0.01	0.01	1152	63	1103	1		TCGA-HC-7078-01A	296467	4550	570	1		TCGA-HC-7078-01A	2268	4517	1103	5308	758
TCGA-HC-A6AO-01A	93	281	9054				TCGA-HC-7079-01A	212	38	660	3	16	33	164	12	175	363	865	1182	1		TCGA-HC-7079-01A	0.01	0.01	1429	14121	961	1		TCGA-HC-7079-01A	0.01	0.01	1429	152	961	1		TCGA-HC-7079-01A	825549	660	1166	1		TCGA-HC-7079-01A	432	3970	961	4659	149
TCGA-HC-A6AP-01A	129	1384	14946				TCGA-HC-7080-01A	49	16	2196	6	11	7	62	5	101	164	66	175	1		TCGA-HC-7080-01A	0.01	0.01	1217	4595	566	1		TCGA-HC-7080-01A	0.01	0.01	1217	21	566	1		TCGA-HC-7080-01A	169016	2196	86	1		TCGA-HC-7080-01A	312	1207	566	6561	91
TCGA-HC-A6AQ-01A	83	457	11680				TCGA-HC-7081-01A	154	26	1801	7	34	26	55	42	104	308	95	1114	1		TCGA-HC-7081-01A	0.01	0.01	6604	28162	724	1		TCGA-HC-7081-01A	0.01	0.01	6604	95	724	1		TCGA-HC-7081-01A	934044	1801	385	1		TCGA-HC-7081-01A	640	2188	724	13423	253
TCGA-HC-A6AS-01A	114	1118	14306				TCGA-HC-7209-01A	155	28	3153	5	26	18	162	39	160	303	211	832	1		TCGA-HC-7209-01A	0.01	0.01	2068	18986	809	1		TCGA-HC-7209-01A	0.01	0.01	2068	94	809	1		TCGA-HC-7209-01A	471685	3153	671	1		TCGA-HC-7209-01A	835	1798	809	9201	259
TCGA-HC-A6HX-01A	139	3503	40907				TCGA-HC-7210-01A	202	30	868	3	14	44	147	20	158	363	148	649	1		TCGA-HC-7210-01A	0.01	0.01	1894	40893	630	1		TCGA-HC-7210-01A	0.01	0.01	1894	353	630	1		TCGA-HC-7210-01A	336291	868	744	1		TCGA-HC-7210-01A	678	2401	630	5285	159
TCGA-HC-A6HY-01A	143	1206	27074				TCGA-HC-7211-01A	112	27	1731	0.01	5	17	121	7	149	285	191	489	1		TCGA-HC-7211-01A	0.01	0.01	913	25821	1035	1		TCGA-HC-7211-01A	0.01	0.01	913	255	1035	1		TCGA-HC-7211-01A	369502	1731	424	1		TCGA-HC-7211-01A	721	2779	1035	9912	189
TCGA-HC-A76W-01A	41	2684	25619				TCGA-HC-7212-01A	110	33	1846	0.01	10	9	108	14	126	209	170	704	1		TCGA-HC-7212-01A	0.01	0.01	1542	11397	602	1		TCGA-HC-7212-01A	0.01	0.01	1542	28	602	1		TCGA-HC-7212-01A	424760	1846	262	1		TCGA-HC-7212-01A	495	1566	602	12544	154
TCGA-HC-A76X-01A	7	1050	18736				TCGA-HC-7213-01A	166	19	4894	3	12	21	121	17	163	309	181	902	1		TCGA-HC-7213-01A	0.01	0.01	1801	14619	550	1		TCGA-HC-7213-01A	0.01	0.01	1801	78	550	1		TCGA-HC-7213-01A	746142	4894	501	1		TCGA-HC-7213-01A	1348	2280	550	13955	485
TCGA-HC-A8CY-01A	114	1074	6996				TCGA-HC-7230-01A	119	11	2118	1	9	9	78	10	75	270	201	1048	1		TCGA-HC-7230-01A	0.01	0.01	1469	16671	715	1		TCGA-HC-7230-01A	0.01	0.01	1469	50	715	1		TCGA-HC-7230-01A	411947	2118	532	1		TCGA-HC-7230-01A	848	2087	715	12261	257
TCGA-HC-A8D0-01A	427	6669	22309				TCGA-HC-7231-01A	144	26	4142	3	14	13	94	10	120	233	239	1311	1		TCGA-HC-7231-01A	0.01	0.01	1605	14605	646	1		TCGA-HC-7231-01A	0.01	0.01	1605	55	646	1		TCGA-HC-7231-01A	677581	4142	642	1		TCGA-HC-7231-01A	676	2054	646	9293	286
TCGA-HC-A8D1-01A	97	3538	13936				TCGA-HC-7232-01A	264	32	4711	4	17	21	191	24	222	298	193	1152	1		TCGA-HC-7232-01A	0.01	0.01	3090	34636	977	1		TCGA-HC-7232-01A	0.01	0.01	3090	97	977	1		TCGA-HC-7232-01A	608784	4711	1168	1		TCGA-HC-7232-01A	927	2170	977	14181	263
TCGA-HC-A9TE-01A	753	3194	8779				TCGA-HC-7233-01A	137	23	4604	2	13	19	132	30	143	313	271	617	1		TCGA-HC-7233-01A	0.01	0.01	1790	24181	925	1		TCGA-HC-7233-01A	0.01	0.01	1790	78	925	1		TCGA-HC-7233-01A	497184	4604	875	1		TCGA-HC-7233-01A	1778	1819	925	9831	435
TCGA-HC-A9TH-01A	160	2437	14138				TCGA-HC-7736-01A	177	11	719	0.01	18	16	97	16	93	201	146	474	1		TCGA-HC-7736-01A	0.01	0.01	1671	17984	671	1		TCGA-HC-7736-01A	0.01	0.01	1671	49	671	1		TCGA-HC-7736-01A	300579	719	1011	1		TCGA-HC-7736-01A	510	1906	671	8751	141
TCGA-HI-7168-01A	169	5874	22003				TCGA-HC-7737-01A	243	69	2055	2	21	25	111	13	165	412	437	920	1		TCGA-HC-7737-01A	0.01	0.01	2054	52000	1616	1		TCGA-HC-7737-01A	0.01	0.01	2054	164	1616	1		TCGA-HC-7737-01A	786516	2055	1505	1		TCGA-HC-7737-01A	740	4429	1616	14387	332
TCGA-HI-7169-01A	139	6318	14246				TCGA-HC-7738-01A	94	26	1161	0.01	10	3	89	8	61	199	133	391	1		TCGA-HC-7738-01A	0.01	0.01	1126	14328	851	1		TCGA-HC-7738-01A	0.01	0.01	1126	40	851	1		TCGA-HC-7738-01A	326835	1161	509	1		TCGA-HC-7738-01A	1426	1290	851	10010	366
TCGA-HI-7170-01A	248	5481	10939				TCGA-HC-7740-01A	255	41	4551	3	36	32	181	22	136	508	432	1873	1		TCGA-HC-7740-01A	0.01	0.01	3339	51332	2518	1		TCGA-HC-7740-01A	0.01	0.01	3339	189	2518	1		TCGA-HC-7740-01A	554375	4551	3358	1		TCGA-HC-7740-01A	866	3787	2518	10202	352
TCGA-HI-7171-01A	398	4178	17672				TCGA-HC-7740-01B	193	13	2756	6	35	27	173	28	489	1355	215	1397	1		TCGA-HC-7740-01B	0.01	0.01	3512	24648	1789	1		TCGA-HC-7740-01B	0.01	0.01	3512	171	1789	1		TCGA-HC-7740-01B	216559	2756	2658	1		TCGA-HC-7740-01B	584	6201	1789	10129	283
TCGA-J4-8198-01A	87	2194	15825				TCGA-HC-7742-01A	218	56	3704	0.01	26	25	164	40	163	425	270	982	1		TCGA-HC-7742-01A	0.01	0.01	2914	29405	962	1		TCGA-HC-7742-01A	0.01	0.01	2914	80	962	1		TCGA-HC-7742-01A	686552	3704	1657	1		TCGA-HC-7742-01A	2354	2220	962	13277	661
TCGA-J4-8200-01A	98	1804	24289				TCGA-HC-7744-01A	121	27	4467	1	24	10	84	7	108	185	181	939	1		TCGA-HC-7744-01A	0.01	0.01	1465	8597	938	1		TCGA-HC-7744-01A	0.01	0.01	1465	65	938	1		TCGA-HC-7744-01A	617616	4467	585	1		TCGA-HC-7744-01A	860	1826	938	10773	290
TCGA-J4-A67K-01A	98	919	12524				TCGA-HC-7745-01A	285	48	9289	5	46	32	182	35	178	342	427	1575	1		TCGA-HC-7745-01A	0.01	0.01	4785	42409	1616	1		TCGA-HC-7745-01A	0.01	0.01	4785	118	1616	1		TCGA-HC-7745-01A	1761111	9289	1710	1		TCGA-HC-7745-01A	3049	3673	1616	14488	1081
TCGA-J4-A67L-01A	377	1176	18040				TCGA-HC-7747-01A	135	30	5558	0.01	28	13	49	11	62	90	317	796	1		TCGA-HC-7747-01A	0.01	0.01	1039	20706	877	1		TCGA-HC-7747-01A	0.01	0.01	1039	74	877	1		TCGA-HC-7747-01A	691999	5558	661	1		TCGA-HC-7747-01A	725	3812	877	11400	283
TCGA-J4-A67M-01A	1179	1992	24672				TCGA-HC-7748-01A	227	34	1912	3	18	20	112	41	206	316	281	1016	1		TCGA-HC-7748-01A	0.01	0.01	3534	32503	1056	1		TCGA-HC-7748-01A	0.01	0.01	3534	101	1056	1		TCGA-HC-7748-01A	764715	1912	1278	1		TCGA-HC-7748-01A	909	2533	1056	15512	326
TCGA-J4-A67N-01A	143	966	16302				TCGA-HC-7749-01A	319	34	3151	3	51	10	139	37	140	316	215	1434	1		TCGA-HC-7749-01A	0.01	0.01	2997	41818	1547	1		TCGA-HC-7749-01A	0.01	0.01	2997	118	1547	1		TCGA-HC-7749-01A	981606	3151	1033	1		TCGA-HC-7749-01A	568	3417	1547	16547	172
TCGA-J4-A67O-01A	68	1488	12152				TCGA-HC-7750-01A	215	30	1508	2	19	15	89	19	131	535	199	865	1		TCGA-HC-7750-01A	0.01	0.01	2285	28348	1618	1		TCGA-HC-7750-01A	0.01	0.01	2285	45	1618	1		TCGA-HC-7750-01A	471305	1508	2601	1		TCGA-HC-7750-01A	881	2653	1618	10959	311
TCGA-J4-A67Q-01A	170	2303	13345				TCGA-HC-7752-01A	96	20	6927	1	13	10	74	10	119	279	185	374	1		TCGA-HC-7752-01A	0.01	0.01	815	12090	1217	1		TCGA-HC-7752-01A	0.01	0.01	815	46	1217	1		TCGA-HC-7752-01A	193088	6927	571	1		TCGA-HC-7752-01A	422	3880	1217	12721	251
TCGA-J4-A67R-01A	734	1747	19790				TCGA-HC-7817-01B	195	26	3542	2	50	9	36	49	187	390	823	1287	1		TCGA-HC-7817-01B	0.01	0.01	6869	47876	3060	1		TCGA-HC-7817-01B	0.01	0.01	6869	102	3060	1		TCGA-HC-7817-01B	1443271	3542	1751	1		TCGA-HC-7817-01B	577	3422	3060	23748	283
TCGA-J4-A67S-01A	142	967	14306				TCGA-HC-7818-01A	92	11	2250	1	14	9	53	7	72	170	180	694	1		TCGA-HC-7818-01A	0.01	0.01	1225	16243	733	1		TCGA-HC-7818-01A	0.01	0.01	1225	42	733	1		TCGA-HC-7818-01A	431613	2250	731	1		TCGA-HC-7818-01A	648	2077	733	7067	290
TCGA-J4-A67T-01A	90	1016	19348				TCGA-HC-7819-01A	82	46	4527	2	10	12	75	5	100	254	154	593	1		TCGA-HC-7819-01A	0.01	0.01	1322	10902	683	1		TCGA-HC-7819-01A	0.01	0.01	1322	31	683	1		TCGA-HC-7819-01A	278366	4527	423	1		TCGA-HC-7819-01A	583	1446	683	9898	250
TCGA-J4-A6G1-01A	2229	2795	39270				TCGA-HC-7820-01A	155	22	6119	3	15	7	116	10	117	479	225	913	1		TCGA-HC-7820-01A	0.01	0.01	1834	27740	1122	1		TCGA-HC-7820-01A	0.01	0.01	1834	56	1122	1		TCGA-HC-7820-01A	361877	6119	1342	1		TCGA-HC-7820-01A	770	2594	1122	10487	349
TCGA-J4-A6G3-01A	752	3121	37372				TCGA-HC-7821-01A	216	21	6026	0.01	43	34	116	33	168	351	292	921	1		TCGA-HC-7821-01A	0.01	0.01	1427	33306	866	1		TCGA-HC-7821-01A	0.01	0.01	1427	127	866	1		TCGA-HC-7821-01A	1205271	6026	389	1		TCGA-HC-7821-01A	145	7072	866	11847	63
TCGA-J4-A6M7-01A	84	1123	22220				TCGA-HC-8213-01A	75	14	7385	0.01	9	3	18	13	114	185	379	653	1		TCGA-HC-8213-01A	0.01	0.01	2347	22690	1325	1		TCGA-HC-8213-01A	0.01	0.01	2347	69	1325	1		TCGA-HC-8213-01A	476040	7385	496	1		TCGA-HC-8213-01A	1044	2686	1325	24220	478
TCGA-J4-A83I-01A	92	2526	5795				TCGA-HC-8216-01A	101	12	2453	0.01	25	1	9	3	52	109	268	1175	1		TCGA-HC-8216-01A	0.01	0.01	1477	15648	1142	1		TCGA-HC-8216-01A	0.01	0.01	1477	30	1142	1		TCGA-HC-8216-01A	555602	2453	332	1		TCGA-HC-8216-01A	770	2099	1142	28082	355
TCGA-J4-A83J-01A	199	2762	14402				TCGA-HC-8256-01A	78	3	1970	0.01	4	4	33	7	56	167	87	354	1		TCGA-HC-8256-01A	0.01	0.01	1616	10068	430	1		TCGA-HC-8256-01A	0.01	0.01	1616	44	430	1		TCGA-HC-8256-01A	124633	1970	354	1		TCGA-HC-8256-01A	273	1071	430	6694	107
TCGA-J4-A83K-01A	96	1729	13578				TCGA-HC-8257-01A	132	35	3499	4	18	7	21	15	92	71	259	1021	1		TCGA-HC-8257-01A	0.01	0.01	919	14790	731	1		TCGA-HC-8257-01A	0.01	0.01	919	63	731	1		TCGA-HC-8257-01A	318263	3499	259	1		TCGA-HC-8257-01A	491	4118	731	10323	270
TCGA-J4-A83L-01A	80	1539	13015				TCGA-HC-8258-01A	183	12	2033	2	19	19	34	34	69	246	151	866	1		TCGA-HC-8258-01A	0.01	0.01	3506	38308	856	1		TCGA-HC-8258-01A	0.01	0.01	3506	161	856	1		TCGA-HC-8258-01A	311368	2033	1323	1		TCGA-HC-8258-01A	443	2472	856	7136	243
TCGA-J4-A83M-01A	232	3096	24538				TCGA-HC-8258-01B	169	7	2035	9	11	20	133	36	470	855	235	1036	1		TCGA-HC-8258-01B	1	0.01	3076	22231	1128	1		TCGA-HC-8258-01B	1	0.01	3076	142	1128	1		TCGA-HC-8258-01B	217447	2035	1451	1		TCGA-HC-8258-01B	518	3280	1128	13145	280
TCGA-J4-A83N-01A	105	827	10162				TCGA-HC-8259-01A	103	11	2536	3	8	10	49	12	90	227	96	435	1		TCGA-HC-8259-01A	0.01	0.01	2822	14494	617	1		TCGA-HC-8259-01A	0.01	0.01	2822	60	617	1		TCGA-HC-8259-01A	279481	2536	697	1		TCGA-HC-8259-01A	567	1565	617	8535	201
TCGA-J4-AATV-01A	325	2383	11799				TCGA-HC-8260-01A	127	9	1979	3	14	5	31	19	65	193	178	900	1		TCGA-HC-8260-01A	0.01	0.01	1971	22640	563	1		TCGA-HC-8260-01A	0.01	0.01	1971	56	563	1		TCGA-HC-8260-01A	443192	1979	717	1		TCGA-HC-8260-01A	444	1851	563	9075	211
TCGA-J4-AATZ-01A	66	1511	6345				TCGA-HC-8261-01A	119	19	2627	1	11	8	49	20	94	248	166	599	1		TCGA-HC-8261-01A	0.01	0.01	1922	22656	853	1		TCGA-HC-8261-01A	0.01	0.01	1922	79	853	1		TCGA-HC-8261-01A	351571	2627	762	1		TCGA-HC-8261-01A	610	2806	853	9119	347
TCGA-J4-AAU2-01A	89	1682	18405				TCGA-HC-8261-01B	145	13	1493	7	7	25	115	50	280	807	95	510	1		TCGA-HC-8261-01B	0.01	0.01	3022	30923	844	1		TCGA-HC-8261-01B	0.01	0.01	3022	59	844	1		TCGA-HC-8261-01B	133879	1493	901	1		TCGA-HC-8261-01B	796	1040	844	8524	222
TCGA-J9-A52B-01A	376	4025	67022				TCGA-HC-8262-01A	118	8	1698	4	8	4	31	14	48	138	91	466	1		TCGA-HC-8262-01A	1	0.01	2585	13063	348	1		TCGA-HC-8262-01A	1	0.01	2585	18	348	1		TCGA-HC-8262-01A	268097	1698	615	1		TCGA-HC-8262-01A	364	1367	348	7264	201
TCGA-J9-A52C-01A	301	4270	42478				TCGA-HC-8264-01B	276	20	2041	1	12	43	165	31	257	886	369	1440	1		TCGA-HC-8264-01B	0.01	0.01	3328	140969	1053	1		TCGA-HC-8264-01B	0.01	0.01	3328	594	1053	1		TCGA-HC-8264-01B	521724	2041	1639	1		TCGA-HC-8264-01B	484	4765	1053	6786	221
TCGA-J9-A52D-01A	18	231	15400				TCGA-HC-8265-01A	138	15	2936	4	14	6	36	4	69	113	166	458	1		TCGA-HC-8265-01A	0.01	0.01	2584	23915	526	1		TCGA-HC-8265-01A	0.01	0.01	2584	53	526	1		TCGA-HC-8265-01A	378004	2936	616	1		TCGA-HC-8265-01A	1108	1620	526	12079	407
TCGA-J9-A52E-01A	438	4502	67983				TCGA-HC-8265-01B	337	42	5565	13	23	10	134	24	417	604	384	1733	1		TCGA-HC-8265-01B	0.01	0.01	4107	68355	1788	1		TCGA-HC-8265-01B	0.01	0.01	4107	174	1788	1		TCGA-HC-8265-01B	656160	5565	628	1		TCGA-HC-8265-01B	1752	4907	1788	36836	573
TCGA-J9-A8CK-01A	120	3803	14483				TCGA-HC-8266-01A	198	30	2343	1	29	14	51	21	91	255	489	1197	1		TCGA-HC-8266-01A	0.01	0.01	1888	26819	1151	1		TCGA-HC-8266-01A	0.01	0.01	1888	75	1151	1		TCGA-HC-8266-01A	739549	2343	1363	1		TCGA-HC-8266-01A	666	2755	1151	8697	417
TCGA-J9-A8CL-01A	364	4100	20700				TCGA-HC-A48F-01A	186	13	3011	2	15	5	37	7	170	437	68	844	1		TCGA-HC-A48F-01A	1	0.01	4167	17551	725	1		TCGA-HC-A48F-01A	1	0.01	4167	36	725	1		TCGA-HC-A48F-01A	685483	3011	150	1		TCGA-HC-A48F-01A	434	1882	725	20394	165
TCGA-J9-A8CM-01A	185	2684	19533				TCGA-HC-A4ZV-01A	221	20	6242	3	51	8	25	37	110	388	444	3284	1		TCGA-HC-A4ZV-01A	0.01	0.01	2612	65466	1676	1		TCGA-HC-A4ZV-01A	0.01	0.01	2612	466	1676	1		TCGA-HC-A4ZV-01A	1743895	6242	350	1		TCGA-HC-A4ZV-01A	4038	3912	1676	85839	2211
TCGA-J9-A8CN-01A	15	887	6638				TCGA-HC-A631-01A	130	17	5174	2	31	3	34	5	86	273	394	3514	1		TCGA-HC-A631-01A	1	0.01	2765	12786	1504	1		TCGA-HC-A631-01A	1	0.01	2765	94	1504	1		TCGA-HC-A631-01A	805264	5174	468	1		TCGA-HC-A631-01A	701	3706	1504	24722	301
TCGA-J9-A8CP-01A	98	2161	12338				TCGA-HC-A632-01A	113	38	5159	3	26	3	13	20	64	210	628	1512	1		TCGA-HC-A632-01A	0.01	0.01	2973	21779	1632	1		TCGA-HC-A632-01A	0.01	0.01	2973	85	1632	1		TCGA-HC-A632-01A	559629	5159	378	1		TCGA-HC-A632-01A	729	3222	1632	30485	404
TCGA-KC-A4BL-01A	272	2640	15945				TCGA-HC-A6AL-01A	84	12	3120	1	24	3	30	13	131	270	345	1211	1		TCGA-HC-A6AL-01A	0.01	1	2806	14670	2119	1		TCGA-HC-A6AL-01A	0.01	1	2806	49	2119	1		TCGA-HC-A6AL-01A	268138	3120	344	1		TCGA-HC-A6AL-01A	1684	3824	2119	28219	674
TCGA-KC-A4BN-01A	86	715	11554				TCGA-HC-A6AN-01A	124	11	3964	1	20	0.01	10	32	93	196	381	810	1		TCGA-HC-A6AN-01A	0.01	0.01	4383	26813	1512	1		TCGA-HC-A6AN-01A	0.01	0.01	4383	67	1512	1		TCGA-HC-A6AN-01A	998413	3964	735	1		TCGA-HC-A6AN-01A	1836	2575	1512	21156	899
TCGA-KC-A4BO-01A	128	2483	16942				TCGA-HC-A6AO-01A	34	19	2936	1	6	3	8	1	47	90	123	332	1		TCGA-HC-A6AO-01A	0.01	0.01	993	12519	662	1		TCGA-HC-A6AO-01A	0.01	0.01	993	24	662	1		TCGA-HC-A6AO-01A	187013	2936	137	1		TCGA-HC-A6AO-01A	702	947	662	9054	368
TCGA-KC-A4BR-01A	166	4592	31256				TCGA-HC-A6AP-01A	78	9	2641	1	17	4	13	16	96	199	277	1131	1		TCGA-HC-A6AP-01A	0.01	0.01	2813	28178	1669	1		TCGA-HC-A6AP-01A	0.01	0.01	2813	59	1669	1		TCGA-HC-A6AP-01A	598102	2641	1011	1		TCGA-HC-A6AP-01A	778	2055	1669	14946	380
TCGA-KC-A4BV-01A	216	4185	50558				TCGA-HC-A6AQ-01A	41	4	2904	0.01	9	0.01	10	2	40	166	105	514	1		TCGA-HC-A6AQ-01A	0.01	0.01	1255	8766	1022	1		TCGA-HC-A6AQ-01A	0.01	0.01	1255	37	1022	1		TCGA-HC-A6AQ-01A	156521	2904	254	1		TCGA-HC-A6AQ-01A	751	1677	1022	11680	305
TCGA-KC-A7F3-01A	89	2916	23252				TCGA-HC-A6AS-01A	93	12	2335	1	11	4	13	11	72	170	230	774	1		TCGA-HC-A6AS-01A	0.01	0.01	2685	21164	1225	1		TCGA-HC-A6AS-01A	0.01	0.01	2685	77	1225	1		TCGA-HC-A6AS-01A	525438	2335	726	1		TCGA-HC-A6AS-01A	992	1669	1225	14306	444
TCGA-KC-A7F5-01A	16	317	10654				TCGA-HC-A6HX-01A	184	22	7298	8	55	23	38	30	298	492	479	1534	1		TCGA-HC-A6HX-01A	0.01	0.01	3983	45741	3884	1		TCGA-HC-A6HX-01A	0.01	0.01	3983	282	3884	1		TCGA-HC-A6HX-01A	372864	7298	2282	1		TCGA-HC-A6HX-01A	1203	5848	3884	40907	586
TCGA-KC-A7F6-01A	84	1248	13348				TCGA-HC-A6HY-01A	60	7	5618	4	18	5	19	6	84	298	272	1048	1		TCGA-HC-A6HY-01A	0.01	0.01	3007	15670	2261	1		TCGA-HC-A6HY-01A	0.01	0.01	3007	57	2261	1		TCGA-HC-A6HY-01A	358855	5618	762	1		TCGA-HC-A6HY-01A	1218	4120	2261	27074	656
TCGA-KC-A7FA-01A	177	1549	17776				TCGA-HC-A76W-01A	174	44	6801	8	20	8	30	23	166	356	381	2816	1		TCGA-HC-A76W-01A	0.01	0.01	6609	24938	1872	1		TCGA-HC-A76W-01A	0.01	0.01	6609	95	1872	1		TCGA-HC-A76W-01A	384877	6801	797	1		TCGA-HC-A76W-01A	88	3782	1872	25619	91
TCGA-KC-A7FD-01A	26	541	19149				TCGA-HC-A76X-01A	53	13	6755	6	15	4	11	7	63	252	130	730	1		TCGA-HC-A76X-01A	0.01	0.01	3212	15341	1276	1		TCGA-HC-A76X-01A	0.01	0.01	3212	72	1276	1		TCGA-HC-A76X-01A	197271	6755	458	1		TCGA-HC-A76X-01A	533	1777	1276	18736	282
TCGA-KC-A7FE-01A	64	2505	12448				TCGA-HC-A8CY-01A	22	13	1614	0.01	7	3	14	7	53	183	270	401	1		TCGA-HC-A8CY-01A	0.01	0.01	732	10677	429	1		TCGA-HC-A8CY-01A	0.01	0.01	732	83	429	1		TCGA-HC-A8CY-01A	258089	1614	165	1		TCGA-HC-A8CY-01A	239	2297	429	6996	123
TCGA-KK-A59V-01A	981	950	37134				TCGA-HC-A8D0-01A	252	31	11117	6	27	10	49	16	152	393	608	1910	1		TCGA-HC-A8D0-01A	0.01	0.01	13008	47017	2890	1		TCGA-HC-A8D0-01A	0.01	0.01	13008	98	2890	1		TCGA-HC-A8D0-01A	1300852	11117	1417	1		TCGA-HC-A8D0-01A	2072	5395	2890	22309	941
TCGA-KK-A59X-01A	40	603	12286				TCGA-HC-A8D1-01A	124	33	7268	2	23	7	35	7	54	162	348	1224	1		TCGA-HC-A8D1-01A	1	0.01	3690	25958	1625	1		TCGA-HC-A8D1-01A	1	0.01	3690	174	1625	1		TCGA-HC-A8D1-01A	684028	7268	289	1		TCGA-HC-A8D1-01A	1347	3333	1625	13936	451
TCGA-KK-A59Y-01A	148	1567	25294				TCGA-HC-A9TE-01A	111	12	5529	2	25	16	43	7	192	364	447	885	1		TCGA-HC-A9TE-01A	0.01	0.01	1410	18536	1252	1		TCGA-HC-A9TE-01A	0.01	0.01	1410	165	1252	1		TCGA-HC-A9TE-01A	427541	5529	560	1		TCGA-HC-A9TE-01A	570	5226	1252	8779	283
TCGA-KK-A59Z-01A	108	1402	33786				TCGA-HC-A9TH-01A	101	20	3584	3	19	13	56	16	201	283	233	1614	1		TCGA-HC-A9TH-01A	0.01	0.01	4234	12880	656	1		TCGA-HC-A9TH-01A	0.01	0.01	4234	63	656	1		TCGA-HC-A9TH-01A	1128473	3584	360	1		TCGA-HC-A9TH-01A	932	3027	656	14138	306
TCGA-KK-A5A1-01A	169	1274	37153				TCGA-HI-7168-01A	385	68	2048	8	35	17	141	43	249	555	405	1576	1		TCGA-HI-7168-01A	0.01	0.01	4169	52052	1518	1		TCGA-HI-7168-01A	0.01	0.01	4169	170	1518	1		TCGA-HI-7168-01A	693319	2048	1081	1		TCGA-HI-7168-01A	740	4530	1518	22003	333
TCGA-KK-A6DY-01A	259	1653	35471				TCGA-HI-7169-01A	271	38	2007	3	53	25	150	29	219	590	239	1847	1		TCGA-HI-7169-01A	0.01	1	4880	54635	2697	1		TCGA-HI-7169-01A	0.01	1	4880	160	2697	1		TCGA-HI-7169-01A	355389	2007	4617	1		TCGA-HI-7169-01A	652	4798	2697	14246	284
TCGA-KK-A6E0-01A	156	1244	24658				TCGA-HI-7170-01A	234	33	6031	2	29	31	125	43	216	440	214	1339	1		TCGA-HI-7170-01A	0.01	0.01	3702	46986	1260	1		TCGA-HI-7170-01A	0.01	0.01	3702	100	1260	1		TCGA-HI-7170-01A	454414	6031	2006	1		TCGA-HI-7170-01A	1108	3569	1260	10939	375
TCGA-KK-A6E1-01A	104	1408	22289				TCGA-HI-7171-01A	214	22	3709	1	24	19	102	20	131	223	206	701	1		TCGA-HI-7171-01A	0.01	0.01	1752	21675	755	1		TCGA-HI-7171-01A	0.01	0.01	1752	43	755	1		TCGA-HI-7171-01A	534928	3709	539	1		TCGA-HI-7171-01A	743	2809	755	17672	299
TCGA-KK-A6E2-01A	171	997	35115				TCGA-J4-8198-01A	172	12	2891	4	11	12	58	22	127	401	222	745	1		TCGA-J4-8198-01A	0.01	0.01	5333	24457	700	1		TCGA-J4-8198-01A	0.01	0.01	5333	47	700	1		TCGA-J4-8198-01A	293428	2891	986	1		TCGA-J4-8198-01A	734	1478	700	15825	351
TCGA-KK-A6E3-01A	142	1398	11015				TCGA-J4-8200-01A	142	20	4046	2	24	4	29	68	134	385	545	1109	1		TCGA-J4-8200-01A	0.01	0.01	5231	41775	1734	1		TCGA-J4-8200-01A	0.01	0.01	5231	72	1734	1		TCGA-J4-8200-01A	366160	4046	1271	1		TCGA-J4-8200-01A	877	2153	1734	24289	358
TCGA-KK-A6E4-01A	122	967	37757				TCGA-J4-A67K-01A	49	9	5027	1	9	1	12	7	90	159	212	690	1		TCGA-J4-A67K-01A	0.01	0.01	2562	8826	1568	1		TCGA-J4-A67K-01A	0.01	0.01	2562	109	1568	1		TCGA-J4-A67K-01A	326146	5027	226	1		TCGA-J4-A67K-01A	554	2929	1568	12524	292
TCGA-KK-A6E5-01A	207	2016	29842				TCGA-J4-A67L-01A	103	8	6395	2	13	1	13	26	99	293	330	1056	1		TCGA-J4-A67L-01A	0.01	0.01	5039	23326	2020	1		TCGA-J4-A67L-01A	0.01	0.01	5039	43	2020	1		TCGA-J4-A67L-01A	733441	6395	507	1		TCGA-J4-A67L-01A	1058	4620	2020	18040	618
TCGA-KK-A6E7-01A	77	1626	16848				TCGA-J4-A67M-01A	115	30	3972	4	28	9	16	17	121	384	583	2081	1		TCGA-J4-A67M-01A	0.01	0.01	4722	37311	3661	1		TCGA-J4-A67M-01A	0.01	0.01	4722	60	3661	1		TCGA-J4-A67M-01A	658650	3972	1252	1		TCGA-J4-A67M-01A	822	5513	3661	24672	525
TCGA-KK-A6E8-01A	81	916	13018				TCGA-J4-A67N-01A	92	5	3398	1	7	0.01	10	10	141	285	336	1084	1		TCGA-J4-A67N-01A	0.01	0.01	2575	26916	2049	1		TCGA-J4-A67N-01A	0.01	0.01	2575	85	2049	1		TCGA-J4-A67N-01A	491560	3398	402	1		TCGA-J4-A67N-01A	690	1906	2049	16302	371
TCGA-KK-A7AP-01A	35	1050	19587				TCGA-J4-A67O-01A	127	8	1113	2	12	3	7	20	170	224	296	876	1		TCGA-J4-A67O-01A	0.01	0.01	3851	24782	1785	1		TCGA-J4-A67O-01A	0.01	0.01	3851	53	1785	1		TCGA-J4-A67O-01A	606360	1113	1673	1		TCGA-J4-A67O-01A	530	2001	1785	12152	296
TCGA-KK-A7AQ-01A	24	2164	16048				TCGA-J4-A67Q-01A	110	11	3031	6	47	6	11	32	155	285	337	1403	1		TCGA-J4-A67Q-01A	0.01	0.01	3118	31129	3736	1		TCGA-J4-A67Q-01A	0.01	0.01	3118	71	3736	1		TCGA-J4-A67Q-01A	270980	3031	1713	1		TCGA-J4-A67Q-01A	940	4542	3736	13345	608
TCGA-KK-A7AU-01A	43	2117	19855				TCGA-J4-A67R-01A	134	13	3379	3	16	2	20	25	116	294	525	1324	1		TCGA-J4-A67R-01A	0.01	0.01	4046	32647	2006	1		TCGA-J4-A67R-01A	0.01	0.01	4046	72	2006	1		TCGA-J4-A67R-01A	816006	3379	1389	1		TCGA-J4-A67R-01A	1327	2666	2006	19790	795
TCGA-KK-A7AV-01A	439	1362	8221				TCGA-J4-A67S-01A	49	15	4608	5	14	2	12	4	102	298	208	715	1		TCGA-J4-A67S-01A	0.01	0.01	2358	13530	2049	1		TCGA-J4-A67S-01A	0.01	0.01	2358	90	2049	1		TCGA-J4-A67S-01A	292374	4608	646	1		TCGA-J4-A67S-01A	879	3412	2049	14306	455
TCGA-KK-A7AW-01A	205	1942	10579				TCGA-J4-A67T-01A	67	14	6214	3	13	5	17	13	116	730	212	1779	1		TCGA-J4-A67T-01A	0.01	0.01	3167	20438	2917	1		TCGA-J4-A67T-01A	0.01	0.01	3167	82	2917	1		TCGA-J4-A67T-01A	333029	6214	1044	1		TCGA-J4-A67T-01A	1646	4873	2917	19348	818
TCGA-KK-A7AY-01A	31	1336	10973				TCGA-J4-A6G1-01A	189	18	4194	8	27	4	32	56	208	434	1610	2051	1		TCGA-J4-A6G1-01A	0.01	0.01	10661	66417	3507	1		TCGA-J4-A6G1-01A	0.01	0.01	10661	77	3507	1		TCGA-J4-A6G1-01A	1476422	4194	3065	1		TCGA-J4-A6G1-01A	1950	3525	3507	39270	1195
TCGA-KK-A7B0-01A	519	4683	11688				TCGA-J4-A6G3-01A	227	28	4761	6	24	3	26	47	176	337	1115	2359	1		TCGA-J4-A6G3-01A	0.01	0.01	7918	50915	3354	1		TCGA-J4-A6G3-01A	0.01	0.01	7918	133	3354	1		TCGA-J4-A6G3-01A	1089169	4761	1452	1		TCGA-J4-A6G3-01A	1301	4306	3354	37372	797
TCGA-KK-A7B1-01A	109	2074	8870				TCGA-J4-A6M7-01A	68	10	4036	3	25	10	23	6	60	328	171	2111	1		TCGA-J4-A6M7-01A	0.01	0.01	3700	24900	1796	1		TCGA-J4-A6M7-01A	0.01	0.01	3700	137	1796	1		TCGA-J4-A6M7-01A	246482	4036	1163	1		TCGA-J4-A6M7-01A	508	2762	1796	22220	229
TCGA-KK-A7B2-01A	495	2474	10985				TCGA-J4-A83I-01A	92	9	6917	2	16	3	44	14	104	235	237	608	1		TCGA-J4-A83I-01A	0.01	0.01	3818	20702	859	1		TCGA-J4-A83I-01A	0.01	0.01	3818	98	859	1		TCGA-J4-A83I-01A	542142	6917	314	1		TCGA-J4-A83I-01A	355	2639	859	5795	173
TCGA-KK-A7B3-01A	80	1678	18573				TCGA-J4-A83J-01A	132	27	6474	5	10	4	24	11	120	233	364	637	1		TCGA-J4-A83J-01A	0.01	0.01	3502	53075	1315	1		TCGA-J4-A83J-01A	0.01	0.01	3502	124	1315	1		TCGA-J4-A83J-01A	757490	6474	505	1		TCGA-J4-A83J-01A	1026	3837	1315	14402	534
TCGA-KK-A7B4-01A	174	2112	16259				TCGA-J4-A83K-01A	103	3	4614	0.01	10	10	39	12	120	423	230	1177	1		TCGA-J4-A83K-01A	0.01	0.01	3009	21579	1458	1		TCGA-J4-A83K-01A	0.01	0.01	3009	75	1458	1		TCGA-J4-A83K-01A	515330	4614	963	1		TCGA-J4-A83K-01A	1062	2674	1458	13578	480
TCGA-KK-A8I4-01A	339	2640	7988				TCGA-J4-A83L-01A	120	7	3557	2	13	13	22	20	78	415	201	2098	1		TCGA-J4-A83L-01A	0.01	0.01	2800	24951	1604	1		TCGA-J4-A83L-01A	0.01	0.01	2800	106	1604	1		TCGA-J4-A83L-01A	260646	3557	2631	1		TCGA-J4-A83L-01A	576	2925	1604	13015	331
TCGA-KK-A8I5-01A	87	3089	10185				TCGA-J4-A83M-01A	141	38	10158	1	16	13	34	22	150	369	420	755	1		TCGA-J4-A83M-01A	0.01	0.01	2598	18774	1833	1		TCGA-J4-A83M-01A	0.01	0.01	2598	83	1833	1		TCGA-J4-A83M-01A	863143	10158	1667	1		TCGA-J4-A83M-01A	1719	4143	1833	24538	1122
TCGA-KK-A8I6-01A	182	2650	13472				TCGA-J4-A83N-01A	59	19	3462	1	7	6	18	3	66	154	161	818	1		TCGA-J4-A83N-01A	1	0.01	1661	9499	693	1		TCGA-J4-A83N-01A	1	0.01	1661	74	693	1		TCGA-J4-A83N-01A	312562	3462	350	1		TCGA-J4-A83N-01A	432	1644	693	10162	220
TCGA-KK-A8I7-01A	398	5767	14329				TCGA-J4-AATV-01A	131	21	3455	5	14	8	41	15	174	354	225	756	1		TCGA-J4-AATV-01A	0.01	0.01	5784	28586	1610	1		TCGA-J4-AATV-01A	0.01	0.01	5784	201	1610	1		TCGA-J4-AATV-01A	761415	3455	1683	1		TCGA-J4-AATV-01A	1898	3749	1610	11799	821
TCGA-KK-A8I8-01A	154	3022	24379				TCGA-J4-AATZ-01A	63	21	4952	2	14	5	44	3	140	129	146	570	1		TCGA-J4-AATZ-01A	0.01	0.01	1330	17609	554	1		TCGA-J4-AATZ-01A	0.01	0.01	1330	248	554	1		TCGA-J4-AATZ-01A	385479	4952	195	1		TCGA-J4-AATZ-01A	1017	2359	554	6345	358
TCGA-KK-A8I9-01A	147	3929	11880				TCGA-J4-AAU2-01A	124	32	7623	3	8	10	15	10	135	321	126	480	1		TCGA-J4-AAU2-01A	0.01	0.01	2969	34021	1544	1		TCGA-J4-AAU2-01A	0.01	0.01	2969	105	1544	1		TCGA-J4-AAU2-01A	347631	7623	1244	1		TCGA-J4-AAU2-01A	1836	3800	1544	18405	1070
TCGA-KK-A8IA-01A	114	3192	15587				TCGA-J9-A52B-01A	348	37	5317	7	70	7	30	22	197	268	472	1158	1		TCGA-J9-A52B-01A	0.01	0.01	6269	28810	2349	1		TCGA-J9-A52B-01A	0.01	0.01	6269	65	2349	1		TCGA-J9-A52B-01A	1727121	5317	1116	1		TCGA-J9-A52B-01A	5465	5231	2349	67022	3067
TCGA-KK-A8IB-01A	221	2946	10928				TCGA-J9-A52C-01A	259	66	8067	2	42	8	27	14	173	443	481	1331	1		TCGA-J9-A52C-01A	0.01	0.01	4506	43219	3238	1		TCGA-J9-A52C-01A	0.01	0.01	4506	110	3238	1		TCGA-J9-A52C-01A	1742844	8067	1727	1		TCGA-J9-A52C-01A	987	5032	3238	42478	560
TCGA-KK-A8IC-01A	63	4153	7181				TCGA-J9-A52D-01A	65	6	6102	3	6	2	22	2	72	150	171	175	1		TCGA-J9-A52D-01A	0.01	0.01	557	6622	424	1		TCGA-J9-A52D-01A	0.01	0.01	557	14	424	1		TCGA-J9-A52D-01A	190258	6102	79	1		TCGA-J9-A52D-01A	1676	2088	424	15400	593
TCGA-KK-A8ID-01A	73	1411	9947				TCGA-J9-A52E-01A	323	45	4225	5	44	7	34	22	407	811	320	1495	1		TCGA-J9-A52E-01A	0.01	1	3969	24477	1915	1		TCGA-J9-A52E-01A	0.01	1	3969	84	1915	1		TCGA-J9-A52E-01A	2049123	4225	1623	1		TCGA-J9-A52E-01A	1068	3682	1915	67983	477
TCGA-KK-A8IF-01A	31	1987	14648				TCGA-J9-A8CK-01A	176	33	3858	2	38	13	34	26	197	501	406	1643	1		TCGA-J9-A8CK-01A	0.01	0.01	4093	31558	1575	1		TCGA-J9-A8CK-01A	0.01	0.01	4093	187	1575	1		TCGA-J9-A8CK-01A	1060603	3858	888	1		TCGA-J9-A8CK-01A	320	5376	1575	14483	152
TCGA-KK-A8IG-01A	324	5142	20233				TCGA-J9-A8CL-01A	198	42	6237	2	30	35	26	28	173	202	959	926	1		TCGA-J9-A8CL-01A	0.01	0.01	2369	45324	1041	1		TCGA-J9-A8CL-01A	0.01	0.01	2369	130	1041	1		TCGA-J9-A8CL-01A	953047	6237	536	1		TCGA-J9-A8CL-01A	305	4979	1041	20700	177
TCGA-KK-A8IH-01A	286	5149	19409				TCGA-J9-A8CM-01A	161	25	4179	0.01	20	12	32	24	124	178	654	1212	1		TCGA-J9-A8CM-01A	0.01	0.01	2797	21279	1042	1		TCGA-J9-A8CM-01A	0.01	0.01	2797	63	1042	1		TCGA-J9-A8CM-01A	1238938	4179	617	1		TCGA-J9-A8CM-01A	1587	2559	1042	19533	712
TCGA-KK-A8II-01A	25	1346	13371				TCGA-J9-A8CN-01A	51	25	2349	0.01	2	12	14	6	48	112	156	403	1		TCGA-J9-A8CN-01A	0.01	0.01	701	23798	533	1		TCGA-J9-A8CN-01A	0.01	0.01	701	73	533	1		TCGA-J9-A8CN-01A	105168	2349	266	1		TCGA-J9-A8CN-01A	193	1780	533	6638	127
TCGA-KK-A8IJ-01A	78	1796	15967				TCGA-J9-A8CP-01A	136	20	2036	1	15	6	20	23	102	185	302	916	1		TCGA-J9-A8CP-01A	0.01	0.01	3755	100769	1309	1		TCGA-J9-A8CP-01A	0.01	0.01	3755	87	1309	1		TCGA-J9-A8CP-01A	597770	2036	839	1		TCGA-J9-A8CP-01A	412	1730	1309	12338	230
TCGA-KK-A8IK-01A	21	612	19415				TCGA-KC-A4BL-01A	313	17	2038	2	20	12	22	21	101	373	436	1514	1		TCGA-KC-A4BL-01A	0.01	0.01	5257	59801	1685	1		TCGA-KC-A4BL-01A	0.01	0.01	5257	72	1685	1		TCGA-KC-A4BL-01A	874085	2038	1792	1		TCGA-KC-A4BL-01A	704	2101	1685	15945	370
TCGA-KK-A8IL-01A	107	2841	11623				TCGA-KC-A4BN-01A	117	10	3080	2	8	0.01	24	7	73	212	124	614	1		TCGA-KC-A4BN-01A	0.01	0.01	2248	15101	604	1		TCGA-KC-A4BN-01A	0.01	0.01	2248	47	604	1		TCGA-KC-A4BN-01A	402039	3080	572	1		TCGA-KC-A4BN-01A	684	1353	604	11554	310
TCGA-KK-A8IM-01A	108	2482	8413				TCGA-KC-A4BO-01A	265	19	2204	6	16	6	27	69	109	303	517	1704	1		TCGA-KC-A4BO-01A	0.01	0.01	9653	68743	1634	1		TCGA-KC-A4BO-01A	0.01	0.01	9653	66	1634	1		TCGA-KC-A4BO-01A	736812	2204	2190	1		TCGA-KC-A4BO-01A	928	2012	1634	16942	439
TCGA-M7-A71Z-01A	19	629	5453				TCGA-KC-A4BR-01A	408	22	2408	2	26	18	26	69	303	474	629	1703	1		TCGA-KC-A4BR-01A	0.01	0.01	8303	70444	2777	1		TCGA-KC-A4BR-01A	0.01	0.01	8303	73	2777	1		TCGA-KC-A4BR-01A	627187	2408	4127	1		TCGA-KC-A4BR-01A	1158	3282	2777	31256	742
TCGA-M7-A720-01A	38	2372	6659				TCGA-KC-A4BV-01A	254	39	7512	3	58	7	30	41	193	433	286	1808	1		TCGA-KC-A4BV-01A	0.01	0.01	3809	41690	2159	1		TCGA-KC-A4BV-01A	0.01	0.01	3809	133	2159	1		TCGA-KC-A4BV-01A	787547	7512	1237	1		TCGA-KC-A4BV-01A	1430	3894	2159	50558	548
TCGA-M7-A721-01A	124	1181	7418				TCGA-KC-A7F3-01A	203	48	7872	8	23	14	21	24	127	317	348	1406	1		TCGA-KC-A7F3-01A	0.01	0.01	5832	41344	1993	1		TCGA-KC-A7F3-01A	0.01	0.01	5832	137	1993	1		TCGA-KC-A7F3-01A	932389	7872	699	1		TCGA-KC-A7F3-01A	1740	4435	1993	23252	755
TCGA-M7-A722-01A	18	1108	6795				TCGA-KC-A7F5-01A	14	20	4986	2	3	1	6	1	61	41	64	207	1		TCGA-KC-A7F5-01A	0.01	0.01	1349	2377	608	1		TCGA-KC-A7F5-01A	0.01	0.01	1349	16	608	1		TCGA-KC-A7F5-01A	180390	4986	39	1		TCGA-KC-A7F5-01A	1211	1018	608	10654	590
TCGA-M7-A723-01A	93	1886	8831				TCGA-KC-A7F6-01A	66	13	4333	9	6	5	10	8	90	262	203	496	1		TCGA-KC-A7F6-01A	0.01	0.01	3092	8737	1104	1		TCGA-KC-A7F6-01A	0.01	0.01	3092	37	1104	1		TCGA-KC-A7F6-01A	236716	4333	358	1		TCGA-KC-A7F6-01A	549	2295	1104	13348	323
TCGA-M7-A724-01A	22	896	22473				TCGA-KC-A7FA-01A	100	19	4217	10	13	4	10	7	102	300	356	430	1		TCGA-KC-A7FA-01A	0.01	0.01	4347	14780	1066	1		TCGA-KC-A7FA-01A	0.01	0.01	4347	39	1066	1		TCGA-KC-A7FA-01A	424405	4217	656	1		TCGA-KC-A7FA-01A	1312	3074	1066	17776	895
TCGA-M7-A725-01A	247	2841	29376				TCGA-KC-A7FD-01A	35	12	7444	8	10	1	15	1	94	159	138	526	1		TCGA-KC-A7FD-01A	0.01	0.01	1793	7003	1116	1		TCGA-KC-A7FD-01A	0.01	0.01	1793	28	1116	1		TCGA-KC-A7FD-01A	173524	7444	97	1		TCGA-KC-A7FD-01A	1098	1949	1116	19149	502
TCGA-MG-AAMC-01A	122	1417	20098				TCGA-KC-A7FE-01A	122	13	3257	9	19	7	24	28	103	416	220	1745	1		TCGA-KC-A7FE-01A	0.01	0.01	8384	33771	2268	1		TCGA-KC-A7FE-01A	0.01	0.01	8384	131	2268	1		TCGA-KC-A7FE-01A	283228	3257	1146	1		TCGA-KC-A7FE-01A	597	3208	2268	12448	260
TCGA-QU-A6IL-01A	60	1033	27215				TCGA-KK-A59V-01A	141	24	7393	1	19	1	21	11	232	205	1335	675	1		TCGA-KK-A59V-01A	0.01	0.01	1437	14576	1378	1		TCGA-KK-A59V-01A	0.01	0.01	1437	115	1378	1		TCGA-KK-A59V-01A	676225	7393	384	1		TCGA-KK-A59V-01A	217	3925	1378	37134	108
TCGA-QU-A6IM-01A	134	866	21226				TCGA-KK-A59X-01A	69	6	4536	1	11	2	23	8	42	99	241	557	1		TCGA-KK-A59X-01A	0.01	0.01	742	27738	715	1		TCGA-KK-A59X-01A	0.01	0.01	742	132	715	1		TCGA-KK-A59X-01A	455780	4536	123	1		TCGA-KK-A59X-01A	714	1452	715	12286	239
TCGA-QU-A6IN-01A	49	799	14229				TCGA-KK-A59Y-01A	104	17	6563	0.01	16	5	18	9	142	290	114	1059	1		TCGA-KK-A59Y-01A	0.01	0.01	2542	14964	1245	1		TCGA-KK-A59Y-01A	0.01	0.01	2542	103	1245	1		TCGA-KK-A59Y-01A	751656	6563	394	1		TCGA-KK-A59Y-01A	1384	1938	1245	25294	647
TCGA-QU-A6IO-01A	119	1528	14917				TCGA-KK-A59Z-01A	66	58	14274	4	44	5	41	15	134	882	660	539	1		TCGA-KK-A59Z-01A	0.01	0.01	1432	21668	2379	1		TCGA-KK-A59Z-01A	0.01	0.01	1432	169	2379	1		TCGA-KK-A59Z-01A	274464	14274	690	1		TCGA-KK-A59Z-01A	2081	8357	2379	33786	1379
TCGA-QU-A6IP-01A	232	1952	23560				TCGA-KK-A5A1-01A	66	8	4817	5	28	3	16	6	73	112	882	670	1		TCGA-KK-A5A1-01A	0.01	0.01	1626	42938	1511	1		TCGA-KK-A5A1-01A	0.01	0.01	1626	265	1511	1		TCGA-KK-A5A1-01A	554949	4817	135	1		TCGA-KK-A5A1-01A	351	6807	1511	37153	274
TCGA-SU-A7E7-01A	68	1698	14310				TCGA-KK-A6DY-01A	99	39	5267	0.01	26	9	12	10	123	277	527	1290	1		TCGA-KK-A6DY-01A	0.01	0.01	4008	22396	2239	1		TCGA-KK-A6DY-01A	0.01	0.01	4008	88	2239	1		TCGA-KK-A6DY-01A	831674	5267	755	1		TCGA-KK-A6DY-01A	1826	2694	2239	35471	1011
TCGA-TK-A8OK-01A	221	9937	16222				TCGA-KK-A6E0-01A	90	27	6499	3	14	6	21	9	142	162	554	1302	1		TCGA-KK-A6E0-01A	0.01	0.01	2467	68666	2087	1		TCGA-KK-A6E0-01A	0.01	0.01	2467	204	2087	1		TCGA-KK-A6E0-01A	589258	6499	476	1		TCGA-KK-A6E0-01A	1674	2514	2087	24658	728
TCGA-TP-A8TT-01A	624	1907	11267				TCGA-KK-A6E1-01A	85	12	5345	9	10	2	13	14	241	278	197	1321	1		TCGA-KK-A6E1-01A	0.01	0.01	3899	9126	1352	1		TCGA-KK-A6E1-01A	0.01	0.01	3899	60	1352	1		TCGA-KK-A6E1-01A	757673	5345	251	1		TCGA-KK-A6E1-01A	739	2253	1352	22289	309
TCGA-TP-A8TV-01A	52	699	9118				TCGA-KK-A6E2-01A	127	7	7763	2	15	4	13	18	95	225	452	1080	1		TCGA-KK-A6E2-01A	0.01	0.01	6085	27829	1981	1		TCGA-KK-A6E2-01A	0.01	0.01	6085	84	1981	1		TCGA-KK-A6E2-01A	501769	7763	501	1		TCGA-KK-A6E2-01A	574	3062	1981	35115	312
TCGA-V1-A8MF-01A	95	1116	7070				TCGA-KK-A6E3-01A	93	17	1487	2	25	2	12	13	67	251	257	2295	1		TCGA-KK-A6E3-01A	0.01	0.01	2097	36709	1854	1		TCGA-KK-A6E3-01A	0.01	0.01	2097	78	1854	1		TCGA-KK-A6E3-01A	193552	1487	2074	1		TCGA-KK-A6E3-01A	233	2538	1854	11015	141
TCGA-V1-A8MG-01A	102	4054	18695				TCGA-KK-A6E4-01A	75	8	7621	0.01	13	1	13	27	41	360	283	1974	1		TCGA-KK-A6E4-01A	0.01	0.01	3979	41782	2596	1		TCGA-KK-A6E4-01A	0.01	0.01	3979	208	2596	1		TCGA-KK-A6E4-01A	367245	7621	1442	1		TCGA-KK-A6E4-01A	891	4098	2596	37757	471
TCGA-V1-A8MJ-01A	475	3754	10007				TCGA-KK-A6E5-01A	123	52	6717	7	49	2	19	12	176	442	476	879	1		TCGA-KK-A6E5-01A	0.01	0.01	2662	26432	3589	1		TCGA-KK-A6E5-01A	0.01	0.01	2662	198	3589	1		TCGA-KK-A6E5-01A	555720	6717	998	1		TCGA-KK-A6E5-01A	1340	7037	3589	29842	834
TCGA-V1-A8MK-01A	67	3057	11856				TCGA-KK-A6E7-01A	116	32	5103	3	33	5	28	6	89	188	254	1157	1		TCGA-KK-A6E7-01A	0.01	0.01	6614	51669	2379	1		TCGA-KK-A6E7-01A	0.01	0.01	6614	165	2379	1		TCGA-KK-A6E7-01A	549796	5103	559	1		TCGA-KK-A6E7-01A	916	4086	2379	16848	366
TCGA-V1-A8ML-01A	51	1313	13612				TCGA-KK-A6E8-01A	38	31	4514	2	23	3	5	7	65	197	146	518	1		TCGA-KK-A6E8-01A	0.01	0.01	1392	10637	1899	1		TCGA-KK-A6E8-01A	0.01	0.01	1392	62	1899	1		TCGA-KK-A6E8-01A	169577	4514	487	1		TCGA-KK-A6E8-01A	539	2980	1899	13018	299
TCGA-V1-A8MM-01A	35	1489	9247				TCGA-KK-A7AP-01A	79	13	10013	2	12	2	27	3	110	113	588	455	1		TCGA-KK-A7AP-01A	0.01	0.01	1926	21944	709	1		TCGA-KK-A7AP-01A	0.01	0.01	1926	102	709	1		TCGA-KK-A7AP-01A	359844	10013	68	1		TCGA-KK-A7AP-01A	2048	1300	709	19587	787
TCGA-V1-A8MU-01A	88	2106	12585				TCGA-KK-A7AQ-01A	165	84	8833	11	27	2	31	13	191	269	264	486	1		TCGA-KK-A7AQ-01A	0.01	0.01	5343	68462	1875	1		TCGA-KK-A7AQ-01A	0.01	0.01	5343	99	1875	1		TCGA-KK-A7AQ-01A	482864	8833	369	1		TCGA-KK-A7AQ-01A	2474	2860	1875	16048	1329
TCGA-V1-A8WL-01A	223	1657	16060				TCGA-KK-A7AU-01A	82	19	9612	3	6	3	52	6	134	334	260	1443	1		TCGA-KK-A7AU-01A	0.01	0.01	5056	21680	1069	1		TCGA-KK-A7AU-01A	0.01	0.01	5056	53	1069	1		TCGA-KK-A7AU-01A	508486	9612	175	1		TCGA-KK-A7AU-01A	413	3675	1069	19855	184
TCGA-V1-A8WN-01A	30	1484	10964				TCGA-KK-A7AV-01A	82	12	2813	4	6	8	19	9	52	137	223	764	1		TCGA-KK-A7AV-01A	0.01	0.01	3028	20728	648	1		TCGA-KK-A7AV-01A	0.01	0.01	3028	32	648	1		TCGA-KK-A7AV-01A	439590	2813	465	1		TCGA-KK-A7AV-01A	330	2195	648	8221	192
TCGA-V1-A8WS-01A	47	1349	22738				TCGA-KK-A7AW-01A	88	115	5689	8	12	3	45	3	123	300	315	618	1		TCGA-KK-A7AW-01A	0.01	0.01	3539	21622	981	1		TCGA-KK-A7AW-01A	0.01	0.01	3539	79	981	1		TCGA-KK-A7AW-01A	384802	5689	589	1		TCGA-KK-A7AW-01A	309	4688	981	10579	137
TCGA-V1-A8WV-01A	145	2844	21698				TCGA-KK-A7AY-01A	60	8	3560	9	8	0.01	9	3	34	123	39	212	1		TCGA-KK-A7AY-01A	0.01	0.01	3132	14605	443	1		TCGA-KK-A7AY-01A	0.01	0.01	3132	52	443	1		TCGA-KK-A7AY-01A	302810	3560	122	1		TCGA-KK-A7AY-01A	361	1795	443	10973	274
TCGA-V1-A8WW-01A	99	2836	13515				TCGA-KK-A7B0-01A	146	26	5803	5	24	4	30	18	101	308	509	1184	1		TCGA-KK-A7B0-01A	0.01	0.01	5933	41697	1345	1		TCGA-KK-A7B0-01A	0.01	0.01	5933	72	1345	1		TCGA-KK-A7B0-01A	859527	5803	1117	1		TCGA-KK-A7B0-01A	751	4242	1345	11688	363
TCGA-V1-A8X3-01A	66	3212	17775				TCGA-KK-A7B1-01A	89	9	2045	2	16	9	36	29	103	191	228	1119	1		TCGA-KK-A7B1-01A	0.01	0.01	4946	22449	674	1		TCGA-KK-A7B1-01A	0.01	0.01	4946	45	674	1		TCGA-KK-A7B1-01A	672231	2045	935	1		TCGA-KK-A7B1-01A	374	1436	674	8870	203
TCGA-V1-A9O5-01A	327	1761	13186				TCGA-KK-A7B2-01A	129	11	3992	2	22	10	32	9	102	237	342	1666	1		TCGA-KK-A7B2-01A	0.01	0.01	3370	26954	1089	1		TCGA-KK-A7B2-01A	0.01	0.01	3370	55	1089	1		TCGA-KK-A7B2-01A	901674	3992	937	1		TCGA-KK-A7B2-01A	406	3205	1089	10985	184
TCGA-V1-A9O7-01A	187	4137	15681				TCGA-KK-A7B3-01A	98	27	7153	5	16	3	29	16	209	392	202	688	1		TCGA-KK-A7B3-01A	0.01	0.01	4910	16653	1523	1		TCGA-KK-A7B3-01A	0.01	0.01	4910	68	1523	1		TCGA-KK-A7B3-01A	322440	7153	504	1		TCGA-KK-A7B3-01A	355	2691	1523	18573	153
TCGA-V1-A9O9-01A	1288	2320	14358				TCGA-KK-A7B4-01A	82	10	3127	2	12	8	28	13	106	204	312	1505	1		TCGA-KK-A7B4-01A	0.01	0.01	4338	13646	679	1		TCGA-KK-A7B4-01A	0.01	0.01	4338	102	679	1		TCGA-KK-A7B4-01A	807179	3127	485	1		TCGA-KK-A7B4-01A	844	2060	679	16259	322
TCGA-V1-A9OA-01A	73	3100	19111				TCGA-KK-A8I4-01A	77	14	2022	0.01	10	5	26	6	88	163	273	742	1		TCGA-KK-A8I4-01A	0.01	0.01	3067	20199	866	1		TCGA-KK-A8I4-01A	0.01	0.01	3067	29	866	1		TCGA-KK-A8I4-01A	435961	2022	533	1		TCGA-KK-A8I4-01A	176	2405	866	7988	109
TCGA-V1-A9OF-01A	48	581	12810				TCGA-KK-A8I5-01A	117	29	6020	3	13	7	41	17	155	236	200	745	1		TCGA-KK-A8I5-01A	0.01	0.01	4728	22195	928	1		TCGA-KK-A8I5-01A	0.01	0.01	4728	59	928	1		TCGA-KK-A8I5-01A	558264	6020	380	1		TCGA-KK-A8I5-01A	934	2223	928	10185	380
TCGA-V1-A9OH-01A	231	2432	15961				TCGA-KK-A8I6-01A	83	47	3109	1	12	3	29	11	96	181	265	658	1		TCGA-KK-A8I6-01A	0.01	0.01	2488	19163	862	1		TCGA-KK-A8I6-01A	0.01	0.01	2488	85	862	1		TCGA-KK-A8I6-01A	509549	3109	640	1		TCGA-KK-A8I6-01A	1155	2914	862	13472	603
TCGA-V1-A9OL-01A	313	1919	28127				TCGA-KK-A8I7-01A	188	43	5662	7	44	5	57	26	162	418	440	1498	1		TCGA-KK-A8I7-01A	0.01	0.01	8503	62080	2962	1		TCGA-KK-A8I7-01A	0.01	0.01	8503	390	2962	1		TCGA-KK-A8I7-01A	887911	5662	1501	1		TCGA-KK-A8I7-01A	786	7559	2962	14329	390
TCGA-V1-A9OQ-01A	125	1450	13384				TCGA-KK-A8I8-01A	113	22	11056	5	35	1	47	14	115	221	351	1353	1		TCGA-KK-A8I8-01A	0.01	0.01	3846	20708	1613	1		TCGA-KK-A8I8-01A	0.01	0.01	3846	75	1613	1		TCGA-KK-A8I8-01A	665183	11056	505	1		TCGA-KK-A8I8-01A	2099	4262	1613	24379	925
TCGA-V1-A9OT-01A	270	1396	18371				TCGA-KK-A8I9-01A	130	55	6649	2	25	5	38	20	166	238	302	1014	1		TCGA-KK-A8I9-01A	0.01	0.01	3591	47222	1390	1		TCGA-KK-A8I9-01A	0.01	0.01	3591	92	1390	1		TCGA-KK-A8I9-01A	573379	6649	627	1		TCGA-KK-A8I9-01A	1286	4270	1390	11880	685
TCGA-V1-A9OX-01A	273	1667	13094				TCGA-KK-A8IA-01A	130	42	7607	7	10	5	50	11	131	320	245	496	1		TCGA-KK-A8IA-01A	0.01	0.01	2975	17784	922	1		TCGA-KK-A8IA-01A	0.01	0.01	2975	46	922	1		TCGA-KK-A8IA-01A	689078	7607	317	1		TCGA-KK-A8IA-01A	1129	3597	922	15587	633
TCGA-V1-A9OY-01A	339	2024	14237				TCGA-KK-A8IB-01A	97	26	4825	6	16	6	28	12	119	222	283	854	1		TCGA-KK-A8IB-01A	0.01	0.01	2701	17551	895	1		TCGA-KK-A8IB-01A	0.01	0.01	2701	60	895	1		TCGA-KK-A8IB-01A	533389	4825	536	1		TCGA-KK-A8IB-01A	736	3074	895	10928	335
TCGA-V1-A9Z7-01A	128	2117	12964				TCGA-KK-A8IC-01A	137	17	4219	6	11	4	22	20	83	257	205	1366	1		TCGA-KK-A8IC-01A	0.01	0.01	4776	24940	905	1		TCGA-KK-A8IC-01A	0.01	0.01	4776	114	905	1		TCGA-KK-A8IC-01A	1028281	4219	457	1		TCGA-KK-A8IC-01A	503	2861	905	7181	225
TCGA-V1-A9Z8-01A	134	4026	25150				TCGA-KK-A8ID-01A	67	22	5024	2	9	0.01	16	10	82	87	129	265	1		TCGA-KK-A8ID-01A	0.01	0.01	2307	18346	563	1		TCGA-KK-A8ID-01A	0.01	0.01	2307	85	563	1		TCGA-KK-A8ID-01A	215513	5024	152	1		TCGA-KK-A8ID-01A	431	3698	563	9947	217
TCGA-V1-A9Z9-01A	58	2025	13298				TCGA-KK-A8IF-01A	133	55	7541	5	10	2	6	7	98	135	224	264	1		TCGA-KK-A8IF-01A	0.01	0.01	1759	36609	825	1		TCGA-KK-A8IF-01A	0.01	0.01	1759	49	825	1		TCGA-KK-A8IF-01A	453928	7541	134	1		TCGA-KK-A8IF-01A	2125	2055	825	14648	1127
TCGA-V1-A9ZG-01A	222	2714	14479				TCGA-KK-A8IG-01A	155	68	9459	1	53	9	32	35	92	272	415	921	1		TCGA-KK-A8IG-01A	0.01	1	4689	44914	2382	1		TCGA-KK-A8IG-01A	0.01	1	4689	115	2382	1		TCGA-KK-A8IG-01A	353204	9459	813	1		TCGA-KK-A8IG-01A	1703	8577	2382	20233	1057
TCGA-V1-A9ZI-01A	143	1882	34630				TCGA-KK-A8IH-01A	225	100	11329	11	17	3	51	18	172	390	336	1774	1		TCGA-KK-A8IH-01A	0.01	0.01	5779	32683	1268	1		TCGA-KK-A8IH-01A	0.01	0.01	5779	90	1268	1		TCGA-KK-A8IH-01A	1100010	11329	419	1		TCGA-KK-A8IH-01A	1855	2371	1268	19409	704
TCGA-V1-A9ZK-01A	221	2856	18063				TCGA-KK-A8II-01A	71	21	4120	4	8	7	20	1	84	222	200	530	1		TCGA-KK-A8II-01A	0.01	0.01	3620	7463	977	1		TCGA-KK-A8II-01A	0.01	0.01	3620	36	977	1		TCGA-KK-A8II-01A	343783	4120	127	1		TCGA-KK-A8II-01A	719	2045	977	13371	279
TCGA-V1-A9ZR-01A	156	2589	13569				TCGA-KK-A8IJ-01A	133	24	3079	4	24	5	22	19	115	331	421	1152	1		TCGA-KK-A8IJ-01A	0.01	0.01	2796	26941	1393	1		TCGA-KK-A8IJ-01A	0.01	0.01	2796	147	1393	1		TCGA-KK-A8IJ-01A	623668	3079	1784	1		TCGA-KK-A8IJ-01A	573	2592	1393	15967	260
TCGA-VN-A88I-01A	287	6519	18051				TCGA-KK-A8IK-01A	92	26	7391	7	7	2	19	0.01	102	51	161	385	1		TCGA-KK-A8IK-01A	0.01	0.01	520	12080	300	1		TCGA-KK-A8IK-01A	0.01	0.01	520	21	300	1		TCGA-KK-A8IK-01A	338662	7391	70	1		TCGA-KK-A8IK-01A	3813	1330	300	19415	1623
TCGA-VN-A88K-01A	90	2401	15150				TCGA-KK-A8IL-01A	95	21	5624	4	20	6	38	8	124	387	445	567	1		TCGA-KK-A8IL-01A	0.01	0.01	2144	23683	1499	1		TCGA-KK-A8IL-01A	0.01	0.01	2144	65	1499	1		TCGA-KK-A8IL-01A	446761	5624	396	1		TCGA-KK-A8IL-01A	1174	3827	1499	11623	623
TCGA-VN-A88L-01A	197	2398	13759				TCGA-KK-A8IM-01A	90	25	3380	2	10	5	34	9	83	129	164	746	1		TCGA-KK-A8IM-01A	0.01	0.01	3212	20847	769	1		TCGA-KK-A8IM-01A	0.01	0.01	3212	100	769	1		TCGA-KK-A8IM-01A	386324	3380	326	1		TCGA-KK-A8IM-01A	635	2010	769	8413	186
TCGA-VN-A88M-01A	58	1114	13027				TCGA-M7-A71Z-01A	24	16	8995	0.01	5	19	29	0.01	90	331	170	330	1		TCGA-M7-A71Z-01A	0.01	0.01	2683	3629	692	1		TCGA-M7-A71Z-01A	0.01	0.01	2683	74	692	1		TCGA-M7-A71Z-01A	94726	8995	69	1		TCGA-M7-A71Z-01A	200	2985	692	5453	35
TCGA-VN-A88N-01A	65	1768	9451				TCGA-M7-A720-01A	122	16	3510	2	9	10	43	9	58	205	203	968	1		TCGA-M7-A720-01A	0.01	0.01	4351	28085	842	1		TCGA-M7-A720-01A	0.01	0.01	4351	79	842	1		TCGA-M7-A720-01A	465499	3510	1094	1		TCGA-M7-A720-01A	650	2672	842	6659	235
TCGA-VN-A88O-01A	181	1790	14533				TCGA-M7-A721-01A	71	13	2322	2	3	2	20	10	74	140	208	655	1		TCGA-M7-A721-01A	0.01	0.01	2892	17652	505	1		TCGA-M7-A721-01A	0.01	0.01	2892	31	505	1		TCGA-M7-A721-01A	430631	2322	492	1		TCGA-M7-A721-01A	536	1156	505	7418	290
TCGA-VN-A88P-01A	126	2257	12703				TCGA-M7-A722-01A	70	27	5622	4	12	4	31	4	67	141	90	314	1		TCGA-M7-A722-01A	0.01	0.01	2797	33434	646	1		TCGA-M7-A722-01A	0.01	0.01	2797	67	646	1		TCGA-M7-A722-01A	187080	5622	78	1		TCGA-M7-A722-01A	839	2596	646	6795	380
TCGA-VN-A88Q-01A	377	1402	16616				TCGA-M7-A723-01A	112	16	3991	3	9	5	33	10	116	290	200	1036	1		TCGA-M7-A723-01A	0.01	0.01	3036	23613	1322	1		TCGA-M7-A723-01A	0.01	0.01	3036	67	1322	1		TCGA-M7-A723-01A	635841	3991	1047	1		TCGA-M7-A723-01A	963	3321	1322	8831	462
TCGA-VN-A88R-01A	10	1146	3368				TCGA-M7-A724-01A	150	59	12491	9	16	7	36	5	202	86	177	237	1		TCGA-M7-A724-01A	0.01	0.01	2760	8928	1076	1		TCGA-M7-A724-01A	0.01	0.01	2760	5	1076	1		TCGA-M7-A724-01A	285647	12491	42	1		TCGA-M7-A724-01A	609	3469	1076	22473	219
TCGA-VN-A943-01A	20	395	8430				TCGA-M7-A725-01A	186	33	8662	0.01	35	22	80	13	331	628	432	2898	1		TCGA-M7-A725-01A	0.01	0.01	4078	22908	2004	1		TCGA-M7-A725-01A	0.01	0.01	4078	156	2004	1		TCGA-M7-A725-01A	992078	8662	355	1		TCGA-M7-A725-01A	1426	5587	2004	29376	438
TCGA-VP-A872-01A	243	2046	9415				TCGA-MG-AAMC-01A	103	20	3449	0.01	8	1	20	6	134	161	192	355	1		TCGA-MG-AAMC-01A	3	0.01	3999	17819	932	1		TCGA-MG-AAMC-01A	3	0.01	3999	31	932	1		TCGA-MG-AAMC-01A	504922	3449	311	1		TCGA-MG-AAMC-01A	542	2515	932	20098	331
TCGA-VP-A875-01A	30	553	16807				TCGA-QU-A6IL-01A	56	24	6662	12	19	4	14	10	152	201	201	349	1		TCGA-QU-A6IL-01A	0.01	0.01	1833	18000	1623	1		TCGA-QU-A6IL-01A	0.01	0.01	1833	195	1623	1		TCGA-QU-A6IL-01A	323561	6662	681	1		TCGA-QU-A6IL-01A	1405	3346	1623	27215	847
TCGA-VP-A876-01A	68	763	17082				TCGA-QU-A6IM-01A	70	23	4932	3	18	2	7	7	137	172	171	351	1		TCGA-QU-A6IM-01A	0.01	0.01	1540	21509	1718	1		TCGA-QU-A6IM-01A	0.01	0.01	1540	125	1718	1		TCGA-QU-A6IM-01A	239527	4932	402	1		TCGA-QU-A6IM-01A	1784	3295	1718	21226	820
TCGA-VP-A878-01A	122	1736	16659				TCGA-QU-A6IN-01A	29	3	5085	4	11	4	16	7	88	225	157	491	1		TCGA-QU-A6IN-01A	0.01	0.01	1677	8333	1278	1		TCGA-QU-A6IN-01A	0.01	0.01	1677	85	1278	1		TCGA-QU-A6IN-01A	198426	5085	248	1		TCGA-QU-A6IN-01A	1017	2747	1278	14229	672
TCGA-VP-A879-01A	64	1972	11728				TCGA-QU-A6IO-01A	49	54	6701	2	35	3	27	10	87	207	213	625	1		TCGA-QU-A6IO-01A	0.01	0.01	1138	15845	2796	1		TCGA-QU-A6IO-01A	0.01	0.01	1138	129	2796	1		TCGA-QU-A6IO-01A	227354	6701	768	1		TCGA-QU-A6IO-01A	517	6426	2796	14917	321
TCGA-VP-A87B-01A	42	894	14146				TCGA-QU-A6IP-01A	96	13	5034	5	16	4	11	9	81	258	377	1429	1		TCGA-QU-A6IP-01A	0.01	0.01	3324	23853	2644	1		TCGA-QU-A6IP-01A	0.01	0.01	3324	126	2644	1		TCGA-QU-A6IP-01A	506432	5034	1122	1		TCGA-QU-A6IP-01A	1248	3239	2644	23560	663
TCGA-VP-A87C-01A	421	2438	11681				TCGA-SU-A7E7-01A	73	23	5455	1	19	5	11	13	93	250	252	1330	1		TCGA-SU-A7E7-01A	0.01	0.01	3132	12303	1619	1		TCGA-SU-A7E7-01A	0.01	0.01	3132	126	1619	1		TCGA-SU-A7E7-01A	374769	5455	270	1		TCGA-SU-A7E7-01A	493	2697	1619	14310	221
TCGA-VP-A87D-01A	77	1080	18937				TCGA-TK-A8OK-01A	361	58	7700	8	57	14	35	28	198	432	998	829	1		TCGA-TK-A8OK-01A	0.01	0.01	6409	43754	2312	1		TCGA-TK-A8OK-01A	0.01	0.01	6409	51	2312	1		TCGA-TK-A8OK-01A	531506	7700	1597	1		TCGA-TK-A8OK-01A	1270	6529	2312	16222	867
TCGA-VP-A87E-01A	267	2651	9852				TCGA-TP-A8TT-01A	153	52	3900	4	18	9	51	18	174	280	363	673	1		TCGA-TP-A8TT-01A	0.01	0.01	4657	23984	1071	1		TCGA-TP-A8TT-01A	0.01	0.01	4657	90	1071	1		TCGA-TP-A8TT-01A	773735	3900	675	1		TCGA-TP-A8TT-01A	559	2542	1071	11267	222
TCGA-VP-A87H-01A	118	784	9553				TCGA-TP-A8TV-01A	46	29	6173	6	6	1	19	8	98	199	102	246	1		TCGA-TP-A8TV-01A	0.01	0.01	739	41558	964	1		TCGA-TP-A8TV-01A	0.01	0.01	739	203	964	1		TCGA-TP-A8TV-01A	199074	6173	187	1		TCGA-TP-A8TV-01A	1213	2416	964	9118	525
TCGA-VP-A87J-01A	48	1075	12600				TCGA-V1-A8MF-01A	45	33	2007	1	8	3	15	5	41	121	271	227	1		TCGA-V1-A8MF-01A	4	0.01	1112	8554	816	1		TCGA-V1-A8MF-01A	4	0.01	1112	14	816	1		TCGA-V1-A8MF-01A	196032	2007	222	1		TCGA-V1-A8MF-01A	135	2325	816	7070	71
TCGA-VP-A87K-01A	177	1116	25148				TCGA-V1-A8MG-01A	155	50	10424	5	16	3	28	6	125	404	431	570	1		TCGA-V1-A8MG-01A	0.01	0.01	4728	75111	1914	1		TCGA-V1-A8MG-01A	0.01	0.01	4728	118	1914	1		TCGA-V1-A8MG-01A	453324	10424	619	1		TCGA-V1-A8MG-01A	1295	3938	1914	18695	697
TCGA-VP-AA1N-01A	215	2448	27198				TCGA-V1-A8MJ-01A	173	26	3395	3	16	14	35	13	128	306	408	825	1		TCGA-V1-A8MJ-01A	0.01	0.01	4125	32636	1329	1		TCGA-V1-A8MJ-01A	0.01	0.01	4125	50	1329	1		TCGA-V1-A8MJ-01A	528398	3395	963	1		TCGA-V1-A8MJ-01A	897	2765	1329	10007	328
TCGA-WW-A8ZI-01A	26	642	11164				TCGA-V1-A8MK-01A	128	32	4818	6	8	7	44	12	101	372	297	682	1		TCGA-V1-A8MK-01A	0.01	0.01	5773	37622	1698	1		TCGA-V1-A8MK-01A	0.01	0.01	5773	47	1698	1		TCGA-V1-A8MK-01A	333053	4818	1323	1		TCGA-V1-A8MK-01A	614	2799	1698	11856	313
TCGA-X4-A8KQ-01A	67	3375	14307				TCGA-V1-A8ML-01A	88	25	2003	3	5	2	14	14	91	229	251	794	1		TCGA-V1-A8ML-01A	0.01	0.01	2440	31708	876	1		TCGA-V1-A8ML-01A	0.01	0.01	2440	53	876	1		TCGA-V1-A8ML-01A	233336	2003	568	1		TCGA-V1-A8ML-01A	371	1827	876	13612	227
TCGA-X4-A8KS-01A	369	4811	16150				TCGA-V1-A8MM-01A	109	38	3892	3	24	2	18	17	117	165	201	792	1		TCGA-V1-A8MM-01A	0.01	0.01	1989	107820	887	1		TCGA-V1-A8MM-01A	0.01	0.01	1989	235	887	1		TCGA-V1-A8MM-01A	288398	3892	364	1		TCGA-V1-A8MM-01A	360	2135	887	9247	196
TCGA-XA-A8JR-01A	236	3366	12831				TCGA-V1-A8MU-01A	138	28	3087	3	13	8	27	15	88	195	324	573	1		TCGA-V1-A8MU-01A	0.01	0.01	2412	29693	995	1		TCGA-V1-A8MU-01A	0.01	0.01	2412	34	995	1		TCGA-V1-A8MU-01A	306795	3087	1173	1		TCGA-V1-A8MU-01A	236	2507	995	12585	150
TCGA-XJ-A83F-01A	75	1550	12520				TCGA-V1-A8WL-01A	142	38	4425	4	17	7	16	9	94	190	422	1045	1		TCGA-V1-A8WL-01A	0.01	0.01	2979	35517	1308	1		TCGA-V1-A8WL-01A	0.01	0.01	2979	37	1308	1		TCGA-V1-A8WL-01A	373395	4425	800	1		TCGA-V1-A8WL-01A	366	3021	1308	16060	209
TCGA-XJ-A83G-01A	69	1299	10258				TCGA-V1-A8WN-01A	98	9	1654	3	8	5	17	13	88	214	333	798	1		TCGA-V1-A8WN-01A	0.01	0.01	2548	24371	1018	1		TCGA-V1-A8WN-01A	0.01	0.01	2548	49	1018	1		TCGA-V1-A8WN-01A	357595	1654	1151	1		TCGA-V1-A8WN-01A	900	1629	1018	10964	430
TCGA-XJ-A83H-01A	83	1567	12565				TCGA-V1-A8WS-01A	118	8	3921	1	25	6	29	5	109	195	226	571	1		TCGA-V1-A8WS-01A	0.01	0.01	4069	8508	568	1		TCGA-V1-A8WS-01A	0.01	0.01	4069	40	568	1		TCGA-V1-A8WS-01A	219827	3921	362	1		TCGA-V1-A8WS-01A	357	1542	568	22738	157
TCGA-XJ-A9DI-01A	192	3762	14359				TCGA-V1-A8WV-01A	177	39	3553	2	21	1	27	12	295	226	619	3015	1		TCGA-V1-A8WV-01A	0.01	0.01	4205	22223	944	1		TCGA-V1-A8WV-01A	0.01	0.01	4205	53	944	1		TCGA-V1-A8WV-01A	611244	3553	435	1		TCGA-V1-A8WV-01A	1295	2890	944	21698	804
TCGA-XJ-A9DK-01A	105	2270	6484				TCGA-V1-A8WW-01A	199	18	2279	2	7	14	22	7	119	206	280	836	1		TCGA-V1-A8WW-01A	0.01	0.01	3346	12655	598	1		TCGA-V1-A8WW-01A	0.01	0.01	3346	38	598	1		TCGA-V1-A8WW-01A	641950	2279	354	1		TCGA-V1-A8WW-01A	369	2447	598	13515	202
TCGA-XJ-A9DQ-01A	462	3075	16521				TCGA-V1-A8X3-01A	210	47	4809	2	30	11	17	24	97	304	340	1189	1		TCGA-V1-A8X3-01A	0.01	0.01	6306	42502	1785	1		TCGA-V1-A8X3-01A	0.01	0.01	6306	109	1785	1		TCGA-V1-A8X3-01A	517348	4809	2389	1		TCGA-V1-A8X3-01A	194	3166	1785	17775	135
TCGA-XJ-A9DX-01A	27	1078	11141				TCGA-V1-A9O5-01A	138	41	3673	2	29	9	55	25	185	197	241	1188	1		TCGA-V1-A9O5-01A	0.01	0.01	2881	22439	775	1		TCGA-V1-A9O5-01A	0.01	0.01	2881	355	775	1		TCGA-V1-A9O5-01A	737064	3673	480	1		TCGA-V1-A9O5-01A	5226	2200	775	13186	1121
TCGA-XK-AAIR-01A	168	1659	11074				TCGA-V1-A9O7-01A	131	29	1432	3	27	8	13	34	172	155	305	1158	1		TCGA-V1-A9O7-01A	0.01	0.01	3241	20181	1314	1		TCGA-V1-A9O7-01A	0.01	0.01	3241	106	1314	1		TCGA-V1-A9O7-01A	318830	1432	827	1		TCGA-V1-A9O7-01A	700	4333	1314	15681	440
TCGA-XK-AAIV-01A	1133	3914	13150				TCGA-V1-A9O9-01A	148	31	4033	3	15	5	35	8	123	177	361	471	1		TCGA-V1-A9O9-01A	0.01	0.01	3900	21242	843	1		TCGA-V1-A9O9-01A	0.01	0.01	3900	51	843	1		TCGA-V1-A9O9-01A	816077	4033	792	1		TCGA-V1-A9O9-01A	1308	2591	843	14358	673
TCGA-XK-AAIW-01A	217	757	36847				TCGA-V1-A9OA-01A	182	31	7273	1	29	4	16	12	191	241	504	1348	1		TCGA-V1-A9OA-01A	0.01	0.01	3107	37673	2025	1		TCGA-V1-A9OA-01A	0.01	0.01	3107	358	2025	1		TCGA-V1-A9OA-01A	381472	7273	903	1		TCGA-V1-A9OA-01A	854	4108	2025	19111	472
TCGA-XK-AAJ3-01A	46	1369	9985				TCGA-V1-A9OF-01A	47	14	2585	1	8	1	9	2	93	185	129	279	1		TCGA-V1-A9OF-01A	0.01	0.01	1071	12223	990	1		TCGA-V1-A9OF-01A	0.01	0.01	1071	59	990	1		TCGA-V1-A9OF-01A	160989	2585	378	1		TCGA-V1-A9OF-01A	988	2193	990	12810	545
TCGA-XK-AAJA-01A	212	1676	17425				TCGA-V1-A9OH-01A	166	28	5055	2	34	2	47	19	118	198	322	981	1		TCGA-V1-A9OH-01A	0.01	0.01	4086	26790	1333	1		TCGA-V1-A9OH-01A	0.01	0.01	4086	160	1333	1		TCGA-V1-A9OH-01A	855236	5055	694	1		TCGA-V1-A9OH-01A	1015	3667	1333	15961	446
TCGA-XK-AAJP-01A	76	899	8407				TCGA-V1-A9OL-01A	120	44	7084	3	38	9	76	9	282	206	217	847	1		TCGA-V1-A9OL-01A	0.01	0.01	1821	51989	1061	1		TCGA-V1-A9OL-01A	0.01	0.01	1821	246	1061	1		TCGA-V1-A9OL-01A	821719	7084	331	1		TCGA-V1-A9OL-01A	1900	2800	1061	28127	543
TCGA-XK-AAJR-01A	65	2011	11639				TCGA-V1-A9OQ-01A	87	28	5373	0.01	20	4	22	10	89	247	188	594	1		TCGA-V1-A9OQ-01A	0.01	0.01	1609	22675	1294	1		TCGA-V1-A9OQ-01A	0.01	0.01	1609	73	1294	1		TCGA-V1-A9OQ-01A	376133	5373	450	1		TCGA-V1-A9OQ-01A	1058	2808	1294	13384	627
TCGA-XK-AAJT-01A	101	1638	12981				TCGA-V1-A9OT-01A	72	22	4973	1	11	9	26	12	159	254	217	858	1		TCGA-V1-A9OT-01A	0.01	0.01	2732	14996	1542	1		TCGA-V1-A9OT-01A	0.01	0.01	2732	44	1542	1		TCGA-V1-A9OT-01A	334546	4973	986	1		TCGA-V1-A9OT-01A	1080	3363	1542	18371	661
TCGA-XK-AAJU-01A	446	2916	14496				TCGA-V1-A9OX-01A	116	22	4178	2	12	3	15	9	96	198	136	446	1		TCGA-V1-A9OX-01A	0.01	0.01	3175	23300	1010	1		TCGA-V1-A9OX-01A	0.01	0.01	3175	56	1010	1		TCGA-V1-A9OX-01A	434633	4178	825	1		TCGA-V1-A9OX-01A	973	2715	1010	13094	615
TCGA-XK-AAK1-01A	155	1063	14583				TCGA-V1-A9OY-01A	93	17	4047	3	15	8	13	12	84	188	175	1011	1		TCGA-V1-A9OY-01A	0.01	0.01	3814	23835	913	1		TCGA-V1-A9OY-01A	0.01	0.01	3814	47	913	1		TCGA-V1-A9OY-01A	568154	4047	870	1		TCGA-V1-A9OY-01A	560	2549	913	14237	315
TCGA-XQ-A8TA-01A	16	1099	17694				TCGA-V1-A9Z7-01A	108	34	1786	1	13	3	29	44	127	228	336	1386	1		TCGA-V1-A9Z7-01A	0.01	0.01	5321	45553	826	1		TCGA-V1-A9Z7-01A	0.01	0.01	5321	228	826	1		TCGA-V1-A9Z7-01A	386769	1786	520	1		TCGA-V1-A9Z7-01A	1582	2112	826	12964	773
TCGA-XQ-A8TB-01A	47	3938	11753				TCGA-V1-A9Z8-01A	197	31	6283	3	34	14	31	20	151	273	346	980	1		TCGA-V1-A9Z8-01A	0.01	0.01	4504	23553	1303	1		TCGA-V1-A9Z8-01A	0.01	0.01	4504	125	1303	1		TCGA-V1-A9Z8-01A	574705	6283	1422	1		TCGA-V1-A9Z8-01A	1287	3984	1303	25150	541
TCGA-Y6-A8TL-01A	58	1362	11334				TCGA-V1-A9Z9-01A	106	26	5242	2	17	6	40	10	130	284	161	745	1		TCGA-V1-A9Z9-01A	0.01	0.01	4076	29154	1272	1		TCGA-V1-A9Z9-01A	0.01	0.01	4076	106	1272	1		TCGA-V1-A9Z9-01A	665965	5242	777	1		TCGA-V1-A9Z9-01A	1034	2927	1272	13298	466
TCGA-Y6-A9XI-01A	167	2189	29448				TCGA-V1-A9ZG-01A	164	19	5315	2	40	5	45	25	152	229	249	2018	1		TCGA-V1-A9ZG-01A	0.01	0.01	4112	48993	1141	1		TCGA-V1-A9ZG-01A	0.01	0.01	4112	312	1141	1		TCGA-V1-A9ZG-01A	610637	5315	582	1		TCGA-V1-A9ZG-01A	87	3505	1141	14479	52
TCGA-YJ-A8SW-01A	35	1082	10482				TCGA-V1-A9ZI-01A	131	27	7257	1	25	6	35	19	254	142	285	1047	1		TCGA-V1-A9ZI-01A	0.01	0.01	3119	15121	1261	1		TCGA-V1-A9ZI-01A	0.01	0.01	3119	110	1261	1		TCGA-V1-A9ZI-01A	752166	7257	317	1		TCGA-V1-A9ZI-01A	5630	2879	1261	34630	2556
TCGA-YL-A8HJ-01A	112	6673	13994				TCGA-V1-A9ZK-01A	229	30	8356	3	16	5	45	15	112	312	209	908	1		TCGA-V1-A9ZK-01A	0.01	0.01	6744	69671	1587	1		TCGA-V1-A9ZK-01A	0.01	0.01	6744	200	1587	1		TCGA-V1-A9ZK-01A	1133900	8356	972	1		TCGA-V1-A9ZK-01A	4602	3300	1587	18063	2089
TCGA-YL-A8HK-01A	312	5112	9456				TCGA-V1-A9ZR-01A	160	19	4066	3	16	1	30	14	154	297	376	862	1		TCGA-V1-A9ZR-01A	0.01	0.01	4149	22619	1173	1		TCGA-V1-A9ZR-01A	0.01	0.01	4149	79	1173	1		TCGA-V1-A9ZR-01A	961739	4066	745	1		TCGA-V1-A9ZR-01A	352	3676	1173	13569	196
TCGA-YL-A8HL-01A	21	1478	6347				TCGA-VN-A88I-01A	380	54	3696	3	39	13	22	48	160	379	728	1602	1		TCGA-VN-A88I-01A	0.01	0.01	7556	74755	2447	1		TCGA-VN-A88I-01A	0.01	0.01	7556	68	2447	1		TCGA-VN-A88I-01A	1201407	3696	3780	1		TCGA-VN-A88I-01A	494	3952	2447	18051	380
TCGA-YL-A8HM-01A	57	721	8740				TCGA-VN-A88K-01A	99	8	4675	1	21	14	19	17	124	169	183	1428	1		TCGA-VN-A88K-01A	1	0.01	2249	18649	1128	1		TCGA-VN-A88K-01A	1	0.01	2249	77	1128	1		TCGA-VN-A88K-01A	427688	4675	553	1		TCGA-VN-A88K-01A	310	3217	1128	15150	236
TCGA-YL-A8HO-01A	154	3340	22772				TCGA-VN-A88L-01A	145	18	3237	2	20	7	26	7	95	275	359	1372	1		TCGA-VN-A88L-01A	0.01	0.01	3623	22041	1275	1		TCGA-VN-A88L-01A	0.01	0.01	3623	96	1275	1		TCGA-VN-A88L-01A	540042	3237	1104	1		TCGA-VN-A88L-01A	459	3845	1275	13759	254
TCGA-YL-A8S8-01A	50	1921	18717				TCGA-VN-A88M-01A	65	9	3835	1	9	3	14	8	85	141	188	724	1		TCGA-VN-A88M-01A	0.01	0.01	1496	13703	740	1		TCGA-VN-A88M-01A	0.01	0.01	1496	38	740	1		TCGA-VN-A88M-01A	263934	3835	437	1		TCGA-VN-A88M-01A	502	2156	740	13027	320
TCGA-YL-A8S9-01A	12	400	10209				TCGA-VN-A88N-01A	113	57	8719	3	17	3	44	9	132	223	230	372	1		TCGA-VN-A88N-01A	0.01	0.01	4120	43672	889	1		TCGA-VN-A88N-01A	0.01	0.01	4120	66	889	1		TCGA-VN-A88N-01A	315577	8719	291	1		TCGA-VN-A88N-01A	688	3281	889	9451	310
TCGA-YL-A8SA-01A	44	1191	13269				TCGA-VN-A88O-01A	104	6	4573	2	15	5	24	14	98	219	254	824	1		TCGA-VN-A88O-01A	0.01	0.01	1969	44304	1071	1		TCGA-VN-A88O-01A	0.01	0.01	1969	79	1071	1		TCGA-VN-A88O-01A	322672	4573	796	1		TCGA-VN-A88O-01A	858	3783	1071	14533	546
TCGA-YL-A8SB-01A	20	2292	11703				TCGA-VN-A88P-01A	108	16	5733	1	28	13	28	27	121	296	457	765	1		TCGA-VN-A88P-01A	0.01	0.01	1631	19961	940	1		TCGA-VN-A88P-01A	0.01	0.01	1631	62	940	1		TCGA-VN-A88P-01A	457403	5733	709	1		TCGA-VN-A88P-01A	425	4125	940	12703	261
TCGA-YL-A8SC-01A	133	1355	13156				TCGA-VN-A88Q-01A	55	15	4962	2	5	3	17	6	97	206	188	730	1		TCGA-VN-A88Q-01A	0.01	0.01	2085	9908	918	1		TCGA-VN-A88Q-01A	0.01	0.01	2085	21	918	1		TCGA-VN-A88Q-01A	478066	4962	650	1		TCGA-VN-A88Q-01A	505	2466	918	16616	334
TCGA-YL-A8SF-01A	42	2480	13969				TCGA-VN-A88R-01A	39	16	1511	1	5	1	11	6	43	112	91	321	1		TCGA-VN-A88R-01A	0.01	0.01	1277	20217	427	1		TCGA-VN-A88R-01A	0.01	0.01	1277	73	427	1		TCGA-VN-A88R-01A	165542	1511	94	1		TCGA-VN-A88R-01A	383	1175	427	3368	147
TCGA-YL-A8SH-01B	110	2799	21059				TCGA-VN-A943-01A	43	11	3505	6	3	1	13	3	51	119	65	157	1		TCGA-VN-A943-01A	0.01	0.01	907	18888	897	1		TCGA-VN-A943-01A	0.01	0.01	907	37	897	1		TCGA-VN-A943-01A	126718	3505	145	1		TCGA-VN-A943-01A	251	1760	897	8430	139
TCGA-YL-A8SI-01A	119	4043	14050				TCGA-VP-A872-01A	108	17	3184	1	12	16	33	21	191	537	468	1364	1		TCGA-VP-A872-01A	0.01	0.01	2029	12742	1047	1		TCGA-VP-A872-01A	0.01	0.01	2029	107	1047	1		TCGA-VP-A872-01A	715697	3184	863	1		TCGA-VP-A872-01A	243	3214	1047	9415	167
TCGA-YL-A8SJ-01B	44	5065	22640				TCGA-VP-A875-01A	54	12	4072	3	8	2	14	6	45	210	140	354	1		TCGA-VP-A875-01A	0.01	0.01	1283	8284	1021	1		TCGA-VP-A875-01A	0.01	0.01	1283	85	1021	1		TCGA-VP-A875-01A	354660	4072	153	1		TCGA-VP-A875-01A	1755	1009	1021	16807	932
TCGA-YL-A8SK-01B	204	4523	21313				TCGA-VP-A876-01A	55	11	2661	1	3	10	12	4	69	211	257	862	1		TCGA-VP-A876-01A	0.01	0.01	1302	10024	734	1		TCGA-VP-A876-01A	0.01	0.01	1302	88	734	1		TCGA-VP-A876-01A	218494	2661	448	1		TCGA-VP-A876-01A	546	1533	734	17082	365
TCGA-YL-A8SL-01B	82	1450	17765				TCGA-VP-A878-01A	195	28	5072	3	18	2	24	24	119	272	482	1719	1		TCGA-VP-A878-01A	0.01	0.01	3432	42162	1351	1		TCGA-VP-A878-01A	0.01	0.01	3432	138	1351	1		TCGA-VP-A878-01A	700965	5072	1276	1		TCGA-VP-A878-01A	805	2971	1351	16659	462
TCGA-YL-A8SO-01B	83	1912	12477				TCGA-VP-A879-01A	157	8	3181	3	13	6	37	15	81	347	305	1279	1		TCGA-VP-A879-01A	0.01	0.01	4191	24122	1100	1		TCGA-VP-A879-01A	0.01	0.01	4191	81	1100	1		TCGA-VP-A879-01A	766504	3181	1332	1		TCGA-VP-A879-01A	677	2485	1100	11728	337
TCGA-YL-A8SP-01B	50	1917	16556				TCGA-VP-A87B-01A	82	14	5538	4	8	4	29	8	69	396	136	302	1		TCGA-VP-A87B-01A	0.01	0.01	985	13707	665	1		TCGA-VP-A87B-01A	0.01	0.01	985	100	665	1		TCGA-VP-A87B-01A	365908	5538	285	1		TCGA-VP-A87B-01A	673	4104	665	14146	422
TCGA-YL-A8SQ-01B	35	984	14942				TCGA-VP-A87C-01A	137	21	3635	1	16	19	29	16	117	386	714	1730	1		TCGA-VP-A87C-01A	0.01	0.01	2480	18691	1162	1		TCGA-VP-A87C-01A	0.01	0.01	2480	176	1162	1		TCGA-VP-A87C-01A	978647	3635	727	1		TCGA-VP-A87C-01A	226	2617	1162	11681	108
TCGA-YL-A8SR-01B	227	7523	53522				TCGA-VP-A87D-01A	95	12	6498	3	12	5	29	6	88	220	280	1015	1		TCGA-VP-A87D-01A	0.01	0.01	2231	24850	1125	1		TCGA-VP-A87D-01A	0.01	0.01	2231	250	1125	1		TCGA-VP-A87D-01A	553855	6498	376	1		TCGA-VP-A87D-01A	377	2302	1125	18937	228
TCGA-YL-A9WH-01A	68	2607	17506				TCGA-VP-A87E-01A	118	31	2153	1	13	9	15	40	102	432	467	1235	1		TCGA-VP-A87E-01A	0.01	0.01	2067	20428	1417	1		TCGA-VP-A87E-01A	0.01	0.01	2067	169	1417	1		TCGA-VP-A87E-01A	418382	2153	1106	1		TCGA-VP-A87E-01A	385	2958	1417	9852	264
TCGA-YL-A9WI-01A	38	1595	14826				TCGA-VP-A87H-01A	59	5	3072	1	3	3	12	10	49	174	120	463	1		TCGA-VP-A87H-01A	0.01	0.01	1202	9339	469	1		TCGA-VP-A87H-01A	0.01	0.01	1202	120	469	1		TCGA-VP-A87H-01A	217307	3072	325	1		TCGA-VP-A87H-01A	1045	1765	469	9553	496
TCGA-YL-A9WJ-01A	115	1943	10278				TCGA-VP-A87J-01A	69	11	1305	0.01	16	2	23	12	89	251	229	971	1		TCGA-VP-A87J-01A	0.01	0.01	1323	16546	863	1		TCGA-VP-A87J-01A	0.01	0.01	1323	332	863	1		TCGA-VP-A87J-01A	288587	1305	291	1		TCGA-VP-A87J-01A	154	1885	863	12600	65
TCGA-YL-A9WK-01A	161	1692	15219				TCGA-VP-A87K-01A	139	19	2944	1	16	4	27	6	104	258	201	709	1		TCGA-VP-A87K-01A	0.01	0.01	2519	15686	1021	1		TCGA-VP-A87K-01A	0.01	0.01	2519	85	1021	1		TCGA-VP-A87K-01A	571220	2944	480	1		TCGA-VP-A87K-01A	453	2995	1021	25148	261
TCGA-YL-A9WL-01A	108	1510	14731				TCGA-VP-AA1N-01A	174	21	5063	13	14	10	27	7	147	214	165	787	1		TCGA-VP-AA1N-01A	0.01	1	4040	28729	973	1		TCGA-VP-AA1N-01A	0.01	1	4040	97	973	1		TCGA-VP-AA1N-01A	599768	5063	780	1		TCGA-VP-AA1N-01A	5203	4051	973	27198	2001
TCGA-YL-A9WX-01A	251	1901	10354				TCGA-WW-A8ZI-01A	69	11	3823	4	6	2	17	3	108	143	160	459	1		TCGA-WW-A8ZI-01A	0.01	0.01	926	20072	1102	1		TCGA-WW-A8ZI-01A	0.01	0.01	926	43	1102	1		TCGA-WW-A8ZI-01A	251764	3823	170	1		TCGA-WW-A8ZI-01A	337	2338	1102	11164	215
TCGA-YL-A9WY-01A	391	3389	17223				TCGA-X4-A8KQ-01A	100	15	2620	0.01	22	6	21	8	79	207	284	1178	1		TCGA-X4-A8KQ-01A	0.01	0.01	3041	20400	970	1		TCGA-X4-A8KQ-01A	0.01	0.01	3041	29	970	1		TCGA-X4-A8KQ-01A	406832	2620	538	1		TCGA-X4-A8KQ-01A	1286	3143	970	14307	864
TCGA-ZG-A8QW-01A	148	3092	16112				TCGA-X4-A8KS-01A	214	40	8847	7	22	3	28	11	127	414	452	1062	1		TCGA-X4-A8KS-01A	0.01	0.01	7103	57893	2604	1		TCGA-X4-A8KS-01A	0.01	0.01	7103	66	2604	1		TCGA-X4-A8KS-01A	584064	8847	1568	1		TCGA-X4-A8KS-01A	1120	5848	2604	16150	719
TCGA-ZG-A8QX-01A	108	4466	16714				TCGA-XA-A8JR-01A	96	26	5970	1	20	3	20	18	80	219	240	745	1		TCGA-XA-A8JR-01A	0.01	0.01	3276	26195	1695	1		TCGA-XA-A8JR-01A	0.01	0.01	3276	25	1695	1		TCGA-XA-A8JR-01A	397301	5970	1307	1		TCGA-XA-A8JR-01A	484	3236	1695	12831	242
TCGA-ZG-A8QY-01A	54	2406	7517				TCGA-XJ-A83F-01A	59	9	2783	0.01	17	9	25	9	119	388	222	1039	1		TCGA-XJ-A83F-01A	0.01	0.01	2081	15567	938	1		TCGA-XJ-A83F-01A	0.01	0.01	2081	60	938	1		TCGA-XJ-A83F-01A	404769	2783	476	1		TCGA-XJ-A83F-01A	427	2490	938	12520	282
TCGA-ZG-A8QZ-01A	486	12944	59980				TCGA-XJ-A83G-01A	95	33	5301	3	10	5	22	5	84	167	228	403	1		TCGA-XJ-A83G-01A	0.01	0.01	1700	27463	944	1		TCGA-XJ-A83G-01A	0.01	0.01	1700	47	944	1		TCGA-XJ-A83G-01A	492205	5301	702	1		TCGA-XJ-A83G-01A	812	2451	944	10258	537
TCGA-ZG-A9KY-01A	535	1488	32506				TCGA-XJ-A83H-01A	78	20	2556	1	14	5	17	12	65	201	183	946	1		TCGA-XJ-A83H-01A	0.01	0.01	1355	11973	786	1		TCGA-XJ-A83H-01A	0.01	0.01	1355	119	786	1		TCGA-XJ-A83H-01A	383821	2556	458	1		TCGA-XJ-A83H-01A	661	3617	786	12565	413
TCGA-ZG-A9L0-01A	165	3064	11626				TCGA-XJ-A9DI-01A	185	15	3860	1	22	5	26	18	115	233	619	1825	1		TCGA-XJ-A9DI-01A	0.01	0.01	5032	46698	1240	1		TCGA-XJ-A9DI-01A	0.01	0.01	5032	131	1240	1		TCGA-XJ-A9DI-01A	1320356	3860	845	1		TCGA-XJ-A9DI-01A	312	3526	1240	14359	162
TCGA-ZG-A9L1-01A	57	4504	33382				TCGA-XJ-A9DK-01A	136	17	1697	3	14	6	11	16	69	223	385	1249	1		TCGA-XJ-A9DK-01A	0.01	0.01	4506	29508	1305	1		TCGA-XJ-A9DK-01A	0.01	0.01	4506	60	1305	1		TCGA-XJ-A9DK-01A	536530	1697	1233	1		TCGA-XJ-A9DK-01A	282	2773	1305	6484	182
TCGA-ZG-A9L2-01A	301	4425	11756				TCGA-XJ-A9DQ-01A	160	28	4300	4	18	8	20	8	126	374	403	673	1		TCGA-XJ-A9DQ-01A	0.01	0.01	6402	39002	2121	1		TCGA-XJ-A9DQ-01A	0.01	0.01	6402	38	2121	1		TCGA-XJ-A9DQ-01A	667746	4300	1946	1		TCGA-XJ-A9DQ-01A	1784	4074	2121	16521	1095
TCGA-ZG-A9L4-01A	196	5295	17712				TCGA-XJ-A9DX-01A	113	9	3200	1	6	3	27	7	166	94	149	553	1		TCGA-XJ-A9DX-01A	0.01	0.01	2023	38777	597	1		TCGA-XJ-A9DX-01A	0.01	0.01	2023	87	597	1		TCGA-XJ-A9DX-01A	284525	3200	137	1		TCGA-XJ-A9DX-01A	372	1878	597	11141	188
TCGA-ZG-A9L5-01A	106	2613	13266				TCGA-XK-AAIR-01A	133	9	3024	3	18	7	20	12	107	219	294	812	1		TCGA-XK-AAIR-01A	0.01	0.01	3916	45237	937	1		TCGA-XK-AAIR-01A	0.01	0.01	3916	116	937	1		TCGA-XK-AAIR-01A	505890	3024	671	1		TCGA-XK-AAIR-01A	624	2104	937	11074	245
TCGA-ZG-A9L6-01A	93	2508	8857				TCGA-XK-AAIV-01A	122	14	1242	1	39	17	50	17	178	156	798	1112	1		TCGA-XK-AAIV-01A	0.01	0.01	2856	20962	874	1		TCGA-XK-AAIV-01A	0.01	0.01	2856	126	874	1		TCGA-XK-AAIV-01A	1581212	1242	666	1		TCGA-XK-AAIV-01A	1375	4042	874	13150	458
TCGA-ZG-A9L9-01A	234	5176	17602				TCGA-XK-AAIW-01A	98	52	5917	0.01	33	5	109	3	186	294	357	1507	1		TCGA-XK-AAIW-01A	0.01	0.01	1707	6280	923	1		TCGA-XK-AAIW-01A	0.01	0.01	1707	46	923	1		TCGA-XK-AAIW-01A	339824	5917	105	1		TCGA-XK-AAIW-01A	294	2046	923	36847	99
TCGA-ZG-A9LB-01A	188	1604	18210				TCGA-XK-AAJ3-01A	50	31	3949	3	19	5	38	18	85	274	139	427	1		TCGA-XK-AAJ3-01A	0.01	0.01	1424	23721	783	1		TCGA-XK-AAJ3-01A	0.01	0.01	1424	144	783	1		TCGA-XK-AAJ3-01A	290007	3949	527	1		TCGA-XK-AAJ3-01A	976	2430	783	9985	430
TCGA-ZG-A9LM-01A	100	2390	13558				TCGA-XK-AAJA-01A	97	51	7174	1	22	8	34	14	179	376	193	605	1		TCGA-XK-AAJA-01A	0.01	0.01	2507	21867	1155	1		TCGA-XK-AAJA-01A	0.01	0.01	2507	61	1155	1		TCGA-XK-AAJA-01A	681116	7174	465	1		TCGA-XK-AAJA-01A	892	2889	1155	17425	403
TCGA-ZG-A9LN-01A	1114	6882	40666				TCGA-XK-AAJP-01A	65	15	3307	4	11	2	9	8	54	186	66	455	1		TCGA-XK-AAJP-01A	0.01	0.01	1529	26469	548	1		TCGA-XK-AAJP-01A	0.01	0.01	1529	116	548	1		TCGA-XK-AAJP-01A	367386	3307	175	1		TCGA-XK-AAJP-01A	445	1869	548	8407	192
TCGA-ZG-A9LS-01A	811	8097	28379				TCGA-XK-AAJR-01A	116	23	3165	3	13	7	56	8	108	249	98	809	1		TCGA-XK-AAJR-01A	0.01	0.01	3945	22428	770	1		TCGA-XK-AAJR-01A	0.01	0.01	3945	66	770	1		TCGA-XK-AAJR-01A	503307	3165	672	1		TCGA-XK-AAJR-01A	664	2294	770	11639	245
TCGA-ZG-A9LU-01A	390	4116	16380				TCGA-XK-AAJT-01A	81	46	5221	0.01	9	11	35	6	229	290	162	439	1		TCGA-XK-AAJT-01A	0.01	0.01	1773	9562	1568	1		TCGA-XK-AAJT-01A	0.01	0.01	1773	39	1568	1		TCGA-XK-AAJT-01A	233077	5221	675	1		TCGA-XK-AAJT-01A	1482	3416	1568	12981	644
TCGA-ZG-A9LY-01A	148	1533	13277				TCGA-XK-AAJU-01A	175	15	3840	1	13	5	23	22	125	355	392	1503	1		TCGA-XK-AAJU-01A	0.01	0.01	5541	30698	1962	1		TCGA-XK-AAJU-01A	0.01	0.01	5541	43	1962	1		TCGA-XK-AAJU-01A	1058046	3840	1604	1		TCGA-XK-AAJU-01A	985	2752	1962	14496	583
TCGA-ZG-A9LZ-01A	122	2618	9938				TCGA-XK-AAK1-01A	83	39	5595	4	9	11	27	12	115	395	165	724	1		TCGA-XK-AAK1-01A	0.01	0.01	2430	75662	1267	1		TCGA-XK-AAK1-01A	0.01	0.01	2430	305	1267	1		TCGA-XK-AAK1-01A	363338	5595	285	1		TCGA-XK-AAK1-01A	1030	3945	1267	14583	451
TCGA-ZG-A9M4-01A	669	2821	14291				TCGA-XQ-A8TA-01A	84	133	8588	5	51	2	73	2	120	166	511	1500	1		TCGA-XQ-A8TA-01A	0.01	1	3232	619	914	1		TCGA-XQ-A8TA-01A	0.01	1	3232	8	914	1		TCGA-XQ-A8TA-01A	93741	8588	62	1		TCGA-XQ-A8TA-01A	2131	1745	914	17694	574
TCGA-ZG-A9MC-01A	436	5149	10245				TCGA-XQ-A8TB-01A	112	33	5736	4	26	7	37	21	183	184	445	757	1		TCGA-XQ-A8TB-01A	0.01	0.01	3022	12846	976	1		TCGA-XQ-A8TB-01A	0.01	0.01	3022	143	976	1		TCGA-XQ-A8TB-01A	650268	5736	529	1		TCGA-XQ-A8TB-01A	1205	4632	976	11753	616
TCGA-ZG-A9N3-01A	920	4483	79725				TCGA-Y6-A8TL-01A	156	13	2825	2	6	3	8	11	64	193	338	945	1		TCGA-Y6-A8TL-01A	0.01	0.01	2451	39655	1169	1		TCGA-Y6-A8TL-01A	0.01	0.01	2451	83	1169	1		TCGA-Y6-A8TL-01A	560555	2825	922	1		TCGA-Y6-A8TL-01A	695	2108	1169	11334	429
TCGA-ZG-A9ND-01A	124	2568	34364				TCGA-Y6-A9XI-01A	143	55	13573	9	27	2	51	7	185	330	210	624	1		TCGA-Y6-A9XI-01A	0.01	0.01	4187	19694	1529	1		TCGA-Y6-A9XI-01A	0.01	0.01	4187	50	1529	1		TCGA-Y6-A9XI-01A	704671	13573	497	1		TCGA-Y6-A9XI-01A	2795	4821	1529	29448	1259
TCGA-ZG-A9NI-01A	98	2917	20161				TCGA-YJ-A8SW-01A	181	18	2309	3	11	3	17	2	83	133	300	477	1		TCGA-YJ-A8SW-01A	0.01	0.01	2784	12643	998	1		TCGA-YJ-A8SW-01A	0.01	0.01	2784	64	998	1		TCGA-YJ-A8SW-01A	408998	2309	182	1		TCGA-YJ-A8SW-01A	1261	1688	998	10482	428
TCGA-CH-5761-11A	894	3868	4247				TCGA-YL-A8HJ-01A	157	28	7729	3	40	9	43	57	119	370	504	1413	1		TCGA-YL-A8HJ-01A	0.01	0.01	5599	35159	2032	1		TCGA-YL-A8HJ-01A	0.01	0.01	5599	186	2032	1		TCGA-YL-A8HJ-01A	891959	7729	2052	1		TCGA-YL-A8HJ-01A	744	4889	2032	13994	438
TCGA-CH-5768-11A	45	3210	3924				TCGA-YL-A8HK-01A	157	29	3048	1	15	8	32	24	123	204	396	1082	1		TCGA-YL-A8HK-01A	0.01	0.01	6855	24778	1152	1		TCGA-YL-A8HK-01A	0.01	0.01	6855	41	1152	1		TCGA-YL-A8HK-01A	1020705	3048	931	1		TCGA-YL-A8HK-01A	328	2486	1152	9456	204
TCGA-CH-5769-11A	127	3540	5379				TCGA-YL-A8HL-01A	44	11	2257	0.01	7	9	29	2	64	259	99	438	1		TCGA-YL-A8HL-01A	0.01	0.01	1969	12358	425	1		TCGA-YL-A8HL-01A	0.01	0.01	1969	65	425	1		TCGA-YL-A8HL-01A	241913	2257	204	1		TCGA-YL-A8HL-01A	273	1720	425	6347	90
TCGA-EJ-7115-11A	86	2071	3406				TCGA-YL-A8HM-01A	33	44	3262	3	8	0.01	32	1	52	88	170	293	1		TCGA-YL-A8HM-01A	0.01	0.01	868	2741	368	1		TCGA-YL-A8HM-01A	0.01	0.01	868	37	368	1		TCGA-YL-A8HM-01A	245842	3262	100	1		TCGA-YL-A8HM-01A	1161	1055	368	8740	347
TCGA-EJ-7123-11A	54	6664	7347				TCGA-YL-A8HO-01A	101	47	5234	4	22	6	25	15	84	309	185	2665	1		TCGA-YL-A8HO-01A	0.01	0.01	4430	49245	1632	1		TCGA-YL-A8HO-01A	0.01	0.01	4430	96	1632	1		TCGA-YL-A8HO-01A	272479	5234	813	1		TCGA-YL-A8HO-01A	2607	5598	1632	22772	1243
TCGA-EJ-7125-11A	85	5316	7676				TCGA-YL-A8S8-01A	156	47	2572	4	19	6	6	16	91	152	306	638	1		TCGA-YL-A8S8-01A	0.01	0.01	2204	26681	720	1		TCGA-YL-A8S8-01A	0.01	0.01	2204	76	720	1		TCGA-YL-A8S8-01A	372743	2572	327	1		TCGA-YL-A8S8-01A	1497	2296	720	18717	805
TCGA-EJ-7314-11A	99	6980	4769				TCGA-YL-A8S9-01A	47	5	4240	2	5	4	20	1	65	114	78	166	1		TCGA-YL-A8S9-01A	0.01	0.01	998	7714	700	1		TCGA-YL-A8S9-01A	0.01	0.01	998	61	700	1		TCGA-YL-A8S9-01A	136117	4240	69	1		TCGA-YL-A8S9-01A	1037	1766	700	10209	424
TCGA-EJ-7315-11A	269	3526	3521				TCGA-YL-A8SA-01A	159	43	7955	2	4	6	42	9	169	278	180	884	1		TCGA-YL-A8SA-01A	0.01	0.01	3172	10500	846	1		TCGA-YL-A8SA-01A	0.01	0.01	3172	42	846	1		TCGA-YL-A8SA-01A	463179	7955	239	1		TCGA-YL-A8SA-01A	322	1699	846	13269	154
TCGA-EJ-7317-11A	26	2730	3320				TCGA-YL-A8SB-01A	88	16	3602	3	13	8	19	17	100	157	175	810	1		TCGA-YL-A8SB-01A	0.01	0.01	1706	23884	1016	1		TCGA-YL-A8SB-01A	0.01	0.01	1706	42	1016	1		TCGA-YL-A8SB-01A	156666	3602	697	1		TCGA-YL-A8SB-01A	498	3464	1016	11703	437
TCGA-EJ-7321-11A	82	2419	4222				TCGA-YL-A8SC-01A	139	10	1659	3	6	4	21	13	68	184	317	982	1		TCGA-YL-A8SC-01A	0.01	0.01	4382	50590	590	1		TCGA-YL-A8SC-01A	0.01	0.01	4382	130	590	1		TCGA-YL-A8SC-01A	565529	1659	382	1		TCGA-YL-A8SC-01A	442	2065	590	13156	274
TCGA-EJ-7327-11A	43	2276	4047				TCGA-YL-A8SF-01A	82	39	3901	0.01	15	9	17	20	107	277	565	986	1		TCGA-YL-A8SF-01A	0.01	0.01	3225	10723	795	1		TCGA-YL-A8SF-01A	0.01	0.01	3225	89	795	1		TCGA-YL-A8SF-01A	597723	3901	365	1		TCGA-YL-A8SF-01A	647	3118	795	13969	409
TCGA-EJ-7328-11A	96	4140	3656				TCGA-YL-A8SH-01B	146	42	4697	4	15	5	27	10	144	318	437	907	1		TCGA-YL-A8SH-01B	0.01	0.01	1769	23308	1677	1		TCGA-YL-A8SH-01B	0.01	0.01	1769	103	1677	1		TCGA-YL-A8SH-01B	485308	4697	885	1		TCGA-YL-A8SH-01B	769	4501	1677	21059	548
TCGA-EJ-7330-11A	56	4568	2548				TCGA-YL-A8SI-01A	229	32	4408	2	32	6	34	60	155	378	292	1231	1		TCGA-YL-A8SI-01A	0.01	0.01	4960	48853	2434	1		TCGA-YL-A8SI-01A	0.01	0.01	4960	130	2434	1		TCGA-YL-A8SI-01A	442270	4408	2693	1		TCGA-YL-A8SI-01A	546	4362	2434	14050	307
TCGA-EJ-7331-11A	126	4083	3742				TCGA-YL-A8SJ-01B	232	22	2489	1	29	9	26	16	85	261	620	1795	1		TCGA-YL-A8SJ-01B	0.01	0.01	4678	43425	1429	1		TCGA-YL-A8SJ-01B	0.01	0.01	4678	171	1429	1		TCGA-YL-A8SJ-01B	548168	2489	1125	1		TCGA-YL-A8SJ-01B	1227	4051	1429	22640	789
TCGA-EJ-7781-11A	72	3211	3163				TCGA-YL-A8SK-01B	227	54	5533	5	27	15	23	26	134	593	663	1373	1		TCGA-YL-A8SK-01B	0.01	0.01	5305	25710	2401	1		TCGA-YL-A8SK-01B	0.01	0.01	5305	96	2401	1		TCGA-YL-A8SK-01B	445568	5533	2893	1		TCGA-YL-A8SK-01B	2198	4601	2401	21313	1512
TCGA-EJ-7782-11A	275	5501	2951				TCGA-YL-A8SL-01B	134	18	3975	4	8	4	12	11	94	129	216	484	1		TCGA-YL-A8SL-01B	0.01	0.01	3913	12125	716	1		TCGA-YL-A8SL-01B	0.01	0.01	3913	30	716	1		TCGA-YL-A8SL-01B	672444	3975	271	1		TCGA-YL-A8SL-01B	833	1515	716	17765	504
TCGA-EJ-7783-11A	34	5272	4791				TCGA-YL-A8SO-01B	172	13	3142	1	13	7	16	12	74	223	230	787	1		TCGA-YL-A8SO-01B	0.01	0.01	2035	17091	850	1		TCGA-YL-A8SO-01B	0.01	0.01	2035	60	850	1		TCGA-YL-A8SO-01B	556448	3142	542	1		TCGA-YL-A8SO-01B	673	2224	850	12477	380
TCGA-EJ-7784-11A	137	4857	3362				TCGA-YL-A8SP-01B	145	9	4370	1	17	2	33	12	194	85	149	826	1		TCGA-YL-A8SP-01B	0.01	0.01	3916	16313	728	1		TCGA-YL-A8SP-01B	0.01	0.01	3916	50	728	1		TCGA-YL-A8SP-01B	349334	4370	173	1		TCGA-YL-A8SP-01B	82	2571	728	16556	91
TCGA-EJ-7785-11A	58	4353	3797				TCGA-YL-A8SQ-01B	71	6	2255	5	9	0.01	15	11	41	177	223	611	1		TCGA-YL-A8SQ-01B	0.01	0.01	2049	22931	627	1		TCGA-YL-A8SQ-01B	0.01	0.01	2049	97	627	1		TCGA-YL-A8SQ-01B	140451	2255	469	1		TCGA-YL-A8SQ-01B	1553	2189	627	14942	941
TCGA-EJ-7786-11A	102	4419	3678				TCGA-YL-A8SR-01B	761	114	18751	27	32	9	82	37	425	818	694	2713	1		TCGA-YL-A8SR-01B	0.01	0.01	21652	216501	5240	1		TCGA-YL-A8SR-01B	0.01	0.01	21652	195	5240	1		TCGA-YL-A8SR-01B	1063825	18751	2423	1		TCGA-YL-A8SR-01B	2963	9460	5240	53522	1802
TCGA-EJ-7789-11A	64	3148	2264				TCGA-YL-A9WH-01A	197	23	4242	5	13	4	24	14	106	171	278	428	1		TCGA-YL-A9WH-01A	0.01	0.01	4452	17537	592	1		TCGA-YL-A9WH-01A	0.01	0.01	4452	48	592	1		TCGA-YL-A9WH-01A	1001533	4242	581	1		TCGA-YL-A9WH-01A	1296	2099	592	17506	606
TCGA-EJ-7792-11A	98	2859	2361				TCGA-YL-A9WI-01A	125	11	2942	2	12	1	18	9	80	181	129	446	1		TCGA-YL-A9WI-01A	0.01	0.01	1457	15252	412	1		TCGA-YL-A9WI-01A	0.01	0.01	1457	77	412	1		TCGA-YL-A9WI-01A	333913	2942	248	1		TCGA-YL-A9WI-01A	609	2210	412	14826	282
TCGA-EJ-7793-11A	45	1853	3909				TCGA-YL-A9WJ-01A	128	20	2053	3	13	6	10	15	70	186	321	968	1		TCGA-YL-A9WJ-01A	0.01	0.01	3240	23710	1157	1		TCGA-YL-A9WJ-01A	0.01	0.01	3240	96	1157	1		TCGA-YL-A9WJ-01A	592779	2053	620	1		TCGA-YL-A9WJ-01A	387	1809	1157	10278	227
TCGA-EJ-7794-11A	110	2776	2399				TCGA-YL-A9WK-01A	113	21	1964	0.01	8	4	8	14	78	80	426	765	1		TCGA-YL-A9WK-01A	0.01	0.01	2452	35165	731	1		TCGA-YL-A9WK-01A	0.01	0.01	2452	47	731	1		TCGA-YL-A9WK-01A	334632	1964	320	1		TCGA-YL-A9WK-01A	1078	2079	731	15219	639
TCGA-EJ-7797-11A	82	3252	4401				TCGA-YL-A9WL-01A	91	32	6557	0.01	16	10	36	6	153	109	94	537	1		TCGA-YL-A9WL-01A	0.01	0.01	2840	4588	726	1		TCGA-YL-A9WL-01A	0.01	0.01	2840	36	726	1		TCGA-YL-A9WL-01A	488391	6557	93	1		TCGA-YL-A9WL-01A	507	2981	726	14731	306
TCGA-EJ-A8FO-11A	74	8335	16360				TCGA-YL-A9WX-01A	93	32	3718	0.01	14	6	7	7	34	177	235	880	1		TCGA-YL-A9WX-01A	0.01	0.01	2188	17909	936	1		TCGA-YL-A9WX-01A	0.01	0.01	2188	75	936	1		TCGA-YL-A9WX-01A	621178	3718	413	1		TCGA-YL-A9WX-01A	542	3191	936	10354	306
TCGA-G9-6333-11A	170	10110	7236				TCGA-YL-A9WY-01A	166	34	2015	0.01	14	9	41	28	225	139	398	1223	1		TCGA-YL-A9WY-01A	0.01	0.01	2963	17548	725	1		TCGA-YL-A9WY-01A	0.01	0.01	2963	63	725	1		TCGA-YL-A9WY-01A	1224224	2015	588	1		TCGA-YL-A9WY-01A	1700	2473	725	17223	595
TCGA-G9-6342-11A	214	6438	7271				TCGA-ZG-A8QW-01A	124	12	2651	2	18	8	11	16	96	197	325	1338	1		TCGA-ZG-A8QW-01A	0.01	0.01	2188	19960	1054	1		TCGA-ZG-A8QW-01A	0.01	0.01	2188	58	1054	1		TCGA-ZG-A8QW-01A	636363	2651	944	1		TCGA-ZG-A8QW-01A	268	3220	1054	16112	177
TCGA-G9-6348-11A	71	2792	2792				TCGA-ZG-A8QX-01A	192	23	3179	5	39	4	31	61	179	337	498	1278	1		TCGA-ZG-A8QX-01A	0.01	0.01	4063	35776	1941	1		TCGA-ZG-A8QX-01A	0.01	0.01	4063	152	1941	1		TCGA-ZG-A8QX-01A	223132	3179	1483	1		TCGA-ZG-A8QX-01A	515	4751	1941	16714	357
TCGA-G9-6351-11A	118	3349	5956				TCGA-ZG-A8QY-01A	120	26	2155	1	23	5	17	14	94	158	260	852	1		TCGA-ZG-A8QY-01A	0.01	0.01	3456	30982	951	1		TCGA-ZG-A8QY-01A	0.01	0.01	3456	311	951	1		TCGA-ZG-A8QY-01A	384062	2155	745	1		TCGA-ZG-A8QY-01A	388	2647	951	7517	205
TCGA-G9-6356-11A	99	4278	1768				TCGA-ZG-A8QZ-01A	705	220	11018	11	76	15	38	44	299	632	1647	4834	1		TCGA-ZG-A8QZ-01A	1	0.01	13827	133682	3670	1		TCGA-ZG-A8QZ-01A	1	0.01	13827	407	3670	1		TCGA-ZG-A8QZ-01A	2945701	11018	2562	1		TCGA-ZG-A8QZ-01A	2156	12189	3670	59980	1470
TCGA-G9-6362-11A	60	4775	6176				TCGA-ZG-A9KY-01A	100	33	4433	2	21	1	28	13	224	102	389	434	1		TCGA-ZG-A9KY-01A	0.01	0.01	1082	9951	991	1		TCGA-ZG-A9KY-01A	0.01	0.01	1082	98	991	1		TCGA-ZG-A9KY-01A	315297	4433	403	1		TCGA-ZG-A9KY-01A	1388	8212	991	32506	976
TCGA-G9-6363-11A	658	8540	6549				TCGA-ZG-A9L0-01A	100	54	5405	2	22	2	35	16	161	208	245	925	1		TCGA-ZG-A9L0-01A	1	0.01	2403	21981	1111	1		TCGA-ZG-A9L0-01A	1	0.01	2403	160	1111	1		TCGA-ZG-A9L0-01A	705290	5405	365	1		TCGA-ZG-A9L0-01A	1888	3754	1111	11626	1057
TCGA-G9-6365-11A	267	6939	5576				TCGA-ZG-A9L1-01A	177	36	3234	8	31	15	45	46	425	318	418	2166	1		TCGA-ZG-A9L1-01A	0.01	0.01	4810	35839	1828	1		TCGA-ZG-A9L1-01A	0.01	0.01	4810	266	1828	1		TCGA-ZG-A9L1-01A	311997	3234	1474	1		TCGA-ZG-A9L1-01A	139	10582	1828	33382	106
TCGA-G9-6384-11A	25	2949	2602				TCGA-ZG-A9L2-01A	182	45	935	4	59	5	30	69	126	328	340	1139	1		TCGA-ZG-A9L2-01A	0.01	0.01	4496	29215	1501	1		TCGA-ZG-A9L2-01A	0.01	0.01	4496	196	1501	1		TCGA-ZG-A9L2-01A	1085204	935	1626	1		TCGA-ZG-A9L2-01A	222	3243	1501	11756	121
TCGA-G9-6496-11A	87	3484	2655				TCGA-ZG-A9L4-01A	207	30	2886	1	25	4	35	30	150	218	258	1548	1		TCGA-ZG-A9L4-01A	0.01	0.01	3322	27428	1152	1		TCGA-ZG-A9L4-01A	0.01	0.01	3322	200	1152	1		TCGA-ZG-A9L4-01A	682968	2886	1090	1		TCGA-ZG-A9L4-01A	393	3259	1152	17712	159
TCGA-G9-6499-11A	90	4279	9963				TCGA-ZG-A9L5-01A	92	9	3309	3	16	8	31	4	145	230	176	730	1		TCGA-ZG-A9L5-01A	0.01	0.01	1716	18498	1126	1		TCGA-ZG-A9L5-01A	0.01	0.01	1716	198	1126	1		TCGA-ZG-A9L5-01A	443296	3309	257	1		TCGA-ZG-A9L5-01A	334	3164	1126	13266	238
TCGA-HC-7211-11A	186	1459	1679				TCGA-ZG-A9L6-01A	90	23	1724	2	20	8	11	12	66	187	155	982	1		TCGA-ZG-A9L6-01A	0.01	0.01	1949	22033	1115	1		TCGA-ZG-A9L6-01A	0.01	0.01	1949	111	1115	1		TCGA-ZG-A9L6-01A	248520	1724	1303	1		TCGA-ZG-A9L6-01A	669	4093	1115	8857	338
TCGA-HC-7737-11A	150	2707	2307				TCGA-ZG-A9L9-01A	162	26	2908	3	25	4	33	54	139	200	340	900	1		TCGA-ZG-A9L9-01A	0.01	0.01	2556	14740	880	1		TCGA-ZG-A9L9-01A	0.01	0.01	2556	67	880	1		TCGA-ZG-A9L9-01A	881485	2908	1381	1		TCGA-ZG-A9L9-01A	793	3548	880	17602	450
TCGA-HC-7738-11A	472	3856	2737				TCGA-ZG-A9LB-01A	71	27	3836	4	21	9	21	5	116	88	314	780	1		TCGA-ZG-A9LB-01A	0.01	0.01	1237	10589	1007	1		TCGA-ZG-A9LB-01A	0.01	0.01	1237	49	1007	1		TCGA-ZG-A9LB-01A	193448	3836	680	1		TCGA-ZG-A9LB-01A	2669	4758	1007	18210	1686
TCGA-HC-7740-11A	288	1539	1796				TCGA-ZG-A9LM-01A	78	11	3435	1	11	6	28	9	96	176	232	1806	1		TCGA-ZG-A9LM-01A	0.01	0.01	1445	14605	761	1		TCGA-ZG-A9LM-01A	0.01	0.01	1445	146	761	1		TCGA-ZG-A9LM-01A	418118	3435	265	1		TCGA-ZG-A9LM-01A	1690	3776	761	13558	1013
TCGA-HC-7742-11A	230	3019	3836				TCGA-ZG-A9LN-01A	378	35	7189	3	49	7	42	41	163	308	839	1368	1		TCGA-ZG-A9LN-01A	0.01	0.01	5359	66663	1827	1		TCGA-ZG-A9LN-01A	0.01	0.01	5359	286	1827	1		TCGA-ZG-A9LN-01A	1701763	7189	2467	1		TCGA-ZG-A9LN-01A	2381	9183	1827	40666	1169
TCGA-HC-7745-11A	446	5071	3653				TCGA-ZG-A9LS-01A	212	58	9503	3	63	6	46	30	149	488	318	1723	1		TCGA-ZG-A9LS-01A	0.01	0.01	2869	24911	1445	1		TCGA-ZG-A9LS-01A	0.01	0.01	2869	157	1445	1		TCGA-ZG-A9LS-01A	1129121	9503	1413	1		TCGA-ZG-A9LS-01A	2328	9113	1445	28379	1031
TCGA-HC-7747-11A	399	1939	2273				TCGA-ZG-A9LU-01A	183	30	3293	1	44	9	49	4	140	193	312	931	1		TCGA-ZG-A9LU-01A	0.01	0.01	2983	17494	1519	1		TCGA-ZG-A9LU-01A	0.01	0.01	2983	106	1519	1		TCGA-ZG-A9LU-01A	828793	3293	1285	1		TCGA-ZG-A9LU-01A	1023	6052	1519	16380	425
TCGA-HC-7752-11A	140	1875	3371				TCGA-ZG-A9LY-01A	74	18	3057	3	11	5	31	11	96	96	176	955	1		TCGA-ZG-A9LY-01A	0.01	0.01	1910	6446	640	1		TCGA-ZG-A9LY-01A	0.01	0.01	1910	51	640	1		TCGA-ZG-A9LY-01A	519603	3057	494	1		TCGA-ZG-A9LY-01A	542	1850	640	13277	197
TCGA-HC-7819-11A	32	2501	2597				TCGA-ZG-A9LZ-01A	78	5	2645	1	25	2	21	5	155	156	176	775	1		TCGA-ZG-A9LZ-01A	0.01	0.01	1603	7576	664	1		TCGA-ZG-A9LZ-01A	0.01	0.01	1603	95	664	1		TCGA-ZG-A9LZ-01A	465815	2645	377	1		TCGA-ZG-A9LZ-01A	1846	2789	664	9938	865
TCGA-HC-8258-11A	603	4686	5398				TCGA-ZG-A9M4-01A	165	21	2342	3	25	24	39	14	189	369	409	942	1		TCGA-ZG-A9M4-01A	0.01	0.01	2277	20003	1532	1		TCGA-ZG-A9M4-01A	0.01	0.01	2277	231	1532	1		TCGA-ZG-A9M4-01A	370569	2342	520	1		TCGA-ZG-A9M4-01A	185	4601	1532	14291	90
TCGA-HC-8259-11A	39	2500	3965				TCGA-ZG-A9MC-01A	167	32	3914	1	45	18	53	22	215	303	497	2257	1		TCGA-ZG-A9MC-01A	0.01	0.01	3620	28056	1620	1		TCGA-ZG-A9MC-01A	0.01	0.01	3620	481	1620	1		TCGA-ZG-A9MC-01A	1388178	3914	563	1		TCGA-ZG-A9MC-01A	143	6534	1620	10245	81
TCGA-HC-8260-11A	34	1772	3100				TCGA-ZG-A9N3-01A	327	63	3329	6	40	4	25	35	187	222	338	391	1		TCGA-ZG-A9N3-01A	0.01	0.01	4370	17917	1249	1		TCGA-ZG-A9N3-01A	0.01	0.01	4370	53	1249	1		TCGA-ZG-A9N3-01A	1633057	3329	1722	1		TCGA-ZG-A9N3-01A	2779	3747	1249	79725	1579
TCGA-HC-8262-11A	106	4335	4517				TCGA-ZG-A9ND-01A	277	77	9207	9	24	12	23	26	227	216	327	853	1		TCGA-ZG-A9ND-01A	0.01	1	2648	36611	1706	1		TCGA-ZG-A9ND-01A	0.01	1	2648	146	1706	1		TCGA-ZG-A9ND-01A	778620	9207	918	1		TCGA-ZG-A9ND-01A	2058	7196	1706	34364	1060
TCGA-J4-A83J-11A	413	7781	15390				TCGA-ZG-A9NI-01A	115	41	5384	3	40	11	25	27	176	173	209	784	1		TCGA-ZG-A9NI-01A	0.01	0.01	2070	22171	1582	1		TCGA-ZG-A9NI-01A	0.01	0.01	2070	145	1582	1		TCGA-ZG-A9NI-01A	214580	5384	632	1		TCGA-ZG-A9NI-01A	982	8043	1582	20161	610
[truncated: 24 more columns]

## Sheet: GEO
GSE113740	!Sample_title	MIMAT0000093	MIMAT0000080	MIMAT0000449		GSE113486	!Sample_title	MIMAT0000093	MIMAT0000080	MIMAT0000449		GSE112264	!Sample_title	MIMAT0000093	MIMAT0000080	MIMAT0000449				22240788	!Sample_title	MIMAT0000104	MIMAT0000432	MIMAT0000688	MIMAT0000691	MIMAT0000756	MIMAT0000760	MIMAT0002174	MIMAT0002814	MIMAT0003239	MIMAT0004558	MIMAT0004808	MIMAT0010133		22298030	!Sample_title	MIMAT0000064	MIMAT0000066	MIMAT0000244	MIMAT0003291	MIMAT0005876		22298030	!Sample_title	MIMAT0000066	MIMAT0000244	MIMAT0003291	MIMAT0005876	MIMAT0026472
	Prostate Cancer [PR0279]	46.014	418.186	6.19455	1		Non-cancer control [XA0300]	0.072293	10.9739	9.07564	0		CHC895 non-Cancer	2.54559	34.6312	0.671752	0				Prostate Cancer [PR0279]	272.101	1.54007	1.54007	51.8402	1.54007	7.52661	22.4867	8.85812	52.5275	1.54007	37.0911	107.784	1		Prostate Cancer [PR0279]	11.353	10.1612	47.4061	1.54007	12.1678	1		Prostate Cancer [PR0279]	10.1612	47.4061	1.54007	12.1678	28.4036
	Prostate Cancer [PR0330]	11.9588	70.6198	0.668037	1		Non-cancer control [XA0308]	4.24864	12.7198	3.68841	0		M10121402 non-Cancer	5.12304	27.7997	0.827597	0				Prostate Cancer [PR0330]	0.668037	0.668037	0.668037	8.68785	0.668037	0.668037	17.7901	9.23428	59.4251	0.668037	65.5716	30.4	1		Prostate Cancer [PR0330]	0.668037	0.668037	0.668037	0.668037	16.6448	1		Prostate Cancer [PR0330]	0.668037	0.668037	0.668037	16.6448	1.21167
	Prostate Cancer [PR0410]	0.686818	182.278	0.686818	1		Non-cancer control [XA0368]	0.300617	23.9176	3.54799	0		M11031802 non-Cancer	3.4011	1.28432	1.61776	0				Prostate Cancer [PR0410]	0.686818	0.686818	0.686818	0.686818	0.686818	0.686818	24.5049	0.686818	76.162	0.686818	67.5554	60.38	1		Prostate Cancer [PR0410]	0.686818	0.686818	0.686818	0.686818	1.05409	1		Prostate Cancer [PR0410]	0.686818	0.686818	0.686818	1.05409	0.686818
	Prostate Cancer [PR0433]	0.37553	78.6296	0.37553	1		Non-cancer control [XA0509]	0.067405	0.067405	4.12673	0		M11051803 non-Cancer	5.43771	26.5566	0.109424	0				Prostate Cancer [PR0433]	21.9477	0.37553	0.37553	1.06585	16.8421	17.1484	29.2223	0.37553	17.4966	0.37553	69.1664	72.7059	1		Prostate Cancer [PR0433]	0.37553	0.37553	15.3057	0.37553	0.37553	1		Prostate Cancer [PR0433]	0.37553	15.3057	0.37553	0.37553	0.37553
	Prostate Cancer [PR0449]	0.355766	129.967	10.112	1		Non-cancer control [XA0523]	9.78112	24.8815	0.710054	0		M11053103 non-Cancer	0.812252	36.0518	0.0883883	0				Prostate Cancer [PR0449]	9.18959	0.355766	2.81084	0.355766	11.786	0.355766	62.0776	4.14968	32.9225	8.91973	58.2021	53.0765	1		Prostate Cancer [PR0449]	15.7579	14.2116	0.355766	0.355766	47.8352	1		Prostate Cancer [PR0449]	14.2116	0.355766	0.355766	47.8352	0.355766
	Prostate Cancer [PR0485]	14.9285	214.971	1.00417	1		Non-cancer control [XA0593]	1.21841	0.276433	0.322864	0		M12012302 non-Cancer	0.247071	53.594	0.247071	0				Prostate Cancer [PR0485]	42.2828	1.00417	1.00417	2.38502	4.56938	18.6616	19.7941	1.00417	50.7734	1.00417	92.7323	93.7015	1		Prostate Cancer [PR0485]	49.6596	1.00417	1.00417	14.3204	1.00417	1		Prostate Cancer [PR0485]	1.00417	1.00417	14.3204	1.00417	1.00417
	Prostate Cancer [PR0530]	3.90683	113.064	6.03352	1		Non-cancer control [XA0646]	29.4256	66.9959	13.9288	0		NB12022205 non-Cancer	0.0768932	14.4901	0.0768932	0				Prostate Cancer [PR0530]	37.014	4.90754	0.330564	1.428	10.1261	0.330564	32.8541	10.3532	63.0752	0.509446	46.1737	73.9255	1		Prostate Cancer [PR0530]	5.27437	8.31087	0.99516	0.330564	10.9967	1		Prostate Cancer [PR0530]	8.31087	0.99516	0.330564	10.9967	2.37019
	Prostate Cancer [PR0566]	1.21757	347.532	1.21757	1		Non-cancer control [XA0670]	8.6458	51.3396	10.6001	0		NB12040304 non-Cancer	2.81864	26.4647	0.927231	0				Prostate Cancer [PR0566]	123.64	1.21757	31.9114	6.33788	1.21757	1.21757	15.6599	1.21757	116.566	7.3615	70.5708	182.531	1		Prostate Cancer [PR0566]	11.934	22.9115	25.652	6.57049	34.0598	1		Prostate Cancer [PR0566]	22.9115	25.652	6.57049	34.0598	1.21757
	Prostate Cancer [PR0595]	0.690637	161.68	0.690637	1		Non-cancer control [XA0687]	5.35913	44.6318	3.38229	0		NB12072701 non-Cancer	0.835667	6.58873	8.21921	0				Prostate Cancer [PR0595]	16.9123	0.690637	11.4955	0.690637	0.690637	2.9363	34.9931	9.85598	70.0348	0.690637	32.8768	51.0557	1		Prostate Cancer [PR0595]	0.690637	6.72717	0.690637	0.690637	0.690637	1		Prostate Cancer [PR0595]	6.72717	0.690637	0.690637	0.690637	0.690637
	Prostate Cancer [PR0604]	1.06437	206.93	1.06437	1		Non-cancer control [XA0730]	7.15524	13.2507	7.51097	0		NB12081301 non-Cancer	0.111646	7.79203	0.111646	0				Prostate Cancer [PR0604]	9.79469	1.06437	1.06437	1.06437	1.06437	1.06437	29.3645	1.06437	28.4627	1.06437	119.677	62.3795	1		Prostate Cancer [PR0604]	13.3244	13.005	1.30224	1.06437	1.06437	1		Prostate Cancer [PR0604]	13.005	1.30224	1.06437	1.06437	3.02095
	Prostate Cancer [PR0630]	0.695923	280.917	6.19885	1		Non-cancer control [XA0833]	0.114308	39.6432	0.114308	0		NB12091403 non-Cancer	3.68075	21.7961	3.56277	0				Prostate Cancer [PR0630]	45.9502	0.695923	0.695923	13.7561	0.695923	8.52677	52.9662	26.0642	23.1991	0.695923	131.416	64.3559	1		Prostate Cancer [PR0630]	0.695923	24.0006	0.695923	0.695923	21.8566	1		Prostate Cancer [PR0630]	24.0006	0.695923	0.695923	21.8566	0.767373
	Prostate Cancer [PR0640]	11.7046	79.2863	1.60436	1		Non-cancer control [XA0986]	1.07923	10.2177	0.454389	0		NB12111604 non-Cancer	0.0966558	4.25748	0.0966558	0				Prostate Cancer [PR0640]	8.42105	0.330335	0.330335	0.330335	7.52139	14.133	42.9326	11.5514	49.9011	4.75353	46.6563	36.6566	1		Prostate Cancer [PR0640]	0.330335	4.45677	14.1232	7.08123	0.330335	1		Prostate Cancer [PR0640]	4.45677	14.1232	7.08123	0.330335	0.330335
	Prostate Cancer [PR0641]	2.13613	133.251	27.742	1		Non-cancer control [XB0025]	0.160985	15.9446	2.47426	0		NB12112003 non-Cancer	1.60103	3.98893	0.104314	0				Prostate Cancer [PR0641]	0.716978	0.958599	4.30795	0.716978	1.50525	0.716978	44.9111	0.716978	45.9502	0.716978	55.7152	55.4456	1		Prostate Cancer [PR0641]	0.716978	19.4811	21.8718	0.716978	37.8704	1		Prostate Cancer [PR0641]	19.4811	21.8718	0.716978	37.8704	3.09513
	Prostate Cancer [PR0672]	0.447202	20.6204	0.447202	1		Non-cancer control [XB0325]	0.21479	15.6273	7.95576	0		NB13010802 non-Cancer	4.57255	13.0864	0.136313	0				Prostate Cancer [PR0672]	0.447202	7.6211	10.3603	0.447202	8.12856	0.447202	7.45392	0.447202	49.832	9.06307	51.8043	42.049	1		Prostate Cancer [PR0672]	0.447202	0.447202	0.447202	0.447202	82.1393	1		Prostate Cancer [PR0672]	0.447202	0.447202	0.447202	82.1393	0.447202
	Prostate Cancer [PR0730]	0.381565	37.6088	0.381565	1		Non-cancer control [XB0392]	5.3295	69.2624	0.0480273	0		NB13070807 non-Cancer	4.51899	36.7583	4.96227	0				Prostate Cancer [PR0730]	1.15109	0.381565	0.381565	0.381565	17.1603	8.66981	55.6766	0.381565	32.4467	0.381565	45.9184	101.195	1		Prostate Cancer [PR0730]	0.381565	0.381565	14.601	0.381565	9.10715	1		Prostate Cancer [PR0730]	0.381565	14.601	0.381565	9.10715	0.381565
	Prostate Cancer [PR0782]	34.8479	129.159	0.296684	1		Non-cancer control [XB0282]	14.5102	60.38	3.76853	0		NB13082605 non-Cancer	0.297508	37.1683	0.0375772	0				Prostate Cancer [PR0782]	13.9385	0.296684	0.296684	0.296684	16.2571	2.86394	24.5389	0.296684	35.261	10.0422	33.1744	45.6012	1		Prostate Cancer [PR0782]	0.296684	0.296684	1.3491	0.296684	28.3642	1		Prostate Cancer [PR0782]	0.296684	1.3491	0.296684	28.3642	0.296684
	Prostate Cancer [PR0794]	0.177513	103.537	2.66475	1		Non-cancer control [XB0196]	33.3127	115.68	18.5841	0		NB13112003 non-Cancer	0.0380226	11.22	0.733567	0				Prostate Cancer [PR0794]	42.636	0.177513	0.177513	8.52087	13.5104	4.37717	40.7859	13.68	54.2293	3.62254	35.3589	52.0202	1		Prostate Cancer [PR0794]	27.1523	1.6644	0.850274	8.08361	16.971	1		Prostate Cancer [PR0794]	1.6644	0.850274	8.08361	16.971	0.177513
	Prostate Cancer [PR0828]	0.639936	148.57	0.639936	1		Non-cancer control [XB0459]	13.0774	36.7583	0.102593	0		NB13120904 non-Cancer	0.0316204	33.4515	0.0316204	0				Prostate Cancer [PR0828]	30.4844	0.639936	0.639936	0.639936	19.4541	8.76042	54.493	0.639936	61.9916	0.639936	55.5225	82.1393	1		Prostate Cancer [PR0828]	0.639936	0.639936	0.639936	0.639936	2.87787	1		Prostate Cancer [PR0828]	0.639936	0.639936	0.639936	2.87787	0.639936
	Prostate Cancer [PR0840]	1.27015	95.2073	1.27015	1		Non-cancer control [XB0567]	0.0422472	11.9009	1.83274	0		NB14020503 non-Cancer	13.4823	120.844	5.31106	0				Prostate Cancer [PR0840]	22.7532	1.27015	1.27015	1.27015	46.3983	26.0281	36.4286	1.27015	102.182	1.27015	92.668	85.8651	1		Prostate Cancer [PR0840]	35.952	6.87329	29.2426	1.27015	1.27015	1		Prostate Cancer [PR0840]	6.87329	29.2426	1.27015	1.27015	1.27015
	Prostate Cancer [PR0879]	19.3197	99.4569	31.6251	1		Non-cancer control [XB0614]	2.04486	12.8973	0.382359	0		NB14050201 non-Cancer	0.775393	0.282437	0.0463592	0				Prostate Cancer [PR0879]	57.8803	3.79474	0.403601	0.403601	39.3966	11.9257	42.6656	0.403601	62.5093	0.403601	50.5977	59.0146	1		Prostate Cancer [PR0879]	8.59799	0.403601	10.2745	15.2634	31.1465	1		Prostate Cancer [PR0879]	0.403601	10.2745	15.2634	31.1465	0.403601
	Prostate Cancer [PR0909]	0.864537	29.0004	0.2375	1		Non-cancer control [XB0706]	7.78663	4.69785	8.52087	0		NB14050703 non-Cancer	0.0549781	0.0549781	0.0549781	0				Prostate Cancer [PR0909]	6.94512	1.35097	0.2375	0.365261	9.08823	3.58507	21.5707	6.11351	40.4201	4.12673	31.1465	28.1683	1		Prostate Cancer [PR0909]	0.2375	0.2375	0.2375	0.2375	13.871	1		Prostate Cancer [PR0909]	0.2375	0.2375	0.2375	13.871	2.4863
	Prostate Cancer [PR0951]	36.9627	396.726	1.23285	1		Non-cancer control [XB0863]	2.71509	4.66863	0.0255417	0		NB14051207 non-Cancer	8.6518	0.6685	1.3463	0				Prostate Cancer [PR0951]	78.3575	1.23285	1.23285	1.23285	12.3206	1.23285	60.4638	34.8962	28.5022	1.23285	108.534	102.822	1		Prostate Cancer [PR0951]	3.19098	56.5714	1.23285	1.23285	13.4543	1		Prostate Cancer [PR0951]	56.5714	1.23285	1.23285	13.4543	1.23285
	Prostate Cancer [PR0966]	39.5882	328.557	25.2813	1		Non-cancer control [XB0938]	0.150935	35.3589	0.150935	0		NB14051208 non-Cancer	0.0645696	0.0645696	0.0645696	0				Prostate Cancer [PR0966]	162.579	10.4396	8.29936	25.7589	54.1166	0.764188	105.932	0.764188	49.9357	13.8039	45.823	34.7514	1		Prostate Cancer [PR0966]	48.2013	42.6951	10.4396	10.2319	55.1007	1		Prostate Cancer [PR0966]	42.6951	10.4396	10.2319	55.1007	0.764188
	Prostate Cancer [PR0993]	24.3019	142.815	9.3567	1		Non-cancer control [XB0794]	6.45761	9.31141	1.74836	0		XB0284 non-Cancer	0.0521207	17.7901	0.367802	0				Prostate Cancer [PR0993]	8.50906	1.69584	0.552482	0.552482	16.0222	37.7133	63.7344	0.552482	42.6065	0.552482	87.6086	61.6488	1		Prostate Cancer [PR0993]	25.3867	0.552482	1.02811	0.552482	46.8183	1		Prostate Cancer [PR0993]	0.552482	1.02811	0.552482	46.8183	41.384
	Prostate Cancer [PR0994]	0.76897	137.377	0.76897	1		Non-cancer control [XA0044]	0.294227	50.5626	0.294227	0		XB0347 non-Cancer	13.6422	56.6891	2.37183	0				Prostate Cancer [PR0994]	0.76897	0.76897	0.76897	0.76897	53.6684	7.43844	26.9273	0.76897	65.982	0.76897	110.201	68.5935	1		Prostate Cancer [PR0994]	19.8766	27.7228	0.76897	0.76897	0.76897	1		Prostate Cancer [PR0994]	27.7228	0.76897	0.76897	0.76897	0.76897
	Non-cancer control [XA0730]	7.15524	13.2507	7.51097	0		Non-cancer control [M11101105]	0.135936	2.34567	0.135936	0		XB0403 non-Cancer	15.5841	63.4699	5.36285	0				Non-cancer control [XA0730]	7.80284	0.125347	0.517274	4.91094	13.9481	22.8639	24.1341	8.40356	23.9176	3.89872	29.2426	54.0417	0		Non-cancer control [XA0730]	0.125347	6.4219	3.63008	3.81584	5.16941	0		Non-cancer control [XA0730]	6.4219	3.63008	3.81584	5.16941	0.70466
	Non-cancer control [XB0196]	33.3127	115.68	18.5841	0		Non-cancer control [NB14091901]	2.69447	63.3819	3.36126	0		XB0414 non-Cancer	0.130399	22.6117	9.52025	0				Non-cancer control [XB0196]	44.0173	2.64818	0.134997	1.83783	16.971	9.23428	51.4821	4.10961	27.5504	8.07241	20.0704	41.1837	0		Non-cancer control [XB0196]	85.568	10.2674	11.8762	0.134997	24.6925	0		Non-cancer control [XB0196]	10.2674	11.8762	0.134997	24.6925	8.73011
	Non-cancer control [XB0567]	0.0422472	11.9009	1.83274	0		Non-cancer control [M11070402]	0.257207	41.8745	0.257207	0		XB0453 non-Cancer	6.91151	22.3314	3.2221	0				Non-cancer control [XB0567]	0.34151	0.0422472	1.41519	0.730016	16.3589	3.17334	19.9733	5.09471	25.8125	2.43007	30.9528	36.5044	0		Non-cancer control [XB0567]	0.755236	0.204759	0.0422472	0.0422472	16.2571	0		Non-cancer control [XB0567]	0.204759	0.0422472	0.0422472	16.2571	3.16894
	Non-cancer control [NB13062502]	0.43952	76.6918	0.0766272	0		Non-cancer control [M10122802]	1.40737	14.133	0.0704137	0		XB0574 non-Cancer	5.11594	44.3235	0.796088	0				Non-cancer control [NB13062502]	4.81321	0.0766272	0.0766272	2.4402	14.5606	5.44526	29.7125	0.200823	37.0397	1.05263	39.2331	36.6058	0		Non-cancer control [NB13062502]	0.0766272	2.83039	0.0766272	0.0766272	9.06936	0		Non-cancer control [NB13062502]	2.83039	0.0766272	0.0766272	9.06936	1.232
	Non-cancer control [XA0644]	2.96288	46.014	0.089436	0		Non-cancer control [M10121601]	1.01607	39.342	1.01607	0		XB0620 non-Cancer	4.7338	19.8628	1.89343	0				Non-cancer control [XA0644]	4.79656	0.602069	4.04461	6.35988	16.6102	3.06524	25.159	7.57896	30.0647	0.089436	22.5179	31.691	0		Non-cancer control [XA0644]	0.089436	0.089436	0.825305	1.52203	14.1526	0		Non-cancer control [XA0644]	0.089436	0.825305	1.52203	14.1526	0.208772
	Non-cancer control [XB0195]	20.5491	55.0244	11.5035	0		Non-cancer control [M11042602]	6.74585	42.4296	4.42292	0		XB0629 non-Cancer	2.37019	3.6833	3.24001	0				Non-cancer control [XB0195]	19.6166	0.0793294	0.0793294	0.0793294	22.6745	5.14083	29.9815	1.73027	21.392	4.93141	35.2365	50.0744	0		Non-cancer control [XB0195]	8.19645	2.95672	6.01265	0.0793294	11.4478	0		Non-cancer control [XB0195]	2.95672	6.01265	0.0793294	11.4478	17.0654
	Non-cancer control [XB0250]	31.9114	75.7934	32	0		Non-cancer control [M11111103]	1.84933	6.19455	0.0962546	0		XB0637 non-Cancer	4.7866	5.58671	4.17275	0				Non-cancer control [XB0250]	34.4875	0.176409	0.176409	6.77866	35.1877	3.70122	48.0012	0.176409	23.151	3.55537	16.3589	27.3032	0		Non-cancer control [XB0250]	0.176409	19.3063	11.9588	0.176409	15.5409	0		Non-cancer control [XB0250]	19.3063	11.9588	0.176409	15.5409	33.5212
	Non-cancer control [XB0566]	4.85005	14.0646	2.49839	0		Non-cancer control [M11122103]	15.9226	4.31691	2.12579	0		XB0653 non-Cancer	10.3031	43.2312	5.74378	0				Non-cancer control [XB0566]	5.14439	5.49835	1.45297	4.5284	14.3901	4.93141	21.3032	4.31093	24.9333	5.16225	48.4693	35.139	0		Non-cancer control [XB0566]	10.3388	0.0878387	2.54735	6.08813	5.43018	0		Non-cancer control [XB0566]	0.0878387	2.54735	6.08813	5.43018	0.0878387
	Non-cancer control [XB0568]	2.2958	9.38268	2.34242	0		Non-cancer control [NB12041901]	9.01295	54.6443	3.82378	0		XB0656 non-Cancer	0.0892502	5.83608	4.10676	0				Non-cancer control [XB0568]	2.96288	1.51362	0.116629	3.03564	10.6001	3.28297	24.6241	2.35708	25.2463	1.60882	38.6662	38.2928	0		Non-cancer control [XB0568]	11.0425	0.116629	5.96698	0.116629	10.8303	0		Non-cancer control [XB0568]	0.116629	5.96698	0.116629	10.8303	6.54775
	Non-cancer control [XB0858]	2.55974	2.41831	0.0255594	0		Non-cancer control [NB12111401]	2.74157	6.33349	0.114705	0		XB0666 non-Cancer	0.187375	7.88439	0.187375	0				Non-cancer control [XB0858]	4.31392	0.0255594	0.0255594	2.09652	12.0754	3.64016	17.9635	1.0629	24.7439	4.21637	35.6789	37.3232	0		Non-cancer control [XB0858]	4.79324	0.572362	0.86334	0.473685	7.52661	0		Non-cancer control [XB0858]	0.572362	0.86334	0.473685	7.52661	2.36362
	Non-cancer 1 [SH4YL42_Cell3]	46.8832	74.3881	6.49352	0		Non-cancer control [NB13041504]	0.819037	5.63338	1.43694	0		XB0773 non-Cancer	0.046039	38.8273	0.046039	0				Non-cancer 1 [SH4YL42_Cell3]	17.0654	1.44393	1.44393	53.0765	1.44393	31.0603	55.6766	1.44393	20.9954	1.44393	109.82	96.4694	0		Non-cancer 1 [SH4YL42_Cell3]	14.3602	1.44393	20.9372	1.44393	50.7734	0		Non-cancer 1 [SH4YL42_Cell3]	1.44393	20.9372	1.44393	50.7734	1.44393
	Non-cancer 1 [SH4YD55_Cell4]	15.0532	97.4777	28.2465	0		Non-cancer control [NB13052101]	0.0636807	17.9885	0.0636807	0		XB0832 non-Cancer	1.83147	9.60643	4.55673	0				Non-cancer 1 [SH4YD55_Cell4]	11.0886	27.9737	0.866337	57.3611	41.3553	17.8642	46.1737	0.866337	41.5852	0.866337	46.1098	52.8562	0		Non-cancer 1 [SH4YD55_Cell4]	15.8235	0.866337	66.1652	0.866337	96.7373	0		Non-cancer 1 [SH4YD55_Cell4]	0.866337	66.1652	0.866337	96.7373	6.0797
	Non-cancer 1 [SH4YL52_Cell4]	49.9011	65.4808	2.51403	0		Non-cancer control [NB13053103]	3.08656	19.5216	1.76786	0		XB0833 non-Cancer	3.46775	21.5408	0.0684408	0				Non-cancer 1 [SH4YL52_Cell4]	10.2319	2.51403	2.51403	44.7867	2.51403	2.51403	102.679	2.51403	24.6583	2.51403	14.6213	13.8806	0		Non-cancer 1 [SH4YL52_Cell4]	41.3266	2.51403	17.0772	2.51403	2.51403	0		Non-cancer 1 [SH4YL52_Cell4]	2.51403	17.0772	2.51403	2.51403	2.51403
	Non-cancer 1 [SH4YE51_Cell2]	61.0111	71.6552	65.209	0		Non-cancer control [NB13062502]	0.43952	76.6918	0.0766272	0		XB0923 non-Cancer	12.278	55.4071	9.67995	0				Non-cancer 1 [SH4YE51_Cell2]	59.6314	0.759436	0.759436	40.3082	67.1353	43.9564	0.759436	0.759436	35.066	9.8765	25.6698	17.8395	0		Non-cancer 1 [SH4YE51_Cell2]	0.759436	0.759436	55.0244	1.74231	0.759436	0		Non-cancer 1 [SH4YE51_Cell2]	0.759436	55.0244	1.74231	0.759436	0.759436
	Non-cancer 1 [SH4YL58_Cell2]	61.7771	157.915	37.7918	0		Non-cancer control [NB13101502]	6.90193	37.014	0.49039	0		XB0925 non-Cancer	6.74117	28.1878	8.41521	0				Non-cancer 1 [SH4YL58_Cell2]	77.9783	0.99654	0.99654	19.712	53.892	67.743	87.9737	0.99654	91.1392	0.99654	67.5554	50.8086	0		Non-cancer 1 [SH4YL58_Cell2]	54.6065	42.049	19.8078	0.99654	65.7993	0		Non-cancer 1 [SH4YL58_Cell2]	42.049	19.8078	0.99654	65.7993	0.99654
	Non-cancer 1 [SH4YL60_Cell3]	0.910039	33.0139	30.0439	0		Non-cancer control [NB14030504]	0.475659	36.7074	0.0762563	0		XB0969 non-Cancer	63.8228	42.195	0.185437	0				Non-cancer 1 [SH4YL60_Cell3]	0.910039	0.910039	0.910039	9.95899	34.5592	7.87893	50.3528	0.910039	10.9056	14.43	37.661	94.9437	0		Non-cancer 1 [SH4YL60_Cell3]	27.3032	57.2419	19.9042	18.3156	0.910039	0		Non-cancer 1 [SH4YL60_Cell3]	57.2419	19.9042	18.3156	0.910039	2.42503
	Non-cancer 1 [SH4YM09_Cell4]	2.87388	45.8866	0.548286	0		Non-cancer control [NB14071601]	0.0908103	64.5346	10.2319	0		PR0001 Prostate Cancer	17.4844	187.143	1.72429	1				Non-cancer 1 [SH4YM09_Cell4]	0.548286	0.548286	0.548286	16.5298	33.9655	0.548286	44.6318	0.548286	29.6303	0.548286	29.8985	31.6032	0		Non-cancer 1 [SH4YM09_Cell4]	18.1639	0.548286	5.75175	3.57266	9.8287	0		Non-cancer 1 [SH4YM09_Cell4]	0.548286	5.75175	3.57266	9.8287	0.548286
	Non-cancer 2 [SH69834_Cell3]	11.6803	74.7499	0.0988236	0		Non-cancer control [NB14110603]	4.11246	53.2238	0.187765	0		PR0002 Prostate Cancer	34.0835	348.738	4.27522	1				Non-cancer 2 [SH69834_Cell3]	4.88379	0.0988236	3.06312	0.0988236	13.1228	9.24709	31.1465	2.96083	24.573	0.0988236	37.3491	31.669	0		Non-cancer 2 [SH69834_Cell3]	0.693996	0.0988236	1.57026	0.0988236	8.23632	0		Non-cancer 2 [SH69834_Cell3]	0.0988236	1.57026	0.0988236	8.23632	0.0988236
	Non-cancer 2 [SH69835_Cell1]	7.97232	47.0786	0.217186	0		Non-cancer control [CHC785]	4.70111	9.85598	0.151354	0		PR0003 Prostate Cancer	1.51782	160.341	3.87447	1				Non-cancer 2 [SH69835_Cell1]	24.573	0.217186	0.217186	9.24709	18.4047	0.217186	35.4325	0.217186	26.7043	0.217186	51.9121	57.9606	0		Non-cancer 2 [SH69835_Cell1]	0.984184	5.63338	0.217186	0.217186	33.4747	0		Non-cancer 2 [SH69835_Cell1]	5.63338	0.217186	0.217186	33.4747	0.217186
	Non-cancer 2 [SH69848_Cell1]	1.62563	54.3798	7.63168	0		Non-cancer control [NB15052601]	10.9359	2.92614	1.63807	0		PR0004 Prostate Cancer	0.820742	205.501	11.1425	1				Non-cancer 2 [SH69848_Cell1]	6.41745	0.130308	0.191577	0.750019	14.97	3.1536	32.8313	6.16884	42.636	0.130308	39.3148	34.5114	0		Non-cancer 2 [SH69848_Cell1]	0.130308	5.94633	4.16986	1.10191	14.44	0		Non-cancer 2 [SH69848_Cell1]	5.94633	4.16986	1.10191	14.44	0.130308
	Non-cancer 2 [SH69848_Cell3]	10.3317	63.338	0.0551307	0		Non-cancer control [NB15070702]	7.53183	133.528	0.0804368	0		PR0005 Prostate Cancer	1.36226	297.14	1.36226	1				Non-cancer 2 [SH69848_Cell3]	3.82643	0.0551307	1.55401	0.0551307	15.4229	4.1468	27.0208	2.7683	33.1055	2.33593	32.1111	25.3339	0		Non-cancer 2 [SH69848_Cell3]	2.38171	2.86394	1.56049	2.2548	17.3276	0		Non-cancer 2 [SH69848_Cell3]	2.86394	1.56049	2.2548	17.3276	0.806083
	Non-cancer 2 [SH69851_Cell3]	5.31843	56.2585	0.757333	0		Non-cancer control [NB15101502]	4.14968	81.2897	0.0636807	0		PR0006 Prostate Cancer	13.473	207.074	29.8364	1				Non-cancer 2 [SH69851_Cell3]	0.042837	0.042837	0.042837	0.042837	12.1173	5.63728	26.9273	4.37414	30.5903	5.54428	31.5157	28.8001	0		Non-cancer 2 [SH69851_Cell3]	2.00555	3.86642	4.38325	6.98374	19.5894	0		Non-cancer 2 [SH69851_Cell3]	3.86642	4.38325	6.98374	19.5894	2.08493
	Non-cancer 2 [SH69853_Cell2]	0.739694	14.4901	0.244346	0		Non-cancer control [NB15120103]	31.1034	98.2238	0.169576	0		PR0007 Prostate Cancer	1.50733	65.5262	30.3158	1				Non-cancer 2 [SH69853_Cell2]	1.26313	0.0328947	0.0328947	0.0328947	13.9966	2.84218	24.7267	5.22344	33.7076	7.77046	42.2243	36.886	0		Non-cancer 2 [SH69853_Cell2]	0.0328947	2.65369	3.27842	3.99169	13.3707	0		Non-cancer 2 [SH69853_Cell2]	2.65369	3.27842	3.99169	13.3707	0.0328947
	Non-cancer 2 [SH69854_Cell3]	1.77031	13.6233	0.054712	0		Non-cancer control [NB15122204]	3.63008	36.9627	12.4149	0		PR0008 Prostate Cancer	4.42906	137.568	4.42906	1				Non-cancer 2 [SH69854_Cell3]	0.505927	2.88586	1.47734	0.054712	15.5625	4.21637	24.0506	2.20381	34.0362	7.67943	32.6271	33.3127	0		Non-cancer 2 [SH69854_Cell3]	0.054712	0.054712	4.05584	4.35297	11.1889	0		Non-cancer 2 [SH69854_Cell3]	0.054712	4.05584	4.35297	11.1889	0.054712
	Non-cancer 2 [SH69857_Cell3]	5.12304	40.3361	5.72391	0		Non-cancer control [NB15122506]	4.98295	48.0678	0.0691561	0		PR0009 Prostate Cancer	2.09072	250.732	55.561	1				Non-cancer 2 [SH69857_Cell3]	10.3031	1.25788	0.068726	0.068726	17.3276	5.35542	33.4747	8.28212	43.2911	5.05952	34.6792	28.0125	0		Non-cancer 2 [SH69857_Cell3]	4.03062	7.08123	4.14106	4.73052	18.2902	0		Non-cancer 2 [SH69857_Cell3]	7.08123	4.14106	4.73052	18.2902	1.02883
	Non-cancer 2 [SH64703_Cell4]	8.08361	61.2229	2.464	0		Non-cancer control [CHC797]	0.0650638	91.7731	0.0650638	0		PR0013 Prostate Cancer	15.4122	78.8479	4.80321	1				Non-cancer 2 [SH64703_Cell4]	1.3435	0.0701701	0.0701701	0.0701701	13.871	8.44443	23.6538	0.0701701	33.1974	1.67946	18.2143	56.7678	0		Non-cancer 2 [SH64703_Cell4]	0.0701701	0.0701701	4.47535	8.69388	26.5382	0		Non-cancer 2 [SH64703_Cell4]	0.0701701	4.47535	8.69388	26.5382	15.6165
	Non-cancer 2 [SH6XQ05_Cell1]	4.26043	83.1129	0.0412061	0		Non-cancer control [M10121602]	0.5544	7.23002	0.121077	0		PR0015 Prostate Cancer	1.60547	130.147	263.928	1				Non-cancer 2 [SH6XQ05_Cell1]	0.0412061	0.0412061	0.0412061	0.0412061	11.5195	11.8269	26.7599	0.0412061	23.1831	0.0412061	36.2021	33.3589	0		Non-cancer 2 [SH6XQ05_Cell1]	0.0412061	0.0412061	2.41831	0.0412061	14.7946	0		Non-cancer 2 [SH6XQ05_Cell1]	0.0412061	2.41831	0.0412061	14.7946	0.0412061
	Non-cancer 2 [SH6XQ08_Cell1]	0.0871715	33.0826	2.05908	0		Non-cancer control [M11012502]	9.57983	5.18736	0.99447	0		PR0016 Prostate Cancer	1.14711	217.821	64.6241	1				Non-cancer 2 [SH6XQ08_Cell1]	5.44148	0.0871715	0.0871715	1.88165	9.72703	5.49074	25.0545	0.0871715	20.1541	0.0871715	48.942	38.2928	0		Non-cancer 2 [SH6XQ08_Cell1]	0.0871715	0.0871715	0.924023	0.0871715	4.87026	0		Non-cancer 2 [SH6XQ08_Cell1]	0.0871715	0.924023	0.0871715	4.87026	3.16894
	Non-cancer 2 [SH6XQ09_Cell3]	0.0696371	40.2523	0.127804	0		Non-cancer control [M11061002]	10.8003	77.0648	0.316878	0		PR0017 Prostate Cancer	36.5298	112.595	0.764718	1				Non-cancer 2 [SH6XQ09_Cell3]	0.0696371	0.0696371	0.0696371	0.0696371	11.3687	6.81635	26.2273	0.0696371	18.7784	0.0696371	44.2314	38.9891	0		Non-cancer 2 [SH6XQ09_Cell3]	0.0696371	0.0696371	0.0696371	0.0696371	5.23431	0		Non-cancer 2 [SH6XQ09_Cell3]	0.0696371	0.0696371	0.0696371	5.23431	0.0696371
	Non-cancer 2 [SH6XQ11_Cell2]	0.0904961	39.2603	0.0904961	0		Non-cancer control [M11091302]	7.12554	15.5625	27.3411	0		PR0018 Prostate Cancer	88.647	472.117	1.83528	1				Non-cancer 2 [SH6XQ11_Cell2]	5.02109	0.0904961	0.0904961	4.36203	22.7532	17.6549	21.3476	0.0904961	11.9754	0.0904961	68.9271	43.1713	0		Non-cancer 2 [SH6XQ11_Cell2]	0.0904961	0.0904961	5.3852	0.0904961	4.93141	0		Non-cancer 2 [SH6XQ11_Cell2]	0.0904961	5.3852	0.0904961	4.93141	0.0904961
	Non-cancer 2 [SH6XQ14_Cell1]	0.213751	88.4629	0.213751	0		Non-cancer control [M11110203]	0.35824	19.3599	0.658383	0		PR0019 Prostate Cancer	39.1245	271.536	1.01185	1				Non-cancer 2 [SH6XQ14_Cell1]	0.213751	0.213751	0.213751	18.8959	11.6318	3.91497	51.304	5.25248	36.2774	0.213751	104.257	42.8137	0		Non-cancer 2 [SH6XQ14_Cell1]	0.213751	0.213751	1.6077	0.213751	1.92519	0		Non-cancer 2 [SH6XQ14_Cell1]	0.213751	1.6077	0.213751	1.92519	0.213751
	Non-cancer 2 [SH6XQ14_Cell2]	0.189202	34.8479	0.189202	0		Non-cancer control [M11120803]	5.46037	14.9492	0.304392	0		PR0020 Prostate Cancer	18.8305	186.367	27.3222	1				Non-cancer 2 [SH6XQ14_Cell2]	0.189202	0.189202	0.189202	9.45449	8.79083	22.6745	29.6508	0.189202	33.5444	0.189202	72.354	42.7247	0		Non-cancer 2 [SH6XQ14_Cell2]	5.21259	5.96284	0.189202	0.189202	0.189202	0		Non-cancer 2 [SH6XQ14_Cell2]	5.96284	0.189202	0.189202	0.189202	0.189202
	Non-cancer 2 [SH6XQ19_Cell4]	0.0492067	53.6312	0.0492067	0		Non-cancer control [NB12022204]	24.0839	9.88335	2.27995	0		PR0021 Prostate Cancer	52.8195	107.709	11.8187	1				Non-cancer 2 [SH6XQ19_Cell4]	0.0492067	0.0492067	0.0492067	0.0492067	16.2009	6.78806	28.5022	0.0492067	43.3512	0.0492067	27.1146	34.8721	0		Non-cancer 2 [SH6XQ19_Cell4]	0.0492067	0.0492067	1.1042	2.24233	12.3805	0		Non-cancer 2 [SH6XQ19_Cell4]	0.0492067	1.1042	2.24233	12.3805	0.0492067
	Non-cancer 2 [SH6XQ21_Cell4]	0.0607067	71.9539	1.82134	0		Non-cancer control [NB12071901]	0.155933	3.04407	0.155933	0		PR0022 Prostate Cancer	13.4357	162.918	5.13726	1				Non-cancer 2 [SH6XQ21_Cell4]	0.0607067	0.0607067	0.0607067	0.0607067	14.1526	4.20761	22.4867	0.0607067	25.8842	0.0607067	37.1941	39.506	0		Non-cancer 2 [SH6XQ21_Cell4]	0.0607067	0.0607067	0.0607067	0.0607067	29.692	0		Non-cancer 2 [SH6XQ21_Cell4]	0.0607067	0.0607067	0.0607067	29.692	0.0607067
	Non-cancer 2 [SH64L58_Cell3]	32	21.1854	0.564091	0		Non-cancer control [NB13032501]	3.44857	6.92109	0.148342	0		PR0023 Prostate Cancer	12.1678	267.798	9.67995	1				Non-cancer 2 [SH64L58_Cell3]	0.564091	0.564091	0.564091	17.8642	17.2677	26.7043	70.132	0.564091	60.7158	0.564091	77.9242	28.2857	0		Non-cancer 2 [SH64L58_Cell3]	0.564091	0.564091	0.564091	0.564091	0.564091	0		Non-cancer 2 [SH64L58_Cell3]	0.564091	0.564091	0.564091	0.564091	9.9659
	Non-cancer 2 [SH66E36_Cell3]	13.2875	9.18322	13.3521	0		Non-cancer control [NB13050803]	6.80219	16.4955	5.54812	0		PR0024 Prostate Cancer	22.6117	332.913	24.4032	1				Non-cancer 2 [SH66E36_Cell3]	11.0579	3.19541	0.843231	7.00799	20.3224	24.0339	38.081	16.8889	37.0397	1.5768	49.9357	27.7805	0		Non-cancer 2 [SH66E36_Cell3]	0.348444	18.0634	0.348444	7.24507	0.804408	0		Non-cancer 2 [SH66E36_Cell3]	18.0634	0.348444	7.24507	0.804408	21.8415
	Non-cancer 2 [SH64R02_Cell3]	21.8718	22.1157	0.540363	0		Non-cancer control [NB13052306]	0.165282	27.0208	0.165282	0		PR0025 Prostate Cancer	5.90526	153.596	13.1683	1				Non-cancer 2 [SH64R02_Cell3]	20.2521	4.76673	10.4035	19.1862	27.0958	16.0111	365.063	0.388504	38.2662	22.0851	50.3877	46.3983	0		Non-cancer 2 [SH64R02_Cell3]	0.388504	0.388504	11.0655	3.48462	14.2808	0		Non-cancer 2 [SH64R02_Cell3]	0.388504	11.0655	3.48462	14.2808	0.388504
	Non-cancer 2 [SH64R02_Cell4]	8.74828	54.6443	9.8902	0		Non-cancer control [NB13061003]	0.815637	5.79175	0.0503453	0		PR0026 Prostate Cancer	0.982821	288.215	0.982821	1				Non-cancer 2 [SH64R02_Cell4]	1.54756	0.600818	0.600818	3.77637	31.7349	10.6074	31.3414	0.600818	59.2605	0.600818	39.4239	51.2329	0		Non-cancer 2 [SH64R02_Cell4]	0.600818	0.600818	9.70683	0.600818	1.25266	0		Non-cancer 2 [SH64R02_Cell4]	0.600818	9.70683	0.600818	1.25266	143.708
	Non-cancer 2 [SH66E41_Cell2]	0.181243	19.2395	4.92799	0		Non-cancer control [NB13080201]	4.93825	20.224	0.0247745	0		PR0027 Prostate Cancer	1.05555	177.91	15.3589	1				Non-cancer 2 [SH66E41_Cell2]	0.620714	0.181243	0.181243	0.181243	1.40542	6.81163	27.6844	1.22095	34.3443	0.181243	45.9184	24.7096	0		Non-cancer 2 [SH66E41_Cell2]	7.10581	3.01676	0.99654	0.216584	8.1681	0		Non-cancer 2 [SH66E41_Cell2]	3.01676	0.99654	0.216584	8.1681	2.62442
	Non-cancer 2 [SH66D63_Cell4]	0.0911256	18.6616	0.0911256	0		Non-cancer control [NB13120602]	0.091823	74.9575	0.091823	0		PR0028 Prostate Cancer	868.872	268.541	2.04911	1				Non-cancer 2 [SH66D63_Cell4]	0.0911256	0.0911256	0.0911256	0.0911256	8.86426	0.244177	17.0535	0.898132	24.8126	1.63127	41.0981	28.7402	0		Non-cancer 2 [SH66D63_Cell4]	0.0911256	0.0911256	0.0911256	0.0911256	1.87905	0		Non-cancer 2 [SH66D63_Cell4]	0.0911256	0.0911256	0.0911256	1.87905	0.0911256
	Non-cancer 2 [SH66E42_Cell2]	2.47598	62.5093	0.14896	0		Non-cancer control [NB14031302]	0.145592	17.3637	0.145592	0		PR0030 Prostate Cancer	31.3849	212.453	0.844401	1				Non-cancer 2 [SH66E42_Cell2]	1.41814	0.14896	5.22344	0.14896	14.6314	1.84293	26.9273	6.18168	30.211	10.3819	40.7859	41.4414	0		Non-cancer 2 [SH66E42_Cell2]	0.14896	5.45659	1.40444	1.88818	20.2943	0		Non-cancer 2 [SH66E42_Cell2]	5.45659	1.40444	1.88818	20.2943	0.14896
	Non-cancer 2 [SH64L53_Cell2]	5.12304	27.7997	0.827597	0		Non-cancer control [NB14081101]	0.0754675	81.2897	0.0754675	0		PR0031 Prostate Cancer	4.34393	264.661	19.7667	1				Non-cancer 2 [SH64L53_Cell2]	6.66221	0.0975983	0.0975983	1.13524	12.5969	8.74222	24.7782	1.03025	28.9201	5.07708	23.5067	28.0125	0		Non-cancer 2 [SH64L53_Cell2]	5.40764	0.0975983	4.57572	2.55797	19.0273	0		Non-cancer 2 [SH64L53_Cell2]	0.0975983	4.57572	2.55797	19.0273	7.99446
	Non-cancer 2 [SH64R04_Cell2]	9.93142	1.30495	1.30495	0		Non-cancer control [NB14102003]	0.095193	69.3585	0.095193	0		PR0032 Prostate Cancer	23.9176	416.162	32.6045	1				Non-cancer 2 [SH64R04_Cell2]	64.6689	1.30495	1.30495	1.30495	98.6331	1.30495	52.4183	1.30495	100.566	1.30495	116.082	1.30495	0		Non-cancer 2 [SH64R04_Cell2]	51.7684	29.8985	37.7918	1.30495	13.3521	0		Non-cancer 2 [SH64R04_Cell2]	29.8985	37.7918	1.30495	13.3521	1.30495
	Non-cancer 2 [SH66E09_Cell3]	2.36854	24.2851	0.294635	0		Non-cancer control [NB14121901]	0.0913153	81.4024	0.0913153	0		PR0033 Prostate Cancer	19.3197	203.94	5.51362	1				Non-cancer 2 [SH66E09_Cell3]	20.196	0.294635	9.05052	9.95899	7.15524	24.0506	36.7583	0.294635	26.4281	0.294635	49.5908	102.75	0		Non-cancer 2 [SH66E09_Cell3]	0.294635	0.294635	12.8527	0.294635	15.2316	0		Non-cancer 2 [SH66E09_Cell3]	0.294635	12.8527	0.294635	15.2316	57.5602
	Non-cancer 2 [SH64L57_Cell2]	34.9447	33.2665	13.2324	0		Non-cancer control [NB15070203]	21.259	153.916	16.3023	0		PR0034 Prostate Cancer	40.4761	249.172	1.32225	1				Non-cancer 2 [SH64L57_Cell2]	31.4285	0.408102	0.408102	11.2902	55.3304	29.6714	36.3781	0.408102	33.0597	29.3441	93.2479	71.7049	0		Non-cancer 2 [SH64L57_Cell2]	0.408102	0.408102	19.9733	0.408102	0.408102	0		Non-cancer 2 [SH64L57_Cell2]	0.408102	19.9733	0.408102	0.408102	109.973
	Non-cancer 2 [SH66E11_Cell1]	0.312949	0.398596	0.312949	0		Non-cancer control [NB15072706]	15.4657	75.5835	1.23114	0		PR0035 Prostate Cancer	32.2226	459.207	40.3641	1				Non-cancer 2 [SH66E11_Cell1]	15.4336	0.312949	0.312949	4.81321	13.2691	10.2177	96.1357	16.4498	32.695	1.74352	47.7358	56.2975	0		Non-cancer 2 [SH66E11_Cell1]	0.312949	0.312949	0.312949	0.312949	19.6983	0		Non-cancer 2 [SH66E11_Cell1]	0.312949	0.312949	0.312949	19.6983	0.312949
	Non-cancer 2 [SH64R01_Cell3]	2.1795	4.50648	0.140535	0		Non-cancer control [NB15111801]	10.9283	54.7581	0.136125	0		PR0036 Prostate Cancer	11.1889	231.2	31.801	1				Non-cancer 2 [SH64R01_Cell3]	0.140535	0.140535	0.140535	3.89872	14.9596	0.140535	21.9173	0.23965	44.0173	0.140535	45.9184	27.0958	0		Non-cancer 2 [SH64R01_Cell3]	3.48945	0.140535	4.7338	0.140535	19.8353	0		Non-cancer 2 [SH64R01_Cell3]	0.140535	4.7338	0.140535	19.8353	5.60611
	Non-cancer 2 [SH66E39_Cell3]	7.73285	19.6983	2.85799	0		Non-cancer control [NB15122201]	1.20414	40.5604	0.0601205	0		PR0037 Prostate Cancer	3.71407	312.779	81.4589	1				Non-cancer 2 [SH66E39_Cell3]	0.898755	2.0223	0.531816	0.0704625	11.5035	8.07241	21.0975	3.2065	31.3197	4.79656	36.0518	33.7543	0		Non-cancer 2 [SH66E39_Cell3]	0.0704625	3.88254	3.44141	0.891929	6.67145	0		Non-cancer 2 [SH66E39_Cell3]	3.88254	3.44141	0.891929	6.67145	25.4572
	Non-cancer 2 [SH66E57_Cell2]	5.47933	14.8975	0.303759	0		Non-cancer control [NB15122505]	6.13048	58.729	11.9092	0		PR0038 Prostate Cancer	79.2314	369.134	5.33689	1				Non-cancer 2 [SH66E57_Cell2]	0.303759	10.2674	0.303759	0.303759	6.82581	13.8326	38.0283	6.23332	43.5621	7.39218	34.7996	79.0668	0		Non-cancer 2 [SH66E57_Cell2]	0.303759	4.81655	0.303759	0.303759	0.303759	0		Non-cancer 2 [SH66E57_Cell2]	4.81655	0.303759	0.303759	0.303759	9.17686
	Non-cancer 2 [SH66E13_Cell2]	5.7398	24.0839	0.0672184	0		Non-cancer control [NB16030301]	1.67481	11.5594	0.016945	0		PR0039 Prostate Cancer	9.09454	292.643	38.4257	1				Non-cancer 2 [SH66E13_Cell2]	0.0672184	0.205328	3.73472	0.0672184	9.98664	10.5707	23.523	2.63719	35.4325	2.08927	24.1174	43.683	0		Non-cancer 2 [SH66E13_Cell2]	0.0672184	2.28628	0.0672184	3.2065	15.1474	0		Non-cancer 2 [SH66E13_Cell2]	2.28628	0.0672184	3.2065	15.1474	12.2101
	Non-cancer 2 [SH66F05_Cell1]	6.1774	54.0042	0.162893	0		Non-cancer control [XA0100]	0.148548	58.2021	1.61217	0		PR0040 Prostate Cancer	19.6847	217.519	1.00905	1				Non-cancer 2 [SH66F05_Cell1]	40.673	0.162893	0.162893	9.22149	19.7804	8.74222	37.8967	0.162893	29.1616	5.00372	22.0698	80.9523	0		Non-cancer 2 [SH66F05_Cell1]	2.86592	6.33788	4.57572	0.162893	47.1766	0		Non-cancer 2 [SH66F05_Cell1]	6.33788	4.57572	0.162893	47.1766	122.276
	Non-cancer 2 [SH66L12_Cell1]	9.22149	64.8934	8.40356	0		Non-cancer control [XA0343]	2.674	27.0021	6.56593	0		PR0041 Prostate Cancer	1.38607	382.416	52.2008	1				Non-cancer 2 [SH66L12_Cell1]	14.016	0.300409	0.300409	0.300409	22.44	20.3365	22.4867	0.300409	53.6312	12.4407	29.692	290.622	0		Non-cancer 2 [SH66L12_Cell1]	0.300409	4.65248	14.5102	0.300409	10.9359	0		Non-cancer 2 [SH66L12_Cell1]	4.65248	14.5102	0.300409	10.9359	51.4108
	Non-cancer 2 [SH66F16_Cell4]	3.90683	67.6492	0.478968	0		Non-cancer control [XA0350]	8.07801	10.7108	9.54007	0		PR0042 Prostate Cancer	89.3255	242.191	38.7467	1				Non-cancer 2 [SH66F16_Cell4]	1.30586	0.934975	0.0507306	1.51572	15.3908	5.09471	22.2541	2.09072	24.8298	4.85341	24.59	26.3732	0		Non-cancer 2 [SH66F16_Cell4]	0.0507306	1.18017	1.95206	4.12102	19.4676	0		Non-cancer 2 [SH66F16_Cell4]	1.18017	1.95206	4.12102	19.4676	3.82643
	Non-cancer 2 [SH66E29_Cell1]	1.59328	29.0205	2.914	0		Non-cancer control [XA0471]	3.21763	6.87329	0.0541085	0		PR0043 Prostate Cancer	1.57243	306.767	1.57243	1				Non-cancer 2 [SH66E29_Cell1]	1.90924	0.82188	0.0771067	1.36888	14.3602	6.94031	20.2802	4.74695	25.7411	1.15829	26.191	25.6165	0		Non-cancer 2 [SH66E29_Cell1]	0.583579	0.0771067	1.17609	3.4438	13.6044	0		Non-cancer 2 [SH66E29_Cell1]	0.0771067	1.17609	3.4438	13.6044	0.0771067
	Non-cancer 2 [SH66L15_Cell2]	4.92799	38.2662	0.90689	0		Non-cancer control [XA0520]	3.01885	33.2665	3.15798	0		PR0046 Prostate Cancer	2.38006	279.17	1.02883	1				Non-cancer 2 [SH66L15_Cell2]	4.79324	0.0920142	0.0920142	0.0920142	28.3446	1.22859	52.3457	12.0838	68.451	11.9174	62.5093	42.459	0		Non-cancer 2 [SH66L15_Cell2]	2.6226	7.68476	0.46587	7.97785	27.8769	0		Non-cancer 2 [SH66L15_Cell2]	7.68476	0.46587	7.97785	27.8769	20.3647
	Non-cancer 2 [SH66E30_Cell2]	0.692555	22.5648	0.509446	0		Non-cancer control [XA0557]	24.9333	56.493	17.889	0		PR0047 Prostate Cancer	20.8504	318.909	30.3158	1				Non-cancer 2 [SH66E30_Cell2]	0.0450915	1.98894	0.0450915	0.0450915	8.71802	3.32188	25.5633	4.49712	34.2968	5.6962	27.5313	23.9508	0		Non-cancer 2 [SH66E30_Cell2]	1.11806	2.40661	0.873573	6.32471	15.6273	0		Non-cancer 2 [SH66E30_Cell2]	2.40661	0.873573	6.32471	15.6273	3.43188
	Non-cancer 2 [SH66F16_Cell1]	0.0642126	15.5194	6.13473	0		Non-cancer control [XA0644]	2.96288	46.014	0.089436	0		PR0048 Prostate Cancer	1.19499	242.191	1.19499	1				Non-cancer 2 [SH66F16_Cell1]	1.5977	0.0642126	0.0642126	0.0642126	16.1897	10.1965	24.7782	0.468136	29.692	5.46795	33.7777	41.2408	0		Non-cancer 2 [SH66F16_Cell1]	0.0642126	0.0642126	4.25453	3.29893	17.3637	0		Non-cancer 2 [SH66F16_Cell1]	0.0642126	4.25453	3.29893	17.3637	4.75353
	Non-cancer 2 [SH66F20_Cell3]	0.170282	39.8084	0.170282	0		Non-cancer control [XA0647]	3.32649	50.283	1.15589	0		PR0049 Prostate Cancer	17.2198	225.19	19.6438	1				Non-cancer 2 [SH66F20_Cell3]	0.356013	0.170282	0.170282	0.170282	16.2121	0.170282	26.1185	2.94037	16.2684	1.33793	27.398	54.9101	0		Non-cancer 2 [SH66F20_Cell3]	0.170282	0.170282	0.170282	3.88254	11.2902	0		Non-cancer 2 [SH66F20_Cell3]	0.170282	0.170282	3.88254	11.2902	0.717475
	Non-cancer 2 [SH66L07_Cell4]	5.65293	58.2425	1.76786	0		Non-cancer control [XA0685]	14.7332	79.9486	0.202782	0		PR0050 Prostate Cancer	31.779	230.4	104.113	1				Non-cancer 2 [SH66L07_Cell4]	4.35599	0.0759398	2.3198	0.0759398	13.718	3.6604	22.8798	3.06524	26.3002	1.61888	21.4514	33.1055	0		Non-cancer 2 [SH66L07_Cell4]	4.38325	2.27679	3.53571	3.07375	12.4407	0		Non-cancer 2 [SH66L07_Cell4]	2.27679	3.53571	3.07375	12.4407	4.51899
	Non-cancer 2 [SH66F14_Cell4]	1.71238	21.1854	0.727995	0		Non-cancer control [XA0716]	7.45909	4.68484	5.10886	0		PR0051 Prostate Cancer	77.9783	476.06	72.0537	1				Non-cancer 2 [SH66F14_Cell4]	0.359484	0.2469	0.0993043	2.73587	11.8597	1.95613	20.0844	0.70466	22.9274	5.91755	29.2832	43.7739	0		Non-cancer 2 [SH66F14_Cell4]	0.0993043	0.0993043	0.0993043	2.26891	16.3589	0		Non-cancer 2 [SH66F14_Cell4]	0.0993043	0.0993043	2.26891	16.3589	6.9163
	Non-cancer 2 [SH66L18_Cell1]	6.17312	41.1837	0.111491	0		Non-cancer control [XA0743]	15.1474	45.0358	9.40221	0		PR0052 Prostate Cancer	40.6448	288.815	15.116	1				Non-cancer 2 [SH66L18_Cell1]	5.74776	0.111491	4.14106	4.3289	14.9907	6.26363	30.3789	6.89715	39.6982	5.51744	31.5157	69.1664	0		Non-cancer 2 [SH66L18_Cell1]	2.85799	3.64773	3.9834	5.78373	18.1387	0		Non-cancer 2 [SH66L18_Cell1]	3.64773	3.9834	5.78373	18.1387	0.941478
	Non-cancer 2 [SH66E35_Cell3]	2.41999	7.80825	2.59009	0		Non-cancer control [XA0965]	10.4904	52.1285	0.136976	0		PR0053 Prostate Cancer	25.4395	277.242	5.78774	1				Non-cancer 2 [SH66E35_Cell3]	0.0669394	2.25168	0.0669394	1.55186	12.7994	1.00556	21.259	2.36362	25.7054	4.37414	24.1843	28.1098	0		Non-cancer 2 [SH66E35_Cell3]	0.0669394	0.660669	3.74249	4.48466	12.1089	0		Non-cancer 2 [SH66E35_Cell3]	0.660669	3.74249	4.48466	12.1089	3.18656
	Non-cancer 2 [SH64721_Cell3]	1.09278	40.9559	0.616854	0		Non-cancer control [XA0995]	2.02792	11.3137	0.287175	0		PR0054 Prostate Cancer	96.8715	206.357	33.4979	1				Non-cancer 2 [SH64721_Cell3]	0.125087	0.125087	0.125087	5.31843	13.2967	9.20872	18.7784	0.125087	25.2813	0.125087	21.963	36.1519	0		Non-cancer 2 [SH64721_Cell3]	0.125087	0.125087	6.9355	1.85318	14.97	0		Non-cancer 2 [SH64721_Cell3]	0.125087	6.9355	1.85318	14.97	0.125087
	Non-cancer 2 [SH66L16_Cell3]	2.71133	6.45761	0.110491	0		Non-cancer control [XB0195]	20.5491	55.0244	11.5035	0		PR0055 Prostate Cancer	5.64902	199.604	3.69353	1				Non-cancer 2 [SH66L16_Cell3]	7.40757	0.0640348	0.0640348	0.913831	18.6745	35.9271	31.823	3.73213	42.9028	4.3349	45.6645	45.9821	0		Non-cancer 2 [SH66L16_Cell3]	0.0640348	2.40494	0.0640348	0.112734	17.976	0		Non-cancer 2 [SH66L16_Cell3]	2.40494	0.0640348	0.112734	17.976	4.99678
	Non-cancer 2 [SH64L49_Cell1]	6.5796	18.2143	1.96973	0		Non-cancer control [XB0250]	31.9114	75.7934	32	0		PR0056 Prostate Cancer	1.03025	149.707	1.03025	1				Non-cancer 2 [SH64L49_Cell1]	6.38639	0.0860906	0.991717	0.868742	13.5198	4.9726	28.0319	3.84504	36.8349	6.15603	33.8246	48.908	0		Non-cancer 2 [SH64L49_Cell1]	4.03062	0.0860906	3.57266	0.280097	18.4174	0		Non-cancer 2 [SH64L49_Cell1]	0.0860906	3.57266	0.280097	18.4174	20.5633
	Non-cancer 2 [SH64736_Cell2]	23.1831	57.2419	1.98894	0		Non-cancer control [XB0300]	10.5195	22.2387	4.88717	0		PR0057 Prostate Cancer	0.51086	163.824	10.3102	1				Non-cancer 2 [SH64736_Cell2]	2.98763	0.546768	0.0730486	1.32134	12.6494	9.37618	23.9342	2.19162	22.6431	13.1866	22.6902	37.4009	0		Non-cancer 2 [SH64736_Cell2]	0.0730486	3.35195	12.3891	5.23794	22.706	0		Non-cancer 2 [SH64736_Cell2]	3.35195	12.3891	5.23794	22.706	5.10178
	Non-cancer 2 [SH64740_Cell1]	44.57	26.4647	2.40161	0		Non-cancer control [XB0368]	1.86477	29.2223	7.15524	0		PR0058 Prostate Cancer	7.72214	123.64	0.832776	1				Non-cancer 2 [SH64740_Cell1]	14.9596	6.1475	6.64837	0.150413	23.3443	18.5198	28.3839	2.42839	27.8963	39.2331	20.9082	66.211	0		Non-cancer 2 [SH64740_Cell1]	0.150413	0.150413	5.84013	1.07773	11.2433	0		Non-cancer 2 [SH64740_Cell1]	0.150413	5.84013	1.07773	11.2433	31.5813
	Non-cancer 2 [SH64L39_Cell3]	5.94221	140.361	2.24856	0		Non-cancer control [XB0442]	2.36199	44.2928	0.383421	0		PR0059 Prostate Cancer	73.8231	152.535	3.70378	1				Non-cancer 2 [SH64L39_Cell3]	0.0751543	0.0751543	1.58667	0.336575	13.4078	3.57266	22.5491	3.31268	26.3549	1.73267	21.3328	32.4917	0		Non-cancer 2 [SH64L39_Cell3]	0.112578	0.0751543	0.0751543	0.155933	23.4091	0		Non-cancer 2 [SH64L39_Cell3]	0.0751543	0.0751543	0.155933	23.4091	4.92799
	Non-cancer 2 [SH64L43_Cell2]	0.340329	128.266	22.0392	0		Non-cancer control [XB0566]	4.85005	14.0646	2.49839	0		PR0060 Prostate Cancer	27.0771	115.52	7.99446	1				Non-cancer 2 [SH64L43_Cell2]	5.23069	0.340329	8.85198	0.793884	26.5382	0.81169	6.88759	1.42011	40.4481	0.340329	53.7428	39.2059	0		Non-cancer 2 [SH64L43_Cell2]	12.978	7.27022	0.340329	0.340329	23.0709	0		Non-cancer 2 [SH64L43_Cell2]	7.27022	0.340329	0.340329	23.0709	0.900002
	Non-cancer 2 [SH66E24_Cell4]	12.0253	60.0878	0.0865693	0		Non-cancer control [XB0568]	2.2958	9.38268	2.34242	0		PR0061 Prostate Cancer	1.22774	240.518	1.22774	1				Non-cancer 2 [SH66E24_Cell4]	4.21929	0.916369	0.0865693	1.1065	9.24069	7.30559	16.427	0.0865693	47.2748	4.44136	21.2885	43.3813	0		Non-cancer 2 [SH66E24_Cell4]	0.0865693	2.03637	1.12428	2.04627	8.81524	0		Non-cancer 2 [SH66E24_Cell4]	2.03637	1.12428	2.04627	8.81524	11.9009
	Non-cancer 2 [SH66L25_Cell3]	0.110875	40.9559	0.110875	0		Non-cancer control [XB0703]	5.58671	0.590496	0.862144	0		PR0062 Prostate Cancer	32.4242	217.972	54.1542	1				Non-cancer 2 [SH66L25_Cell3]	0.110875	0.110875	0.110875	0.110875	6.81635	5.89299	17.2677	5.5251	27.935	0.110875	37.8442	54.5686	0		Non-cancer 2 [SH66L25_Cell3]	2.30218	0.841479	5.74776	0.110875	15.649	0		Non-cancer 2 [SH66L25_Cell3]	0.841479	5.74776	0.110875	15.649	1.78386
	Non-cancer 2 [SH66E25_Cell1]	1.37841	32.2003	0.676893	0		Non-cancer control [XB0781]	28.1683	50.0744	23.6538	0		PR0063 Prostate Cancer	0.525951	125.627	0.525951	1				Non-cancer 2 [SH66E25_Cell1]	0.299993	0.978742	0.0782373	0.685867	9.57319	5.94221	21.4217	0.0782373	15.3589	1.07773	27.935	48.908	0		Non-cancer 2 [SH66E25_Cell1]	0.0782373	0.0782373	3.68586	0.0782373	14.4701	0		Non-cancer 2 [SH66E25_Cell1]	0.0782373	3.68586	0.0782373	14.4701	4.7338
	Non-cancer 2 [SH66L27_Cell1]	5.59059	44.9734	0.472046	0		Non-cancer control [XB0858]	2.55974	2.41831	0.0255594	0		PR0064 Prostate Cancer	17.7777	196.993	14.5203	1				Non-cancer 2 [SH66L27_Cell1]	0.0507306	0.0507306	0.0507306	0.0507306	11.7046	5.12304	24.5049	9.31787	21.4663	1.59881	28.2661	51.7325	0		Non-cancer 2 [SH66L27_Cell1]	0.0507306	0.0507306	4.22514	2.68701	8.36868	0		Non-cancer 2 [SH66L27_Cell1]	0.0507306	4.22514	2.68701	8.36868	2.9363
	Non-cancer 2 [SH66L29_Cell3]	9.60643	100.357	6.88759	0		Non-cancer control [XB0930]	5.25613	7.05673	2.99385	0		PR0065 Prostate Cancer	48.5702	205.501	46.8507	1				Non-cancer 2 [SH66L29_Cell3]	2.25168	0.077643	1.03886	0.077643	12.4149	16.2797	23.6866	0.0971933	22.6431	5.49074	28.82	27.379	0		Non-cancer 2 [SH66L29_Cell3]	0.077643	0.186986	14.0744	4.63638	10.105	0		Non-cancer 2 [SH66L29_Cell3]	0.186986	14.0744	4.63638	10.105	16.2234
	Non-cancer 2 [SH66L31_Cell3]	1.61552	1.64262	0.077428	0		Non-cancer control [XB0989]	2.30378	9.75404	2.43007	0		PR0066 Prostate Cancer	23.3282	264.111	1.64947	1				Non-cancer 2 [SH66L31_Cell3]	2.61716	0.077428	0.142299	2.84218	12.8171	5.89299	26.9087	7.73821	18.909	4.3319	28.0903	48.6376	0		Non-cancer 2 [SH66L31_Cell3]	0.077428	4.68159	1.47223	4.79324	7.75432	0		Non-cancer 2 [SH66L31_Cell3]	4.68159	1.47223	4.79324	7.75432	4.91435
	Non-cancer 2 [SH66L32_Cell3]	7.27022	87.9737	2.30378	0		Prostate Cancer [PR0279]	46.014	418.186	6.19455	1		PR0067 Prostate Cancer	52.2732	323.585	1.48144	1				Non-cancer 2 [SH66L32_Cell3]	3.42001	0.0571145	0.0571145	0.0571145	7.23002	1.67946	23.6702	1.7411	16.1897	0.310142	22.769	36.4539	0		Non-cancer 2 [SH66L32_Cell3]	0.0571145	0.0571145	1.59218	3.50885	11.4161	0		Non-cancer 2 [SH66L32_Cell3]	0.0571145	1.59218	3.50885	11.4161	2.26891
	Non-cancer 2 [SH66L37_Cell2]	0.0384466	26.191	0.26334	0		Prostate Cancer [PR0322]	11.0886	75.5835	0.598739	1		PR0068 Prostate Cancer	34.0598	458.253	2.59009	1				Non-cancer 2 [SH66L37_Cell2]	0.0384466	0.0384466	0.0384466	0.0384466	9.24709	3.58258	21.1707	4.47225	28.5417	5.19455	26.4831	36.4034	0		Non-cancer 2 [SH66L37_Cell2]	0.150413	0.849685	1.18591	1.34537	14.2808	0		Non-cancer 2 [SH66L37_Cell2]	0.849685	1.18591	1.34537	14.2808	2.9363
	Non-cancer 2 [SH66L44_Cell2]	5.09118	9.95899	6.46209	0		Prostate Cancer [PR0327]	1.10957	163.597	26.3732	1		PR0069 Prostate Cancer	1.60547	285.827	13.7656	1				Non-cancer 2 [SH66L44_Cell2]	0.869345	0.145289	0.145289	1.86348	12.6845	40.2244	28.9201	0.145289	24.4032	8.4855	37.375	94.6808	0		Non-cancer 2 [SH66L44_Cell2]	0.145289	0.145289	12.8705	0.145289	0.660669	0		Non-cancer 2 [SH66L44_Cell2]	0.145289	12.8705	0.145289	0.660669	68.6411
	Non-cancer 2 [SH66L48_Cell2]	0.0925258	15.3376	0.0925258	0		Prostate Cancer [PR0330]	11.9588	70.6198	0.668037	1		PR0070 Prostate Cancer	36.8093	313.213	10.2248	1				Non-cancer 2 [SH66L48_Cell2]	3.08656	0.0925258	0.0925258	0.0925258	12.295	3.605	21.7057	1.43296	32.9453	0.0925258	45.4749	40.8425	0		Non-cancer 2 [SH66L48_Cell2]	7.14038	0.0925258	0.0925258	5.61389	2.83039	0		Non-cancer 2 [SH66L48_Cell2]	0.0925258	0.0925258	5.61389	2.83039	3.31498
	Non-cancer 2 [SH66L49_Cell4]	1.51782	2.89788	0.091442	0		Prostate Cancer [PR0369]	1.10038	257.245	1.10038	1		PR0071 Prostate Cancer	1.16151	162.129	2.50707	1				Non-cancer 2 [SH66L49_Cell4]	3.84238	1.73147	0.091442	0.091442	12.5186	5.36657	24.0173	5.38147	27.8769	0.38716	33.0826	44.6318	0		Non-cancer 2 [SH66L49_Cell4]	0.091442	2.66845	1.61105	1.42603	6.413	0		Non-cancer 2 [SH66L49_Cell4]	2.66845	1.61105	1.42603	6.413	8.44443
	Non-cancer 2 [SH66L55_Cell3]	3.85038	15.0324	4.15256	0		Prostate Cancer [PR0410]	0.686818	182.278	0.686818	1		PR0072 Prostate Cancer	0.317318	130.509	0.317318	1				Non-cancer 2 [SH66L55_Cell3]	3.61251	0.110798	0.110798	0.461371	20.4354	3.26708	27.9737	8.19078	27.8963	0.110798	41.4414	66.211	0		Non-cancer 2 [SH66L55_Cell3]	0.110798	4.87364	8.91355	2.92411	8.80913	0		Non-cancer 2 [SH66L55_Cell3]	4.87364	8.91355	2.92411	8.80913	14.6213
	Non-cancer 2 [SH66M02_Cell2]	6.42635	12.8527	0.109272	0		Prostate Cancer [PR0433]	0.37553	78.6296	0.37553	1		PR0073 Prostate Cancer	112.986	335.228	6.60244	1				Non-cancer 2 [SH66M02_Cell2]	5.07005	0.109272	0.109272	1.36604	13.2415	10.2106	43.8043	1.21167	25.8842	4.15256	33.8011	59.5488	0		Non-cancer 2 [SH66M02_Cell2]	0.109272	2.22068	6.82108	0.109272	14.0063	0		Non-cancer 2 [SH66M02_Cell2]	2.22068	6.82108	0.109272	14.0063	26.797
	Non-cancer 2 [SH66M06_Cell3]	0.157345	2.22684	2.49839	0		Prostate Cancer [PR0449]	0.355766	129.967	10.112	1		PR0074 Prostate Cancer	1.87774	235.405	13.3614	1				Non-cancer 2 [SH66M06_Cell3]	1.31951	0.158989	0.157345	0.157345	12.017	3.62756	38.9351	4.75683	36.3529	2.42335	86.3426	64.5346	0		Non-cancer 2 [SH66M06_Cell3]	0.157345	1.47427	6.35548	3.92856	4.52212	0		Non-cancer 2 [SH66M06_Cell3]	1.47427	6.35548	3.92856	4.52212	9.8287
	Non-cancer 2 [SH63Z46_Cell3]	0.185565	4.15832	0.185565	0		Prostate Cancer [PR0463]	5.33319	108.233	0.679714	1		PR0075 Prostate Cancer	17.3757	293.863	2.32302	1				Non-cancer 2 [SH63Z46_Cell3]	11.9174	0.185565	0.185565	0.532923	16.291	0.185565	25.7054	1.85189	44.109	0.514413	45.0983	43.3212	0		Non-cancer 2 [SH63Z46_Cell3]	0.185565	1.82513	0.185565	6.9355	32.7858	0		Non-cancer 2 [SH63Z46_Cell3]	1.82513	0.185565	6.9355	32.7858	2.65553
	Non-cancer 2 [SH63Z47_Cell2]	2.89788	4.6396	0.0722429	0		Prostate Cancer [PR0485]	14.9285	214.971	1.00417	1		PR0076 Prostate Cancer	1.88296	270.597	1.88296	1				Non-cancer 2 [SH63Z47_Cell2]	0.0722429	1.39959	0.0722429	0.0722429	9.93142	5.16941	24.0673	6.00848	40.5323	3.55537	52.4183	32.2003	0		Non-cancer 2 [SH63Z47_Cell2]	0.0722429	1.33237	0.0722429	4.5284	15.2739	0		Non-cancer 2 [SH63Z47_Cell2]	1.33237	0.0722429	4.5284	15.2739	5.44526
	Non-cancer 2 [SH66M16_Cell4]	2.6081	7.86802	37.4787	0		Prostate Cancer [PR0495]	79.2863	175.582	1.337	1		PR0077 Prostate Cancer	1.08298	223.325	1.08298	1				Non-cancer 2 [SH66M16_Cell4]	0.328736	0.0733022	3.64521	0.0733022	14.0939	5.81992	26.8342	5.8726	32.4467	0.121413	35.6295	41.0981	0		Non-cancer 2 [SH66M16_Cell4]	3.45575	0.0733022	2.10089	2.9019	22.5648	0		Non-cancer 2 [SH66M16_Cell4]	0.0733022	2.10089	2.9019	22.5648	10.3963
	Non-cancer 2 [SH66M17_Cell2]	1.06733	29.2021	0.0274129	0		Prostate Cancer [PR0499]	5.34059	127.823	14.6517	1		PR0078 Prostate Cancer	32.8541	164.165	1.62789	1				Non-cancer 2 [SH66M17_Cell2]	0.46684	0.037137	0.0274129	0.0274129	11.7371	4.22514	20.5918	2.59728	29.1011	3.21986	27.742	31.8893	0		Non-cancer 2 [SH66M17_Cell2]	2.56507	0.0274129	2.53151	2.02651	16.7258	0		Non-cancer 2 [SH66M17_Cell2]	0.0274129	2.53151	2.02651	16.7258	2.23767
	Non-cancer 2 [SH66M18_Cell4]	2.88586	5.84418	1.04174	0		Prostate Cancer [PR0530]	3.90683	113.064	6.03352	1		PR0079 Prostate Cancer	1.64376	119.263	9.23428	1				Non-cancer 2 [SH66M18_Cell4]	2.55089	0.0863895	0.708088	0.0863895	13.4357	2.96083	29.8985	2.28786	38.693	6.21606	32.5594	34.8721	0		Non-cancer 2 [SH66M18_Cell4]	0.0863895	1.35566	4.21929	4.81321	16.6448	0		Non-cancer 2 [SH66M18_Cell4]	1.35566	4.21929	4.81321	16.6448	4.3349
	Non-cancer 2 [SH63Z51_Cell1]	0.131033	17.6427	0.131033	0		Prostate Cancer [PR0566]	1.21757	347.532	1.21757	1		PR0080 Prostate Cancer	1.02172	259.754	15.1684	1				Non-cancer 2 [SH63Z51_Cell1]	0.131033	0.131033	0.131033	0.131033	8.61589	0.131033	20.0426	0.131033	48.4022	0.131033	32.8086	41.8165	0		Non-cancer 2 [SH63Z51_Cell1]	0.131033	1.09126	1.2605	0.131033	28.6805	0		Non-cancer 2 [SH63Z51_Cell1]	1.09126	1.2605	0.131033	28.6805	0.131033
	Non-cancer 2 [SH66M42_Cell4]	113.536	281.112	74.0794	0		Prostate Cancer [PR0589]	3.9204	176.803	12.3377	1		PR0081 Prostate Cancer	1.47734	173.525	16.2459	1				Non-cancer 2 [SH66M42_Cell4]	60.0878	1.46713	1.46713	26.5382	62.2931	212.159	77.0114	3.80791	67.5554	44.8489	106.965	155.525	0		Non-cancer 2 [SH66M42_Cell4]	75.1656	12.9421	56.7678	1.46713	18.4942	0		Non-cancer 2 [SH66M42_Cell4]	12.9421	56.7678	1.46713	18.4942	690.74
	Non-cancer 2 [SH66M49_Cell3]	25.6876	15.9005	4.50335	0		Prostate Cancer [PR0595]	0.690637	161.68	0.690637	1		PR0083 Prostate Cancer	26.3367	305.071	1.33237	1				Non-cancer 2 [SH66M49_Cell3]	1.41618	0.910039	0.0379699	0.0379699	12.667	23.312	26.7413	4.39846	45.6328	16.9123	30.6327	33.895	0		Non-cancer 2 [SH66M49_Cell3]	0.0379699	2.74157	9.7001	7.98892	16.3023	0		Non-cancer 2 [SH66M49_Cell3]	2.74157	9.7001	7.98892	16.3023	36.2272
	Non-cancer 2 [SH66M50_Cell3]	0.975355	10.8303	1.52732	0		Prostate Cancer [PR0604]	1.06437	206.93	1.06437	1		PR0084 Prostate Cancer	0.978742	772.826	47.5048	1				Non-cancer 2 [SH66M50_Cell3]	2.38502	0.0511189	0.0511189	0.0511189	12.295	14.3303	24.6583	4.05584	39.4513	5.59059	29.9815	32.6497	0		Non-cancer 2 [SH66M50_Cell3]	0.0511189	0.0511189	3.25577	4.60117	12.7816	0		Non-cancer 2 [SH66M50_Cell3]	0.0511189	3.25577	4.60117	12.7816	1.04972
	Non-cancer 2 [SH66M59_Cell2]	2.09217	4.92458	3.64521	0		Prostate Cancer [PR0612]	6.413	73.4658	25.1067	1		PR0085 Prostate Cancer	0.927873	183.038	25.581	1				Non-cancer 2 [SH66M59_Cell2]	0.592546	0.076415	0.690159	0.076415	11.4082	23.4254	24.0173	3.39874	26.2819	4.12102	37.5828	118.603	0		Non-cancer 2 [SH66M59_Cell2]	0.076415	0.076415	6.88282	0.17254	18.0885	0		Non-cancer 2 [SH66M59_Cell2]	0.076415	6.88282	0.17254	18.0885	40.9275
	Non-cancer 2 [SH66N01_Cell1]	12.042	7.36661	6.29846	0		Prostate Cancer [PR0630]	0.695923	280.917	6.19885	1		PR0086 Prostate Cancer	2.54206	188.314	0.524131	1				Non-cancer 2 [SH66N01_Cell1]	0.10897	0.10897	0.10897	0.10897	12.4063	7.97785	22.2233	0.10897	24.471	7.66348	27.0396	46.1417	0		Non-cancer 2 [SH66N01_Cell1]	0.10897	0.10897	4.74695	0.482634	11.7289	0		Non-cancer 2 [SH66N01_Cell1]	0.10897	4.74695	0.482634	11.7289	24.2683
	Non-cancer 2 [SH66N02_Cell2]	0.461052	2.07916	2.86195	0		Prostate Cancer [PR0640]	11.7046	79.2863	1.60436	1		PR0087 Prostate Cancer	0.553632	78.3032	8.80913	1				Non-cancer 2 [SH66N02_Cell2]	5.14083	0.172181	0.76631	8.01665	14.3403	0.172181	23.3767	0.172181	41.1266	0.663883	29.692	44.0784	0		Non-cancer 2 [SH66N02_Cell2]	0.172181	0.172181	0.172181	0.172181	5.4189	0		Non-cancer 2 [SH66N02_Cell2]	0.172181	0.172181	0.172181	5.4189	1.69584
	Non-cancer 2 [SH66N02_Cell3]	30.3369	110.201	26.5015	0		Prostate Cancer [PR0641]	2.13613	133.251	27.742	1		PR0088 Prostate Cancer	12.4753	97.4101	0.696406	1				Non-cancer 2 [SH66N02_Cell3]	126.15	1.10957	1.49381	10.7779	16.971	7.56846	45.3176	0.125521	38.5057	5.37401	20.1541	56.2585	0		Non-cancer 2 [SH66N02_Cell3]	64.0888	12.3719	8.43273	4.3349	53.1869	0		Non-cancer 2 [SH66N02_Cell3]	12.3719	8.43273	4.3349	53.1869	3.91497
	Non-cancer 2 [SH66N05_Cell1]	11.934	53.7056	16.5184	0		Prostate Cancer [PR0650]	0.408384	97.8839	2.1901	1		PR0089 Prostate Cancer	24.1006	194.55	5.86853	1				Non-cancer 2 [SH66N05_Cell1]	26.5566	0.339622	2.05053	14.6416	14.9078	22.8639	25.9201	11.934	44.0173	0.339622	29.0004	59.5901	0		Non-cancer 2 [SH66N05_Cell1]	2.3933	0.339622	0.339622	0.339622	25.7054	0		Non-cancer 2 [SH66N05_Cell1]	0.339622	0.339622	0.339622	25.7054	10.1753
	Non-cancer 2 [SH66N06_Cell4]	1.79129	8.54452	0.17254	0		Prostate Cancer [PR0662]	1.0367	106.006	1.0367	1		PR0090 Prostate Cancer	57.5602	103.393	50.985	1				Non-cancer 2 [SH66N06_Cell4]	0.17254	1.30315	0.17254	1.63354	11.2356	11.2045	23.5883	0.17254	37.4528	0.17254	26.6673	40.9275	0		Non-cancer 2 [SH66N06_Cell4]	0.17254	0.17254	2.6703	1.56808	9.46105	0		Non-cancer 2 [SH66N06_Cell4]	0.17254	2.6703	1.56808	9.46105	0.17254
	Non-cancer 2 [SH64601_Cell3]	0.075363	43.9564	0.075363	0		Prostate Cancer [PR0672]	0.447202	20.6204	0.447202	1		PR0091 Prostate Cancer	0.875391	93.6366	1.28967	1				Non-cancer 2 [SH64601_Cell3]	3.79474	0.075363	0.075363	0.075363	9.23428	0.075363	14.6213	0.403601	26.0462	3.10372	20.807	27.9543	0		Non-cancer 2 [SH64601_Cell3]	0.075363	0.445964	0.075363	0.075363	9.18959	0		Non-cancer 2 [SH64601_Cell3]	0.445964	0.075363	0.075363	9.18959	0.075363
	Non-cancer 2 [SH66N13_Cell2]	4.15256	110.431	2.72452	0		Prostate Cancer [PR0724]	12.8884	91.9642	22.8481	1		PR0092 Prostate Cancer	0.938221	24.2851	0.938221	1				Non-cancer 2 [SH66N13_Cell2]	4.77334	0.0920142	2.68515	0.0920142	14.2215	4.47845	33.6375	1.69114	31.801	4.96571	34.7755	42.1658	0		Non-cancer 2 [SH66N13_Cell2]	0.0920142	3.46535	2.0548	3.80527	15.5194	0		Non-cancer 2 [SH66N13_Cell2]	3.46535	2.0548	3.80527	15.5194	2.32141
	Non-cancer 2 [SH64604_Cell1]	0.198333	73.0089	0.198333	0		Prostate Cancer [PR0730]	0.381565	37.6088	0.381565	1		PR0094 Prostate Cancer	2.14801	43.3212	41.8745	1				Non-cancer 2 [SH64604_Cell1]	5.46795	0.198333	0.198333	1.00626	9.67995	2.75299	34.2968	2.00694	46.5917	0.198333	18.1765	40.2523	0		Non-cancer 2 [SH64604_Cell1]	0.198333	0.198333	0.198333	0.198333	21.1854	0		Non-cancer 2 [SH64604_Cell1]	0.198333	0.198333	0.198333	21.1854	0.198333
	Non-cancer 2 [SH66N14_Cell3]	4.45986	12.7816	0.0223126	0		Prostate Cancer [PR0760]	0.843231	209.383	7.06162	1		PR0096 Prostate Cancer	8.76649	146.932	0.82932	1				Non-cancer 2 [SH66N14_Cell3]	1.31859	0.0223126	0.0223126	0.0223126	10.9359	3.87179	24.3019	1.38127	31.298	3.71149	18.8566	34.3205	0		Non-cancer 2 [SH66N14_Cell3]	0.0223126	0.0931694	3.6833	3.6025	16.5642	0		Non-cancer 2 [SH66N14_Cell3]	0.0931694	3.6833	3.6025	16.5642	4.00833
	Non-cancer 2 [SH66N19_Cell2]	2.43682	24.916	0.0533636	0		Prostate Cancer [PR0782]	34.8479	129.159	0.296684	1		PR0097 Prostate Cancer	1.10114	127.734	1.10114	1				Non-cancer 2 [SH66N19_Cell2]	0.0533636	0.0533636	0.0533636	0.0533636	10.2745	6.09658	23.5393	0.796088	27.0771	4.5096	24.6925	43.9868	0		Non-cancer 2 [SH66N19_Cell2]	0.0533636	0.0666154	2.23767	2.29421	14.3303	0		Non-cancer 2 [SH66N19_Cell2]	0.0666154	2.23767	2.29421	14.3303	24.573
	Non-cancer 2 [SH66N19_Cell4]	0.0695406	19.2262	0.0695406	0		Prostate Cancer [PR0794]	0.177513	103.537	2.66475	1		PR0098 Prostate Cancer	12.3548	221.936	0.908778	1				Non-cancer 2 [SH66N19_Cell4]	0.0695406	0.0695406	0.0695406	0.0695406	13.9095	4.37717	16.0444	3.43188	32.0888	3.95863	23.4091	42.9921	0		Non-cancer 2 [SH66N19_Cell4]	0.0695406	0.0695406	0.198333	3.74769	16.1672	0		Non-cancer 2 [SH66N19_Cell4]	0.0695406	0.198333	3.74769	16.1672	0.0695406
	Non-cancer 2 [SH66N27_Cell2]	2.15696	24.6754	0.0245183	0		Prostate Cancer [PR0828]	0.639936	148.57	0.639936	1		PR0099 Prostate Cancer	198.638	166.341	23.8348	1				Non-cancer 2 [SH66N27_Cell2]	0.0332616	0.0245183	0.0245183	0.0245183	12.1763	2.22839	20.2802	3.2065	21.8718	3.69865	26.3367	49.2141	0		Non-cancer 2 [SH66N27_Cell2]	0.0245183	2.22222	2.85601	3.36126	28.3249	0		Non-cancer 2 [SH66N27_Cell2]	2.22222	2.85601	3.36126	28.3249	4.80321
	Non-cancer 2 [SH66N29_Cell2]	2.54383	8.77866	0.228458	0		Prostate Cancer [PR0840]	1.27015	95.2073	1.27015	1		PR0100 Prostate Cancer	60.2964	222.398	1.48144	1				Non-cancer 2 [SH66N29_Cell2]	0.228458	2.62442	0.228458	2.96083	7.90081	6.99828	27.0396	4.15832	25.0719	18.2269	36.5804	59.7141	0		Non-cancer 2 [SH66N29_Cell2]	0.228458	2.13465	4.11246	3.96687	28.0319	0		Non-cancer 2 [SH66N29_Cell2]	2.13465	4.11246	3.96687	28.0319	5.13726
	Non-cancer 2 [SH66N29_Cell3]	0.624165	9.24069	0.0578315	0		Prostate Cancer [PR0849]	0.632878	170.072	1.87644	1		PR0101 Prostate Cancer	18.8436	142.518	2.9302	1				Non-cancer 2 [SH66N29_Cell3]	0.434974	0.0578315	0.0578315	0.0578315	9.57319	3.1145	18.8044	1.94666	25.5278	4.05584	31.9335	35.457	0		Non-cancer 2 [SH66N29_Cell3]	0.0578315	0.0578315	0.0578315	4.06428	16.0222	0		Non-cancer 2 [SH66N29_Cell3]	0.0578315	0.0578315	4.06428	16.0222	2.85403
	Non-cancer 2 [SH66N31_Cell1]	2.30857	18.9352	0.332632	0		Prostate Cancer [PR0879]	19.3197	99.4569	31.6251	1		PR0102 Prostate Cancer	10.0144	10.0144	10.0144	1				Non-cancer 2 [SH66N31_Cell1]	0.0334697	0.0334697	0.0334697	0.0334697	11.3766	2.88586	22.0698	3.01676	23.2474	3.29665	25.0025	44.6937	0		Non-cancer 2 [SH66N31_Cell1]	0.0334697	0.0334697	2.44867	4.38933	16.8889	0		Non-cancer 2 [SH66N31_Cell1]	0.0334697	2.44867	4.38933	16.8889	2.54383
	Non-cancer 2 [SH66N35_Cell2]	4.38021	71.7546	0.0538093	0		Prostate Cancer [PR0909]	0.864537	29.0004	0.2375	1		PR0103 Prostate Cancer	0.977386	213.931	0.977386	1				Non-cancer 2 [SH66N35_Cell2]	0.0538093	0.0538093	1.12428	0.0538093	11.6965	1.86219	28.3249	3.6731	37.8704	1.92786	26.0281	27.398	0		Non-cancer 2 [SH66N35_Cell2]	2.2974	0.774319	1.83783	4.26339	11.4161	0		Non-cancer 2 [SH66N35_Cell2]	0.774319	1.83783	4.26339	11.4161	1.21083
	Non-cancer 2 [SH66N42_Cell3]	2.05338	16.9475	0.0465524	0		Prostate Cancer [PR0951]	36.9627	396.726	1.23285	1		PR0104 Prostate Cancer	197.403	233.131	41.3553	1				Non-cancer 2 [SH66N42_Cell3]	1.33793	0.128336	0.936272	1.14235	14.3701	5.28902	24.6754	6.413	33.4515	6.68534	31.4067	39.6432	0		Non-cancer 2 [SH66N42_Cell3]	3.02514	0.888843	0.365768	4.88379	12.5186	0		Non-cancer 2 [SH66N42_Cell3]	0.888843	0.365768	4.88379	12.5186	4.41068
	Non-cancer 2 [SH66N51_Cell2]	1.17528	2.35218	0.0535118	0		Prostate Cancer [PR0966]	39.5882	328.557	25.2813	1		PR0105 Prostate Cancer	1.33978	245.572	1.33978	1				Non-cancer 2 [SH66N51_Cell2]	1.62001	0.0535118	0.0535118	0.428094	13.4357	3.62254	20.5776	2.9302	22.7217	3.58507	26.797	19.1995	0		Non-cancer 2 [SH66N51_Cell2]	0.549427	1.10726	0.619424	0.725979	5.30738	0		Non-cancer 2 [SH66N51_Cell2]	1.10726	0.619424	0.725979	5.30738	0.715488
	Non-cancer 2 [SH66N54_Cell4]	3.89872	1.75078	1.59992	0		Prostate Cancer [PR0984]	0.657927	111.662	0.657927	1		PR0106 Prostate Cancer	1.74352	683.596	1.74352	1				Non-cancer 2 [SH66N54_Cell4]	0.0928471	0.0928471	0.0928471	0.0928471	11.5996	10.418	16.5987	3.85305	16.4384	0.0928471	25.0025	60.8	0		Non-cancer 2 [SH66N54_Cell4]	0.0928471	0.825878	3.14487	1.54542	7.43329	0		Non-cancer 2 [SH66N54_Cell4]	0.825878	3.14487	1.54542	7.43329	1.2008
	Non-cancer 2 [SH66N57_Cell3]	1.87254	21.9934	0.305025	0		Prostate Cancer [PR0993]	24.3019	142.815	9.3567	1		PR0107 Prostate Cancer	40.5604	18.7914	0.860949	1				Non-cancer 2 [SH66N57_Cell3]	1.06659	0.0301019	0.0301019	0.0301019	11.1348	3.53571	19.3197	2.43007	18.9746	2.51577	22.0851	38.3725	0		Non-cancer 2 [SH66N57_Cell3]	0.0301019	0.674084	2.59548	2.94241	16.2797	0		Non-cancer 2 [SH66N57_Cell3]	0.674084	2.59548	2.94241	16.2797	6.10927
	Non-cancer 2 [SH66N58_Cell4]	0.0832734	25.1067	1.34443	0		Prostate Cancer [PR0994]	0.76897	137.377	0.76897	1		PR0108 Prostate Cancer	18.5584	320.904	57.8001	1				Non-cancer 2 [SH66N58_Cell4]	3.13616	1.96564	0.0832734	0.0832734	14.1428	7.03232	20.4354	5.24157	33.5909	0.839731	28.0125	41.2694	0		Non-cancer 2 [SH66N58_Cell4]	0.631126	0.0832734	0.0832734	1.79129	14.133	0		Non-cancer 2 [SH66N58_Cell4]	0.0832734	0.0832734	1.79129	14.133	2.67957
	Non-cancer 2 [SH66P02_Cell4]	1.11034	7.79203	0.141512	0		Prostate Cancer [PR1039]	12.8616	200.02	9.85598	1		PR0110 Prostate Cancer	2.51054	441.724	2.51054	1				Non-cancer 2 [SH66P02_Cell4]	0.0389293	0.0389293	0.0389293	0.0389293	11.1967	0.0389293	21.259	7.74895	26.5382	3.4822	32.7858	44.5082	0		Non-cancer 2 [SH66P02_Cell4]	0.0389293	0.0389293	0.0389293	4.97605	10.3532	0		Non-cancer 2 [SH66P02_Cell4]	0.0389293	0.0389293	4.97605	10.3532	0.0389293
	Non-cancer 2 [SH66P06_Cell3]	0.137929	4.50023	6.80219	0								PR0111 Prostate Cancer	14.5707	121.347	0.629815	1				Non-cancer 2 [SH66P06_Cell3]	0.709562	0.137929	8	0.137929	29.1616	37.4009	25.2288	0.137929	21.5856	0.137929	21.3032	36.8349	0		Non-cancer 2 [SH66P06_Cell3]	0.137929	0.137929	10.8303	24.3019	1.82513	0		Non-cancer 2 [SH66P06_Cell3]	0.137929	10.8303	24.3019	1.82513	13.3244
	Non-cancer 2 [SH66P11_Cell3]	0.0880825	3.22657	0.0880825	0								PR0113 Prostate Cancer	2.96083	228.65	1.40737	1				Non-cancer 2 [SH66P11_Cell3]	1.60547	0.0880825	0.0880825	0.0880825	10.091	8.96311	24.916	2.47255	23.621	3.98616	34.4875	60.5477	0		Non-cancer 2 [SH66P11_Cell3]	0.0880825	0.444113	0.0880825	0.0880825	23.3282	0		Non-cancer 2 [SH66P11_Cell3]	0.444113	0.0880825	0.0880825	23.3282	16.8071
	Non-cancer 2 [SH66P12_Cell1]	34.6312	69.9378	2.4932	0								PR0115 Prostate Cancer	3.84504	116.808	506.002	1				Non-cancer 2 [SH66P12_Cell1]	4.94853	0.1785	2.17046	4.65571	12.9152	7.99446	36.0268	4.25748	27.6844	2.58829	21.4068	69.1185	0		Non-cancer 2 [SH66P12_Cell1]	2.90593	2.0734	1.83147	2.58829	17.4723	0		Non-cancer 2 [SH66P12_Cell1]	2.0734	1.83147	2.58829	17.4723	4.09539
	Non-cancer 2 [SH66P15_Cell3]	13.214	47.1439	0.246217	0								PR0119 Prostate Cancer	11.5434	506.002	1.03097	1				Non-cancer 2 [SH66P15_Cell3]	7.00313	0.246217	4.80654	5.59059	14.0744	9.7879	26.5015	0.246217	10.7853	0.246217	32.0444	53.7428	0		Non-cancer 2 [SH66P15_Cell3]	0.246217	0.246217	0.246217	0.246217	3.02095	0		Non-cancer 2 [SH66P15_Cell3]	0.246217	0.246217	0.246217	3.02095	15.5517
	Non-cancer 2 [SH66P24_Cell4]	2.26891	2.36035	0.129857	0								PR0121 Prostate Cancer	0.695441	112.361	0.695441	1				Non-cancer 2 [SH66P24_Cell4]	0.046617	0.046617	0.046617	0.046617	11.6076	0.572362	15.3802	0.614293	16.3475	1.40737	26.4831	65.7537	0		Non-cancer 2 [SH66P24_Cell4]	0.046617	0.046617	2.51228	2.38171	22.5648	0		Non-cancer 2 [SH66P24_Cell4]	0.046617	2.51228	2.38171	22.5648	21.6006
	Non-cancer 2 [SH66P26_Cell2]	8.6458	2.247	1.44193	0								PR0122 Prostate Cancer	14.3901	131.873	35.7284	1				Non-cancer 2 [SH66P26_Cell2]	4.51899	0.120658	0.120658	0.120658	16.1225	11.0196	25.2113	3.45336	29.4869	1.48555	38.9351	97.4777	0		Non-cancer 2 [SH66P26_Cell2]	0.120658	0.120658	2.03496	0.120658	10.7704	0		Non-cancer 2 [SH66P26_Cell2]	0.120658	2.03496	0.120658	10.7704	25.9921
	Non-cancer 2 [SH66P26_Cell4]	0.162893	1.10957	0.0843774	0								PR0123 Prostate Cancer	122.107	0.761544	21.0829	1				Non-cancer 2 [SH66P26_Cell4]	6.81635	1.07699	0.0843774	0.0843774	12.244	3.59502	23.6374	4.02503	22.1618	0.0843774	49.2141	46.3661	0		Non-cancer 2 [SH66P26_Cell4]	0.0843774	0.0843774	0.0843774	0.507683	12.1426	0		Non-cancer 2 [SH66P26_Cell4]	0.0843774	0.0843774	0.507683	12.1426	4.86689
	Non-cancer 2 [SH66P30_Cell3]	6.94994	2.33918	0.209207	0								PR0124 Prostate Cancer	1.73267	223.79	43.9564	1				Non-cancer 2 [SH66P30_Cell3]	6.26798	0.209207	3.47738	7.03719	17.6672	11.6318	33.2665	6.20745	36.5298	0.209207	53.2976	93.2479	0		Non-cancer 2 [SH66P30_Cell3]	0.209207	0.597082	7.36661	0.767905	18.6357	0		Non-cancer 2 [SH66P30_Cell3]	0.597082	7.36661	0.767905	18.6357	89.0782
	Non-cancer 2 [SH66T21_Cell2]	5.28535	10.3675	4.62996	0								PR0125 Prostate Cancer	104.982	102.182	83.633	1				Non-cancer 2 [SH66T21_Cell2]	6.52058	0.10345	0.10345	5.09471	19.4946	25.0198	32.1779	6.95958	46.1737	2.79723	33.2896	82.596	0		Non-cancer 2 [SH66T21_Cell2]	0.10345	4.12387	8.92591	7.8408	8.26492	0		Non-cancer 2 [SH66T21_Cell2]	4.12387	8.92591	7.8408	8.26492	3.47015
	Non-cancer 2 [SH66T23_Cell4]	0.0975307	0.0975307	0.0975307	0								PR0126 Prostate Cancer	40.5885	311.697	34.5353	1				Non-cancer 2 [SH66T23_Cell4]	0.0975307	0.0975307	0.0975307	0.0975307	12.1257	3.05675	24.0339	0.0975307	22.0851	0.675019	35.6789	42.2243	0		Non-cancer 2 [SH66T23_Cell4]	0.0975307	0.626332	0.304181	0.0975307	17.2318	0		Non-cancer 2 [SH66T23_Cell4]	0.626332	0.304181	0.0975307	17.2318	5.8604
	Non-cancer 2 [SH66T26_Cell4]	0.965267	10.105	0.0227498	0								PR0127 Prostate Cancer	1.45801	146.423	1.45801	1				Non-cancer 2 [SH66T26_Cell4]	0.900002	0.0227498	0.0227498	0.0227498	12.1426	3.14923	19.5487	3.52104	20.0704	2.09072	31.3632	41.4989	0		Non-cancer 2 [SH66T26_Cell4]	13.0864	0.0227498	1.08373	3.92312	11.6076	0		Non-cancer 2 [SH66T26_Cell4]	0.0227498	1.08373	3.92312	11.6076	6.40856
	Non-cancer 2 [SH66W01_Cell3]	6.54775	13.9385	0.0572334	0								PR0128 Prostate Cancer	120.092	245.912	23.8183	1				Non-cancer 2 [SH66W01_Cell3]	0.655651	0.0572334	0.478968	0.0572334	9.58647	4.52212	24.5049	1.96564	20.9518	1.39378	28.3446	38.693	0		Non-cancer 2 [SH66W01_Cell3]	0.0572334	0.0572334	1.07029	2.51926	7.07142	0		Non-cancer 2 [SH66W01_Cell3]	0.0572334	1.07029	2.51926	7.07142	1.232
	Non-cancer 2 [SH66W02_Cell4]	0.371646	8.06123	0.802181	0								PR0129 Prostate Cancer	41.9617	139.779	48.8065	1				Non-cancer 2 [SH66W02_Cell4]	2.39994	0.0455628	0.0455628	0.0455628	13.3707	5.27072	17.9014	1.72071	21.4365	2.09072	28.5417	43.4414	0		Non-cancer 2 [SH66W02_Cell4]	0.0455628	0.686342	1.33886	1.10114	19.753	0		Non-cancer 2 [SH66W02_Cell4]	0.686342	1.33886	1.10114	19.753	3.23104
	Non-cancer 2 [SH64629_Cell1]	0.0354026	5.74776	0.0354026	0								PR0130 Prostate Cancer	1.17691	166.456	40.4481	1				Non-cancer 2 [SH64629_Cell1]	0.0354026	0.0354026	0.0354026	0.0354026	9.20234	2.805	16.4612	3.14923	29.6097	2.37347	19.4137	45.3805	0		Non-cancer 2 [SH64629_Cell1]	0.0354026	0.627201	1.23371	4.19596	14.8254	0		Non-cancer 2 [SH64629_Cell1]	0.627201	1.23371	4.19596	14.8254	1.9711
	Non-cancer 2 [SH66P42_Cell4]	0.0930403	12.4149	0.0930403	0								PR0132 Prostate Cancer	1.01045	75.1656	1.01045	1				Non-cancer 2 [SH66P42_Cell4]	0.0930403	0.0930403	0.0930403	2.51751	9.55993	10.1401	23.151	0.0930403	33.9891	0.0930403	39.8636	50.5626	0		Non-cancer 2 [SH66P42_Cell4]	0.0930403	1.41716	0.0930403	0.0930403	4.87026	0		Non-cancer 2 [SH66P42_Cell4]	1.41716	0.0930403	0.0930403	4.87026	29.692
	Non-cancer 2 [SH66P43_Cell2]	0.577943	6.03352	0.260797	0								PR0133 Prostate Cancer	37.7918	181.145	27.1523	1				Non-cancer 2 [SH66P43_Cell2]	0.0682513	0.0682513	0.0682513	0.0682513	8.15678	1.71238	23.2313	2.70382	29.8985	0.0682513	38.2662	50.6328	0		Non-cancer 2 [SH66P43_Cell2]	0.0682513	0.0682513	2.40661	0.0682513	12.8082	0		Non-cancer 2 [SH66P43_Cell2]	0.0682513	2.40661	0.0682513	12.8082	1.92385
	Non-cancer 2 [SH66P48_Cell4]	0.0681567	6.99828	0.0681567	0								PR0134 Prostate Cancer	36.3781	253.879	1.37554	1				Non-cancer 2 [SH66P48_Cell4]	0.0681567	0.0681567	1.01677	0.0681567	12.4321	3.72696	17.8766	0.39998	27.742	1.5252	28.9401	32.8541	0		Non-cancer 2 [SH66P48_Cell4]	0.0681567	0.0681567	0.0681567	1.88949	9.54007	0		Non-cancer 2 [SH66P48_Cell4]	0.0681567	0.0681567	1.88949	9.54007	9.90392
	Non-cancer 2 [SH66P52_Cell1]	5.0806	47.046	4.5096	0								PR0135 Prostate Cancer	1.51572	259.934	1.51572	1				Non-cancer 2 [SH66P52_Cell1]	8.51496	3.70378	4.26634	3.42713	16.6333	6.05027	29.5278	0.127009	46.5271	0.359484	43.865	36.1519	0		Non-cancer 2 [SH66P52_Cell1]	3.87447	7.2501	4.34995	3.84238	22.5648	0		Non-cancer 2 [SH66P52_Cell1]	7.2501	4.34995	3.84238	22.5648	4.22514
	Non-cancer 2 [SH66P59_Cell2]	0.152618	21.8718	0.152618	0								PR0136 Prostate Cancer	102.822	327.647	2.2253	1				Non-cancer 2 [SH66P59_Cell2]	3.40818	0.152618	0.152618	2.81864	16.6333	7.09105	41.0696	8.92591	32.8313	3.81055	31.3849	42.784	0		Non-cancer 2 [SH66P59_Cell2]	0.152618	8.1173	5.88075	4.45677	48.0345	0		Non-cancer 2 [SH66P59_Cell2]	8.1173	5.88075	4.45677	48.0345	0.152618
	Non-cancer 2 [SH66T05_Cell2]	25.4395	41.7586	67.743	0								PR0137 Prostate Cancer	0.976032	91.519	1.48452	1				Non-cancer 2 [SH66T05_Cell2]	0.19065	0.19065	0.19065	0.19065	15.6925	56.6891	13.3521	0.19065	58.4042	9.36319	19.6574	103.896	0		Non-cancer 2 [SH66T05_Cell2]	0.19065	0.19065	66.7178	0.19065	0.19065	0		Non-cancer 2 [SH66T05_Cell2]	0.19065	66.7178	0.19065	0.19065	16.1672
	Non-cancer 2 [SH66T16_Cell1]	30.9314	73.2116	4.73709	0								PR0138 Prostate Cancer	0.681129	36.0518	86.2827	1				Non-cancer 2 [SH66T16_Cell1]	70.2292	0.277392	0.277392	10.7629	19.4002	0.277392	72.1536	2.77214	49.2824	10.5341	51.8402	46.2057	0		Non-cancer 2 [SH66T16_Cell1]	1.5768	4.48777	17.9635	0.277392	19.753	0		Non-cancer 2 [SH66T16_Cell1]	4.48777	17.9635	0.277392	19.753	65.3901
	Non-cancer 2 [SH66T17_Cell2]	6.66221	80.5046	0.0899957	0								PR0140 Prostate Cancer	0.549046	84.6243	1.41912	1				Non-cancer 2 [SH66T17_Cell2]	2.674	0.0750502	0.0750502	3.90142	14.6416	7.78124	38.7198	2.95058	30.6965	0.0750502	33.1285	41.384	0		Non-cancer 2 [SH66T17_Cell2]	4.91776	9.33726	6.75053	0.849096	50.3179	0		Non-cancer 2 [SH66T17_Cell2]	9.33726	6.75053	0.849096	50.3179	4.7866
	Non-cancer 2 [SH66T17_Cell3]	6.6116	20.5206	0.136787	0								PR0141 Prostate Cancer	1.07326	105.859	31.5813	1				Non-cancer 2 [SH66T17_Cell3]	6.25496	0.136787	0.136787	0.136787	6.28102	12.0086	23.4741	0.136787	37.818	5.68437	34.8238	50.7734	0		Non-cancer 2 [SH66T17_Cell3]	0.136787	4.70437	12.7462	0.136787	17.3878	0		Non-cancer 2 [SH66T17_Cell3]	4.70437	12.7462	0.136787	17.3878	4.5789
	Non-cancer 2 [SH66T19_Cell3]	13.141	75.0094	0.124051	0								PR0142 Prostate Cancer	39.5608	280.139	1.10343	1				Non-cancer 2 [SH66T19_Cell3]	18.2902	0.124051	0.124051	0.124051	9.33079	0.124051	36.8093	0.708579	24.573	0.124051	30.1691	42.2243	0		Non-cancer 2 [SH66T19_Cell3]	15.0324	9.08823	1.25788	0.124051	23.8018	0		Non-cancer 2 [SH66T19_Cell3]	9.08823	1.25788	0.124051	23.8018	0.124051
	Non-cancer 2 [SH66W17_Cell4]	0.0865693	9.51366	0.0865693	0								PR0143 Prostate Cancer	16.156	194.82	16.8655	1				Non-cancer 2 [SH66W17_Cell4]	0.0865693	0.0865693	0.0865693	0.0865693	7.42813	1.10038	23.3282	4.20469	31.1681	0.426317	32.7858	49.385	0		Non-cancer 2 [SH66W17_Cell4]	0.0865693	0.0865693	0.0865693	0.0865693	11.7127	0		Non-cancer 2 [SH66W17_Cell4]	0.0865693	0.0865693	0.0865693	11.7127	0.307573
	Non-cancer 2 [SH66W20_Cell3]	5.13015	63.0752	0.150726	0								PR0144 Prostate Cancer	0.419866	78.6296	0.419866	1				Non-cancer 2 [SH66W20_Cell3]	3.04618	0.150726	0.150726	0.150726	8.63981	6.08392	33.9655	0.759962	33.1974	0.150726	24.0173	52.4183	0		Non-cancer 2 [SH66W20_Cell3]	6.61619	0.150726	5.72787	0.150726	10.696	0		Non-cancer 2 [SH66W20_Cell3]	0.150726	5.72787	0.150726	10.696	0.150726
	Non-cancer 2 [SH66W21_Cell3]	12.2355	49.0778	1.10038	0								PR0145 Prostate Cancer	9.63978	250.905	14.4901	1				Non-cancer 2 [SH66W21_Cell3]	1.55725	8.08361	0.104097	3.89872	9.40221	0.104097	29.7125	9.06936	26.4281	11.4478	25.1939	42.049	0		Non-cancer 2 [SH66W21_Cell3]	0.104097	0.341037	2.88586	0.104097	19.6983	0		Non-cancer 2 [SH66W21_Cell3]	0.341037	2.88586	0.104097	19.6983	10.5195
	Non-cancer 2 [SH66W25_Cell2]	0.0900581	34.6552	0.0900581	0								PR0147 Prostate Cancer	37.5307	224.567	9.03798	1				Non-cancer 2 [SH66W25_Cell2]	3.38229	0.0900581	0.0900581	0.0900581	10.119	0.0900581	28.9803	4.47535	24.1676	5.69225	32.7177	25.7589	0		Non-cancer 2 [SH66W25_Cell2]	0.0900581	1.91057	0.0900581	2.8206	19.7667	0		Non-cancer 2 [SH66W25_Cell2]	1.91057	0.0900581	2.8206	19.7667	0.0900581
	Non-cancer 2 [SH66W32_Cell3]	1.36888	25.8125	0.99103	0								PR0148 Prostate Cancer	0.984184	128.355	24.9333	1				Non-cancer 2 [SH66W32_Cell3]	0.88148	1.57352	2.16445	0.0533636	12.5273	2.28153	25.7054	2.28153	22.2387	3.02095	23.9674	36.2272	0		Non-cancer 2 [SH66W32_Cell3]	0.0533636	1.93589	1.22859	3.12531	8.97555	0		Non-cancer 2 [SH66W32_Cell3]	1.93589	1.22859	3.12531	8.97555	9.20234
	Non-cancer 2 [SH66X05_Cell3]	2.96905	25.2638	0.0498245	0								PR0149 Prostate Cancer	34.9447	9.22788	0.461691	1				Non-cancer 2 [SH66X05_Cell3]	0.0498245	0.0498245	0.0498245	0.0498245	14.3602	2.37019	33.4052	3.99169	40.1409	2.0209	44.6009	28.9602	0		Non-cancer 2 [SH66X05_Cell3]	0.0498245	0.866337	1.28165	3.39638	10.091	0		Non-cancer 2 [SH66X05_Cell3]	0.866337	1.28165	3.39638	10.091	1.31221
	Non-cancer 2 [SH66X09_Cell1]	1.87774	14.3204	0.415235	0								PR0150 Prostate Cancer	15.455	96.3358	18.5327	1				Non-cancer 2 [SH66X09_Cell1]	0.066893	1.75686	1.2861	0.066893	13.6422	3.19319	27.8769	3.35427	41.1551	4.27819	29.0004	35.6048	0		Non-cancer 2 [SH66X09_Cell1]	0.066893	0.398873	5.03852	3.09942	14.7332	0		Non-cancer 2 [SH66X09_Cell1]	0.398873	5.03852	3.09942	14.7332	0.066893
	Non-cancer 2 [SH66X14_Cell4]	0.104458	5.85634	2.17196	0								PR0151 Prostate Cancer	7.38706	32.1556	0.257207	1				Non-cancer 2 [SH66X14_Cell4]	0.104458	2.22222	1.89343	0.104458	19.9318	6.63916	23.8348	1.93589	41.6718	0.404441	35.457	50.1438	0		Non-cancer 2 [SH66X14_Cell4]	1.51467	0.104458	0.104458	6.74585	4.11816	0		Non-cancer 2 [SH66X14_Cell4]	0.104458	0.104458	6.74585	4.11816	3.71664
	Non-cancer 2 [SH66X17_Cell4]	4.99332	20.3647	1.29235	0								PR0152 Prostate Cancer	1.26488	184.183	5.5251	1				Non-cancer 2 [SH66X17_Cell4]	0.0689168	0.456916	0.416099	0.271872	17.8518	5.47174	26.3915	4.36808	40.8992	1.02172	29.94	41.1837	0		Non-cancer 2 [SH66X17_Cell4]	0.0689168	1.2033	2.09072	4.51586	20.9954	0		Non-cancer 2 [SH66X17_Cell4]	1.2033	2.09072	4.51586	20.9954	3.98893
	Non-cancer 2 [SH64630_Cell3]	0.126569	27.1334	0.0550162	0								PR0153 Prostate Cancer	0.696889	89.2636	11.0655	1				Non-cancer 2 [SH64630_Cell3]	0.378667	0.0550162	0.0550162	0.0550162	12.1005	2.13317	24.1676	3.0504	24.2179	0.613017	23.6866	31.4939	0		Non-cancer 2 [SH64630_Cell3]	0.0550162	0.0550162	0.0550162	0.0550162	19.2528	0		Non-cancer 2 [SH64630_Cell3]	0.0550162	0.0550162	0.0550162	19.2528	4.17275
	Non-cancer 2 [SH66X22_Cell1]	10.6074	37.9493	3.18435	0								PR0154 Prostate Cancer	0.50874	67.1353	0.50874	1				Non-cancer 2 [SH66X22_Cell1]	4.5096	0.0792745	0.0792745	1.81127	13.6706	21.0245	20.3506	0.0792745	22.9115	7.04695	25.6876	80.9523	0		Non-cancer 2 [SH66X22_Cell1]	0.0792745	0.0792745	8.49139	2.10964	24.6412	0		Non-cancer 2 [SH66X22_Cell1]	0.0792745	8.49139	2.10964	24.6412	19.5351
	Non-cancer 2 [SH66X24_Cell4]	1.15589	8.12293	0.913198	0								PR0155 Prostate Cancer	14.7128	114.563	1.03886	1				Non-cancer 2 [SH66X24_Cell4]	0.0412346	0.0412346	0.0412346	0.0412346	12.3291	3.27161	19.2528	3.2898	22.0239	2.39164	24.3019	45.2235	0		Non-cancer 2 [SH66X24_Cell4]	0.0412346	0.571173	0.620714	3.69865	6.76458	0		Non-cancer 2 [SH66X24_Cell4]	0.571173	0.620714	3.69865	6.76458	3.7607
	Non-cancer 2 [SH66X27_Cell1]	14.7128	35.457	0.0243489	0								PR0156 Prostate Cancer	1.1065	190.943	1.1065	1				Non-cancer 2 [SH66X27_Cell1]	2.58112	0.0243489	0.0243489	0.0243489	14.97	2.73967	31.1681	2.2084	33.0826	4.64282	25.7947	33.7777	0		Non-cancer 2 [SH66X27_Cell1]	0.686818	3.30809	3.27842	2.41999	26.4464	0		Non-cancer 2 [SH66X27_Cell1]	3.30809	3.27842	2.41999	26.4464	2.464
	Non-cancer 2 [SH66X28_Cell1]	0.159762	35.8028	1.28967	0								PR0157 Prostate Cancer	0.705638	57.8803	0.705638	1				Non-cancer 2 [SH66X28_Cell1]	2.18556	3.09942	8.02221	6.06707	19.3733	0.18621	27.4551	12.4666	52.5275	3.31039	32.7177	64.7137	0		Non-cancer 2 [SH66X28_Cell1]	5.70015	9.90392	7.49537	2.04769	50.9143	0		Non-cancer 2 [SH66X28_Cell1]	9.90392	7.49537	2.04769	50.9143	3.89332
	Non-cancer 2 [SH66X30_Cell2]	0.622006	8.01665	0.0294416	0								PR0158 Prostate Cancer	0.855002	101.688	5.83204	1				Non-cancer 2 [SH66X30_Cell2]	0.64977	0.0294416	0.0294416	0.0294416	11.786	1.44593	23.6538	5.7398	30.5691	4.16697	39.1245	31.8893	0		Non-cancer 2 [SH66X30_Cell2]	0.0294416	4.21052	1.50838	3.14269	30.6752	0		Non-cancer 2 [SH66X30_Cell2]	4.21052	1.50838	3.14269	30.6752	2.15397
	Non-cancer 2 [SH66X32_Cell2]	4.15256	16.3816	0.130038	0								PR0159 Prostate Cancer	1.15029	225.503	15.3482	1				Non-cancer 2 [SH66X32_Cell2]	5.39641	4.5284	0.130038	7.6211	16.2346	0.130038	21.0537	2.0195	34.6072	2.16745	50.8438	35.4079	0		Non-cancer 2 [SH66X32_Cell2]	0.130038	6.38639	0.130038	1.84676	19.2528	0		Non-cancer 2 [SH66X32_Cell2]	6.38639	0.130038	1.84676	19.2528	0.130038
	Non-cancer 2 [SH66X32_Cell4]	7.23504	56.2975	4.59798	0								PR0160 Prostate Cancer	1.3566	5.37401	101.406	1				Non-cancer 2 [SH66X32_Cell4]	0.067265	0.067265	0.901875	0.067265	13.8326	7.7061	23.9674	4.70437	32.7404	2.96288	32.6497	58.3637	0		Non-cancer 2 [SH66X32_Cell4]	2.70382	0.067265	1.77031	0.142694	45.2548	0		Non-cancer 2 [SH66X32_Cell4]	0.067265	1.77031	0.142694	45.2548	3.88523
	Non-cancer 2 [SH66X35_Cell1]	8.6578	4.92117	10.4252	0								PR0161 Prostate Cancer	71.8542	15.0115	0.575545	1				Non-cancer 2 [SH66X35_Cell1]	8.87656	0.0903708	0.0903708	2.09072	22.0545	4.66216	24.4371	0.0903708	32.3793	14.0257	15.8345	48.2682	0		Non-cancer 2 [SH66X35_Cell1]	0.0903708	0.0903708	10.3675	0.0903708	8.76042	0		Non-cancer 2 [SH66X35_Cell1]	0.0903708	10.3675	0.0903708	8.76042	0.0903708
	Non-cancer 2 [SH66X36_Cell1]	1.39474	49.7975	0.099995	0								PR0162 Prostate Cancer	1.72788	23.167	1.72788	1				Non-cancer 2 [SH66X36_Cell1]	0.890693	0.099995	0.492433	0.099995	13.3614	2.71697	22.7848	0.409802	48.2347	0.099995	21.2442	35.066	0		Non-cancer 2 [SH66X36_Cell1]	0.099995	0.457867	2.60268	7.88986	28.7402	0		Non-cancer 2 [SH66X36_Cell1]	0.457867	2.60268	7.88986	28.7402	2.73777
	Non-cancer 2 [SH66X39_Cell3]	2.62442	18.4942	0.0281641	0								PR0163 Prostate Cancer	6.43081	250.558	36.1269	1				Non-cancer 2 [SH66X39_Cell3]	1.46815	0.0281641	0.0281641	0.0281641	15.8785	3.33804	33.5444	5.30738	50.3877	7.08614	39.0432	40.1966	0		Non-cancer 2 [SH66X39_Cell3]	0.0281641	0.0755722	1.82766	7.48499	12.151	0		Non-cancer 2 [SH66X39_Cell3]	0.0755722	1.82766	7.48499	12.151	3.82113
	Non-cancer 2 [SH66X43_Cell4]	5.39267	24.3188	2.57041	0								PR0164 Prostate Cancer	0.520872	37.5047	0.520872	1				Non-cancer 2 [SH66X43_Cell4]	1.13367	0.0802697	0.0802697	0.0802697	13.3707	7.15524	26.2092	2.53854	32.2003	8.54452	35.8773	41.0412	0		Non-cancer 2 [SH66X43_Cell4]	0.676424	3.55045	0.51477	1.67597	8.71198	0		Non-cancer 2 [SH66X43_Cell4]	3.55045	0.51477	1.67597	8.71198	5.14083
	Non-cancer 2 [SH66X47_Cell3]	3.4438	51.0203	0.0464879	0								PR0165 Prostate Cancer	0.719467	70.132	32.3344	1				Non-cancer 2 [SH66X47_Cell3]	2.08927	0.0464879	0.0464879	0.367292	13.7943	2.16445	26.9834	4.09823	36.4286	2.74537	30.9743	33.7777	0		Non-cancer 2 [SH66X47_Cell3]	0.0464879	0.872363	1.43495	6.56138	11.1889	0		Non-cancer 2 [SH66X47_Cell3]	0.872363	1.43495	6.56138	11.1889	0.273573
	Non-cancer 2 [SH66X50_Cell3]	3.00424	22.4089	11.424	0								PR0166 Prostate Cancer	0.91067	132.79	28.3446	1				Non-cancer 2 [SH66X50_Cell3]	0.0831581	0.0831581	0.0831581	0.247243	8.96933	15.0324	22.3934	0.0831581	30.4422	4.40151	28.2074	36.0268	0		Non-cancer 2 [SH66X50_Cell3]	0.0831581	0.337276	2.78949	0.0831581	0.0831581	0		Non-cancer 2 [SH66X50_Cell3]	0.337276	2.78949	0.0831581	0.0831581	0.0831581
	Non-cancer 2 [SH66X53_Cell1]	0.320634	25.9201	0.110109	0								PR0167 Prostate Cancer	0.339622	124.845	13.4357	1				Non-cancer 2 [SH66X53_Cell1]	0.169929	0.110109	0.110109	0.110109	7.4436	0.110109	22.8798	0.110109	28.5417	1.69819	30.211	50.2482	0		Non-cancer 2 [SH66X53_Cell1]	0.110109	0.110109	0.110109	0.110109	3.80527	0		Non-cancer 2 [SH66X53_Cell1]	0.110109	0.110109	0.110109	3.80527	0.110109
	Non-cancer 2 [SH66Y09_Cell3]	14.2116	31.233	6.66683	0								PR0168 Prostate Cancer	2.4932	182.152	2.4932	1				Non-cancer 2 [SH66Y09_Cell3]	3.52592	0.162217	0.162217	0.162217	8.35709	1.49381	33.2665	1.41421	26.9273	5.49454	26.5935	22.6588	0		Non-cancer 2 [SH66Y09_Cell3]	0.389582	3.02933	1.38032	0.162217	0.162217	0		Non-cancer 2 [SH66Y09_Cell3]	3.02933	1.38032	0.162217	0.162217	0.162217
	Non-cancer 2 [SH66Y14_Cell2]	1.85961	8.11168	1.50212	0								PR0170 Prostate Cancer	54.2669	43.4113	0.976032	1				Non-cancer 2 [SH66Y14_Cell2]	3.74769	0.359484	0.0647938	2.84218	15.9446	3.32879	24.9679	5.39267	33.5444	5.81992	35.6048	31.1034	0		Non-cancer 2 [SH66Y14_Cell2]	2.55266	0.0647938	4.91435	6.4219	15.6599	0		Non-cancer 2 [SH66Y14_Cell2]	0.0647938	4.91435	6.4219	15.6599	1.25963
	Non-cancer 2 [SH66Y17_Cell2]	2.39164	47.9015	1.87514	0								PR0171 Prostate Cancer	1.83401	49.9703	65.8906	1				Non-cancer 2 [SH66Y17_Cell2]	4.37717	0.369335	0.0638133	0.535515	14.6721	1.45297	26.8714	5.24157	31.233	4.57572	25.7232	28.2465	0		Non-cancer 2 [SH66Y17_Cell2]	2.07053	1.44093	1.31312	3.46055	17.424	0		Non-cancer 2 [SH66Y17_Cell2]	1.44093	1.31312	3.46055	17.424	2.48458
	Non-cancer 2 [SH66Y18_Cell3]	5.58284	31.0818	2.71321	0								PR0172 Prostate Cancer	0.844401	141.24	34.5832	1				Non-cancer 2 [SH66Y18_Cell3]	11.4955	0.089436	0.965267	0.2926	17.889	4.58525	26.6304	2.84415	39.0432	4.71089	32.8541	33.2665	0		Non-cancer 2 [SH66Y18_Cell3]	2.41664	1.92652	6.11775	4.99678	17.6061	0		Non-cancer 2 [SH66Y18_Cell3]	1.92652	6.11775	4.99678	17.6061	8.45614
	Non-cancer 2 [SH66Y21_Cell4]	3.36825	19.3733	0.666187	0								PR0173 Prostate Cancer	26.9087	133.066	1.00765	1				Non-cancer 2 [SH66Y21_Cell4]	1.35472	0.0460071	0.0460071	0.0460071	14.6314	4.04181	19.1199	2.21453	35.066	0.0460071	20.7494	32	0		Non-cancer 2 [SH66Y21_Cell4]	0.0460071	0.0460071	1.65061	3.49914	9.82189	0		Non-cancer 2 [SH66Y21_Cell4]	0.0460071	1.65061	3.49914	9.82189	1.57462
	Non-cancer 2 [SH66Y23_Cell1]	1.97247	24.6071	0.0412918	0								PR0174 Prostate Cancer	0.990343	96.8715	8.6578	1				Non-cancer 2 [SH66Y23_Cell1]	1.58887	0.0412918	0.0412918	0.0412918	11.0732	2.29899	24.1843	2.56152	37.7918	2.98556	27.379	28.7602	0		Non-cancer 2 [SH66Y23_Cell1]	0.0412918	1.08749	0.0412918	3.82113	9.97972	0		Non-cancer 2 [SH66Y23_Cell1]	1.08749	0.0412918	3.82113	9.97972	1.08222
	Non-cancer 2 [SH66Y23_Cell3]	2.03496	32.1334	0.0667541	0								PR0175 Prostate Cancer	0.670356	142.321	23.3929	1				Non-cancer 2 [SH66Y23_Cell3]	3.90142	0.0667541	0.0667541	2.60991	12.0503	1.13682	26.3184	6.98374	35.3344	1.71119	25.9022	25.2113	0		Non-cancer 2 [SH66Y23_Cell3]	1.87384	0.877822	0.0667541	3.0887	13.9869	0		Non-cancer 2 [SH66Y23_Cell3]	0.877822	0.0667541	3.0887	13.9869	2.07628
	Non-cancer 2 [SH67422_Cell1]	0.357001	9.97972	0.0409782	0								PR0176 Prostate Cancer	1.11651	145.513	19.1597	1				Non-cancer 2 [SH67422_Cell1]	0.0409782	0.0409782	0.0409782	0.210224	12.1173	2.89186	19.3868	5.37401	28.7801	4.05584	25.6876	38.5324	0		Non-cancer 2 [SH67422_Cell1]	3.53081	1.66209	1.00626	5.88483	7.81367	0		Non-cancer 2 [SH67422_Cell1]	1.66209	1.00626	5.88483	7.81367	0.0409782
	Non-cancer 2 [SH67429_Cell2]	2.3327	4.12387	0.0657894	0								PR0177 Prostate Cancer	1.12039	129.967	61.0534	1				Non-cancer 2 [SH67429_Cell2]	0.0657894	0.0657894	0.460094	0.0657894	10.4396	2.44189	41.8455	1.60436	29.3645	1.85446	42.7544	47.2421	0		Non-cancer 2 [SH67429_Cell2]	0.0657894	0.0657894	0.927873	4.08688	15.5517	0		Non-cancer 2 [SH67429_Cell2]	0.0657894	0.927873	4.08688	15.5517	0.0657894
	Non-cancer 2 [SH67431_Cell3]	1.84421	34.4158	0.217487	0								PR0178 Prostate Cancer	0.656106	16.2121	12.8438	1				Non-cancer 2 [SH67431_Cell3]	0.899378	0.0549781	0.0549781	0.0549781	10.659	2.805	18.101	5.53276	26.0462	2.48975	19.4946	26.3367	0		Non-cancer 2 [SH67431_Cell3]	0.0549781	0.372936	0.0549781	0.804966	5.31843	0		Non-cancer 2 [SH67431_Cell3]	0.372936	0.0549781	0.804966	5.31843	1.11265
	Non-cancer 2 [SH67433_Cell4]	1.09657	6.44866	0.0775892	0								PR0180 Prostate Cancer	0.793884	50.9143	0.793884	1				Non-cancer 2 [SH67433_Cell4]	0.78404	0.0775892	0.0775892	0.0775892	8.80913	3.79737	20.393	2.43176	37.7394	0.0775892	21.887	51.162	0		Non-cancer 2 [SH67433_Cell4]	0.0775892	1.30134	0.0775892	1.86736	3.65786	0		Non-cancer 2 [SH67433_Cell4]	1.30134	0.0775892	1.86736	3.65786	1.36888
	Non-cancer 2 [SH67440_Cell2]	2.66106	45.3805	2.45547	0								PR0181 Prostate Cancer	18.8044	66.6716	0.391206	1				Non-cancer 2 [SH67440_Cell2]	0.379192	0.0756246	0.218848	0.966606	10.3245	3.95314	31.5157	5.33319	41.7007	3.52837	33.3589	21.5557	0		Non-cancer 2 [SH67440_Cell2]	0.0756246	0.883928	3.2898	3.38463	17.4481	0		Non-cancer 2 [SH67440_Cell2]	0.883928	3.2898	3.38463	17.4481	0.562919
	Non-cancer 2 [SH67440_Cell3]	1.29325	50.0744	0.0399406	0								PR0182 Prostate Cancer	20.0426	113.693	27.9156	1				Non-cancer 2 [SH67440_Cell3]	1.29504	0.0399406	1.11961	0.0399406	12.5099	2.7683	25.2813	4.74366	36.2774	1.44593	27.8383	31.6471	0		Non-cancer 2 [SH67440_Cell3]	1.80625	1.57026	0.764188	6.09235	19.5622	0		Non-cancer 2 [SH67440_Cell3]	1.57026	0.764188	6.09235	19.5622	2.32302
	Non-cancer 2 [SH67450_Cell4]	5.79979	27.3411	3.95588	0								PR0183 Prostate Cancer	0.659297	136.807	0.659297	1				Non-cancer 2 [SH67450_Cell4]	7.90629	6.14324	1.37459	1.51887	8.62784	12.6144	26.5566	6.72717	38.3725	5.43395	35.1146	61.4355	0		Non-cancer 2 [SH67450_Cell4]	2.73019	0.1463	2.58291	7.61582	10.2319	0		Non-cancer 2 [SH67450_Cell4]	0.1463	2.58291	7.61582	10.2319	9.7608
	Non-cancer 2 [SH67451_Cell1]	3.80791	38.8542	1.2008	0								PR0184 Prostate Cancer	0.514057	68.7363	0.91764	1				Non-cancer 2 [SH67451_Cell1]	5.41139	0.0694443	0.257385	0.0694443	11.5675	7.80825	24.5049	0.0694443	34.9447	3.45097	22.4711	35.6048	0		Non-cancer 2 [SH67451_Cell1]	0.0694443	3.2065	2.90996	0.521956	12.7286	0		Non-cancer 2 [SH67451_Cell1]	3.2065	2.90996	0.521956	12.7286	0.644387
	Non-cancer 2 [SH67459_Cell1]	1.86865	11.7697	0.205185	0								PR0186 Prostate Cancer	0.151459	51.7684	5.78774	1				Non-cancer 2 [SH67459_Cell1]	4.18724	3.05252	0.617281	2.9302	13.2691	4.12673	30.4844	4.68159	45.2548	5.92987	36.5804	48.0678	0		Non-cancer 2 [SH67459_Cell1]	1.98343	1.56482	3.13834	7.6688	9.30496	0		Non-cancer 2 [SH67459_Cell1]	1.56482	3.13834	7.6688	9.30496	0.628071
	Non-cancer 2 [SH67459_Cell3]	3.50885	11.4082	0.0560167	0								PR0187 Prostate Cancer	0.206041	70.6198	0.206041	1				Non-cancer 2 [SH67459_Cell3]	0.0560167	0.0560167	0.0560167	0.0560167	14.1526	1.8908	28.4233	3.90683	36.8349	3.11018	29.3441	32.0888	0		Non-cancer 2 [SH67459_Cell3]	0.0560167	1.90924	0.788947	5.57511	10.7928	0		Non-cancer 2 [SH67459_Cell3]	1.90924	0.788947	5.57511	10.7928	1.41716
	Non-cancer 2 [SH67504_Cell1]	1.86736	34.5353	2.42335	0								PR0188 Prostate Cancer	20.8359	50.8438	42.3708	1				Non-cancer 2 [SH67504_Cell1]	0.112189	0.112189	0.112189	0.112189	10.0352	0.935623	28.2857	6.87329	35.9271	2.99385	28.7203	35.457	0		Non-cancer 2 [SH67504_Cell1]	2.34892	0.112189	3.89872	0.112189	14.9804	0		Non-cancer 2 [SH67504_Cell1]	0.112189	3.89872	0.112189	14.9804	0.523768
	Non-cancer 2 [SH67506_Cell2]	1.26927	45.349	0.0784001	0								PR0189 Prostate Cancer	1.87774	119.345	13.3892	1				Non-cancer 2 [SH67506_Cell2]	0.0784001	0.0784001	0.0784001	0.0784001	9.50048	0.0784001	25.581	0.386623	29.9607	0.20547	26.8528	26.4464	0		Non-cancer 2 [SH67506_Cell2]	0.0784001	0.0784001	0.0784001	5.29269	11.0809	0		Non-cancer 2 [SH67506_Cell2]	0.0784001	0.0784001	5.29269	11.0809	0.0784001
	Non-cancer 2 [SH67507_Cell1]	0.0846116	28.6408	0.0846116	0								PR0190 Prostate Cancer	35.952	99.0442	2.99385	1				Non-cancer 2 [SH67507_Cell1]	0.0846116	0.0846116	0.329877	0.0846116	12.536	4.76343	23.901	0.0846116	33.7309	1.04319	40.6448	48.0678	0		Non-cancer 2 [SH67507_Cell1]	0.0846116	0.0846116	0.789494	1.28699	10.4904	0		Non-cancer 2 [SH67507_Cell1]	0.0846116	0.789494	1.28699	10.4904	0.0846116
	Non-cancer 2 [SH67507_Cell3]	3.29436	30.0856	0.282046	0								PR0193 Prostate Cancer	6.41745	154.772	2.87787	1				Non-cancer 2 [SH67507_Cell3]	1.3491	0.0573923	0.0573923	0.0573923	13.005	3.85839	24.4201	6.88759	29.3645	4.84333	32.9225	42.195	0		Non-cancer 2 [SH67507_Cell3]	1.18921	0.0573923	4.13819	4.62996	10.7555	0		Non-cancer 2 [SH67507_Cell3]	0.0573923	4.13819	4.62996	10.7555	4.01946
	Non-cancer 2 [SH68947_Cell3]	0.178748	26.3002	6.18168	0								PR0194 Prostate Cancer	45.8548	25.159	0.478636	1				Non-cancer 2 [SH68947_Cell3]	3.50399	0.178748	6.81635	2.3473	30.4422	11.2902	32.1779	4.87364	61.9057	5.03852	38.9081	75.0094	0		Non-cancer 2 [SH68947_Cell3]	10.5414	3.02514	0.378667	11.3059	22.2541	0		Non-cancer 2 [SH68947_Cell3]	3.02514	0.378667	11.3059	22.2541	12.8973
	Non-cancer 2 [SH68950_Cell4]	0.0751023	16.2121	3.23104	0								PR0195 Prostate Cancer	21.963	70.7177	0.944092	1				Non-cancer 2 [SH68950_Cell4]	0.0751023	0.0751023	1.81756	1.9066	19.0405	10.6369	26.5382	0.0751023	45.9502	0.0783458	45.8866	40.5885	0		Non-cancer 2 [SH68950_Cell4]	0.0751023	0.0751023	0.0751023	0.166201	14.1135	0		Non-cancer 2 [SH68950_Cell4]	0.0751023	0.0751023	0.166201	14.1135	1.41814
	Non-cancer 2 [SH68952_Cell3]	9.83551	65.209	7.21	0								PR0196 Prostate Cancer	0.396667	142.716	0.396667	1				Non-cancer 2 [SH68952_Cell3]	17.2437	0.265172	13.1866	18.7914	24.1508	15.455	38.5859	0.265172	34.392	2.61716	42.9028	58.9328	0		Non-cancer 2 [SH68952_Cell3]	0.707107	8.58608	0.265172	1.2201	17.3878	0		Non-cancer 2 [SH68952_Cell3]	8.58608	0.265172	1.2201	17.3878	0.265172
	Non-cancer 2 [SH68957_Cell1]	1.56699	105.128	1.27544	0								PR0199 Prostate Cancer	0.410655	71.6056	0.410655	1				Non-cancer 2 [SH68957_Cell1]	2.25636	0.0502407	0.0502407	2.998	15.9226	5.67256	31.8672	1.68413	58.5258	6.10081	29.3848	35.3344	0		Non-cancer 2 [SH68957_Cell1]	0.0502407	3.58507	0.812252	0.337276	33.9655	0		Non-cancer 2 [SH68957_Cell1]	3.58507	0.812252	0.337276	33.9655	0.13277
	Non-cancer 2 [SH68960_Cell1]	2.50186	72.354	0.102238	0								PR0200 Prostate Cancer	93.7665	153.703	0.432269	1				Non-cancer 2 [SH68960_Cell1]	0.0564063	0.0564063	0.0564063	2.01112	14.0063	5.12659	31.9114	0.0564063	41.9326	1.01889	37.8704	36.0768	0		Non-cancer 2 [SH68960_Cell1]	2.57755	0.893166	3.01885	0.0564063	15.3802	0		Non-cancer 2 [SH68960_Cell1]	0.893166	3.01885	0.0564063	15.3802	5.38147
	Non-cancer 2 [SH68Z16_Cell3]	4.86015	87.9127	1.12117	0								PR0201 Prostate Cancer	0.733058	154.772	0.733058	1				Non-cancer 2 [SH68Z16_Cell3]	0.0354026	0.0354026	0.0354026	0.85441	17.9138	4.12673	30.7603	1.95206	38.1603	1.62563	29.5073	45.0046	0		Non-cancer 2 [SH68Z16_Cell3]	2.30697	2.22993	2.20534	2.05338	26.3367	0		Non-cancer 2 [SH68Z16_Cell3]	2.22993	2.20534	2.05338	26.3367	1.17365
	Non-cancer 2 [SH68Z17_Cell1]	0.337744	54.5308	0.0657439	0								PR0202 Prostate Cancer	13.1775	70.3754	1.62563	1				Non-cancer 2 [SH68Z17_Cell1]	0.869345	0.0657439	1.01889	0.0657439	14.9285	3.93401	20.224	1.03814	31.3632	0.32197	31.4939	36.0768	0		Non-cancer 2 [SH68Z17_Cell1]	0.0657439	0.0657439	0.51477	1.29594	4.62355	0		Non-cancer 2 [SH68Z17_Cell1]	0.0657439	0.51477	1.29594	4.62355	0.0657439
	Non-cancer 2 [SH68Z19_Cell1]	0.176899	42.0782	0.176899	0								PR0203 Prostate Cancer	0.33425	156.498	0.33425	1				Non-cancer 2 [SH68Z19_Cell1]	14.5404	0.176899	3.77899	0.176899	12.261	5.81589	27.8383	4.92117	41.298	0.222519	30.6752	27.819	0		Non-cancer 2 [SH68Z19_Cell1]	0.176899	0.176899	0.176899	2.39164	13.8518	0		Non-cancer 2 [SH68Z19_Cell1]	0.176899	0.176899	2.39164	13.8518	0.176899
	Non-cancer 2 [SH68Z19_Cell4]	0.0384466	96.269	0.0384466	0								PR0205 Prostate Cancer	0.742262	17.8518	13.473	1				Non-cancer 2 [SH68Z19_Cell4]	0.0384466	0.0384466	0.0384466	0.0384466	13.7561	3.16455	23.7524	1.32042	21.4514	1.77399	26.8342	37.6088	0		Non-cancer 2 [SH68Z19_Cell4]	1.11342	0.0500322	0.0384466	4.07556	6.4219	0		Non-cancer 2 [SH68Z19_Cell4]	0.0500322	0.0384466	4.07556	6.4219	1.88165
	Non-cancer 2 [SH68Z23_Cell2]	2.17498	79.7825	0.0366003	0								PR0206 Prostate Cancer	0.582367	34.9689	0.582367	1				Non-cancer 2 [SH68Z23_Cell2]	0.431969	0.0366003	0.0366003	0.0366003	15.1474	4.20469	25.9561	2.51054	34.4636	3.89602	29.446	25.3164	0		Non-cancer 2 [SH68Z23_Cell2]	0.71847	0.703684	0.323536	2.16445	19.918	0		Non-cancer 2 [SH68Z23_Cell2]	0.703684	0.323536	2.16445	19.918	1.54971
	Non-cancer 2 [SH68Z25_Cell2]	4.76343	88.0957	0.0739657	0								PR0207 Prostate Cancer	0.745872	1.70645	0.745872	1				Non-cancer 2 [SH68Z25_Cell2]	1.45196	0.0562111	0.0562111	0.384752	12.7551	2.93834	26.2273	3.29893	40.7294	2.62079	30.1064	30.2529	0		Non-cancer 2 [SH68Z25_Cell2]	3.40818	0.682074	0.971981	3.40345	12.042	0		Non-cancer 2 [SH68Z25_Cell2]	0.682074	0.971981	3.40345	12.042	0.366021
	Non-cancer 2 [SH68Z30_Cell4]	0.998615	29.0406	0.0484621	0								PR0208 Prostate Cancer	0.489032	28.9602	0.489032	1				Non-cancer 2 [SH68Z30_Cell4]	0.0484621	0.0484621	0.0484621	0.0484621	10.6148	1.76174	19.0669	3.31039	20.6347	0.0484621	29.7744	27.8769	0		Non-cancer 2 [SH68Z30_Cell4]	0.0484621	0.0484621	1.51992	3.01258	5.81589	0		Non-cancer 2 [SH68Z30_Cell4]	0.0484621	1.51992	3.01258	5.81589	1.51257
	Non-cancer 2 [SH68Z31_Cell1]	6.1475	43.5017	1.81504	0								PR0209 Prostate Cancer	3.16017	137.95	0.812252	1				Non-cancer 2 [SH68Z31_Cell1]	3.96412	3.30122	0.242827	1.27103	14.8872	2.4402	21.6456	8.29936	35.5308	2.4932	38.5057	24.1676	0		Non-cancer 2 [SH68Z31_Cell1]	1.7219	0.338212	3.6833	1.29954	9.38919	0		Non-cancer 2 [SH68Z31_Cell1]	0.338212	3.6833	1.29954	9.38919	2.04202
	Non-cancer 2 [SH69110_Cell4]	2.61897	12.7374	9.29207	0								PR0210 Prostate Cancer	12.8973	89.5735	0.732043	1				Non-cancer 2 [SH69110_Cell4]	0.0370085	0.0370085	0.0370085	0.0370085	13.6044	12.7021	18.597	0.538493	21.4217	2.36035	22.9592	37.3232	0		Non-cancer 2 [SH69110_Cell4]	0.0370085	0.0370085	7.24507	1.54864	10.7629	0		Non-cancer 2 [SH69110_Cell4]	0.0370085	7.24507	1.54864	10.7629	2.20687
	Non-cancer 2 [SH69113_Cell3]	3.24226	32.2003	5.95871	0								PR0211 Prostate Cancer	12.3377	41.2122	12.7462	1				Non-cancer 2 [SH69113_Cell3]	1.65979	0.108819	0.112813	0.108819	16.0222	4.80321	31.7129	0.108819	24.0173	3.02304	36.7583	38.4524	0		Non-cancer 2 [SH69113_Cell3]	6.229	1.44693	5.72787	0.23537	17.196	0		Non-cancer 2 [SH69113_Cell3]	1.44693	5.72787	0.23537	17.196	0.108819
	Non-cancer 2 [SH69118_Cell1]	1.17283	24.1843	0.0586795	0								PR0212 Prostate Cancer	19.5081	6.05447	0.719966	1				Non-cancer 2 [SH69118_Cell1]	0.0586795	0.0586795	0.0586795	0.0586795	12.1594	4.00277	23.5067	4.29304	25.6698	2.89989	25.0893	28.2661	0		Non-cancer 2 [SH69118_Cell1]	5.05251	1.17283	0.383953	1.60103	7.77585	0		Non-cancer 2 [SH69118_Cell1]	1.17283	0.383953	1.60103	7.77585	0.451876
	Non-cancer 2 [SH69507_Cell4]	0.0601622	15.0741	0.0601622	0								PR0213 Prostate Cancer	0.789494	107.934	7.98338	1				Non-cancer 2 [SH69507_Cell4]	0.0601622	0.0601622	0.0601622	0.0601622	9.88335	0.0601622	14.8563	0.583579	13.2415	0.0601622	24.6583	35.778	0		Non-cancer 2 [SH69507_Cell4]	0.0601622	0.0601622	0.0601622	0.0601622	10.6001	0		Non-cancer 2 [SH69507_Cell4]	0.0601622	0.0601622	0.0601622	10.6001	0.500347
	Non-cancer 2 [SH69509_Cell3]	0.0380226	11.22	0.733567	0								PR0214 Prostate Cancer	75.322	50.3877	11.2902	1				Non-cancer 2 [SH69509_Cell3]	0.0380226	0.0380226	0.0380226	0.0380226	9.46105	4.67511	15.1264	0.280875	16.4726	0.63905	25.9561	34.8721	0		Non-cancer 2 [SH69509_Cell3]	0.0380226	0.0380226	0.341747	0.0469412	6.413	0		Non-cancer 2 [SH69509_Cell3]	0.0380226	0.341747	0.0469412	6.413	0.0380226
	Non-cancer 2 [SH69511_Cell4]	0.0495147	8.04448	0.311866	0								PR0215 Prostate Cancer	19.3331	64.0444	25.1241	1				Non-cancer 2 [SH69511_Cell4]	0.0495147	0.0495147	0.0495147	0.0495147	10.3031	3.49187	16.6795	0.0495147	15.9668	0.323985	26.3184	36.5551	0		Non-cancer 2 [SH69511_Cell4]	0.0495147	0.0495147	0.463937	0.93368	6.82581	0		Non-cancer 2 [SH69511_Cell4]	0.0495147	0.463937	0.93368	6.82581	0.168171
	Non-cancer 2 [SH69515_Cell4]	2.74347	17.2916	0.0401905	0								PR0216 Prostate Cancer	10.5123	45.349	6.34667	1				Non-cancer 2 [SH69515_Cell4]	0.865737	0.0401905	0.0401905	0.0401905	12.6582	6.72251	18.2522	3.55784	27.0208	2.84021	26.0281	28.0708	0		Non-cancer 2 [SH69515_Cell4]	0.0401905	0.30736	1.07773	3.17554	1.39474	0		Non-cancer 2 [SH69515_Cell4]	0.30736	1.07773	3.17554	1.39474	2.40327
	Non-cancer 2 [SH69517_Cell4]	1.75443	17.3036	17.8271	0								PR0217 Prostate Cancer	0.967276	127.38	13.1046	1				Non-cancer 2 [SH69517_Cell4]	0.071199	0.071199	0.071199	1.48144	18.6357	5.88075	13.4543	0.071199	22.0851	0.80107	23.5393	37.1425	0		Non-cancer 2 [SH69517_Cell4]	0.071199	0.071199	18.5841	0.071199	0.071199	0		Non-cancer 2 [SH69517_Cell4]	0.071199	18.5841	0.071199	0.071199	1.15749
	Non-cancer 2 [SH69559_Cell3]	0.47533	30.4	0.0269794	0								PR0218 Prostate Cancer	2.19314	98.4965	6.76458	1				Non-cancer 2 [SH69559_Cell3]	0.0269794	0.0269794	0.0269794	0.0269794	15.8455	1.95884	24.7782	1.94261	30.0856	2.8206	30.5267	32.4018	0		Non-cancer 2 [SH69559_Cell3]	0.895025	2.50533	1.67133	1.88949	17.9511	0		Non-cancer 2 [SH69559_Cell3]	2.50533	1.67133	1.88949	17.9511	1.56157
	Non-cancer 2 [SH69561_Cell2]	2.0691	105.128	0.071993	0								PR0219 Prostate Cancer	0.737646	63.9113	5.54428	1				Non-cancer 2 [SH69561_Cell2]	1.85189	0.071993	0.071993	1.20999	13.823	2.39164	22.1925	0.836246	24.2011	0.071993	34.0598	27.5122	0		Non-cancer 2 [SH69561_Cell2]	0.071993	0.071993	0.071993	0.583175	8.47375	0		Non-cancer 2 [SH69561_Cell2]	0.071993	0.071993	0.583175	8.47375	0.071993
	Non-cancer 2 [SH69703_Cell1]	1.62789	29.5482	0.0287559	0								PR0220 Prostate Cancer	0.612168	81.0646	0.612168	1				Non-cancer 2 [SH69703_Cell1]	0.0287559	0.0287559	0.0287559	0.0287559	11.6318	1.1065	21.2295	0.966606	23.1029	2.20228	22.4867	32.7404	0		Non-cancer 2 [SH69703_Cell1]	0.0287559	1.24057	1.30315	1.82008	18.7524	0		Non-cancer 2 [SH69703_Cell1]	1.24057	1.30315	1.82008	18.7524	2.07197
	Non-cancer 2 [SH69703_Cell2]	0.0467788	64.4005	0.0467788	0								PR0221 Prostate Cancer	12.7021	58.607	0.352819	1				Non-cancer 2 [SH69703_Cell2]	0.0467788	0.0467788	0.0467788	0.858565	9.71356	0.815072	18.4942	2.65553	16.5757	0.150309	27.1523	30.4422	0		Non-cancer 2 [SH69703_Cell2]	0.0467788	0.0467788	0.0467788	2.51228	12.8705	0		Non-cancer 2 [SH69703_Cell2]	0.0467788	0.0467788	2.51228	12.8705	0.0467788
	Non-cancer 2 [SH69705_Cell2]	2.9302	52.4911	4.01667	0								PR0222 Prostate Cancer	0.366275	21.392	13.7847	1				Non-cancer 2 [SH69705_Cell2]	1.89737	1.39378	0.136976	0.101391	10.4035	5.44903	21.0975	1.12896	19.0141	1.41225	35.7037	29.6714	0		Non-cancer 2 [SH69705_Cell2]	0.957271	2.39662	0.898132	0.53924	8.43858	0		Non-cancer 2 [SH69705_Cell2]	2.39662	0.898132	0.53924	8.43858	0.101391
	Non-cancer 2 [SH69707_Cell3]	0.29179	48.8742	0.061002	0								PR0223 Prostate Cancer	0.65293	62.6829	0.65293	1				Non-cancer 2 [SH69707_Cell3]	0.183138	0.061002	0.061002	0.061002	6.58416	2.84218	20.6347	1.08222	22.3624	1.6644	32	24.2347	0		Non-cancer 2 [SH69707_Cell3]	0.061002	0.061002	1.39571	1.63014	3.97237	0		Non-cancer 2 [SH69707_Cell3]	0.061002	1.39571	1.63014	3.97237	0.061002
	Non-cancer 2 [SH69709_Cell2]	0.215985	5.1337	0.311434	0								PR0224 Prostate Cancer	0.807761	37.9756	6.02099	1				Non-cancer 2 [SH69709_Cell2]	0.0373694	0.0215525	0.0215525	0.0215525	13.1319	2.50707	21.4663	2.37841	23.9674	3.05675	35.2121	33.2896	0		Non-cancer 2 [SH69709_Cell2]	0.0215525	0.948027	0.928517	2.76255	20.9954	0		Non-cancer 2 [SH69709_Cell2]	0.948027	0.928517	2.76255	20.9954	1.5042
	Non-cancer 2 [SH69711_Cell1]	2.65553	35.1146	0.0493776	0								PR0225 Prostate Cancer	83.4592	79.1216	7.55798	1				Non-cancer 2 [SH69711_Cell1]	1.40737	0.0493776	0.0493776	0.0493776	11.22	1.22688	18.3283	1.46713	19.1331	1.53475	24.0673	30.0647	0		Non-cancer 2 [SH69711_Cell1]	0.0493776	0.0493776	0.0493776	2.19162	9.02546	0		Non-cancer 2 [SH69711_Cell1]	0.0493776	0.0493776	2.19162	9.02546	0.475
	Non-cancer 2 [SH69715_Cell2]	0.028577	8.24775	0.028577	0								PR0227 Prostate Cancer	0.856782	112.361	35.261	1				Non-cancer 2 [SH69715_Cell2]	0.028577	0.028577	0.028577	0.028577	12.6582	3.51372	23.0709	2.20534	27.0021	2.2084	43.1713	43.683	0		Non-cancer 2 [SH69715_Cell2]	0.028577	1.22349	0.028577	1.57026	15.5194	0		Non-cancer 2 [SH69715_Cell2]	1.22349	0.028577	1.57026	15.5194	1.79751
	Non-cancer 2 [SH69716_Cell3]	9.79469	14.846	1.22603	0								PR0228 Prostate Cancer	2.18102	12.0922	0.852635	1				Non-cancer 2 [SH69716_Cell3]	0.0489686	0.0489686	0.0489686	0.0489686	12.3121	11.2356	28.443	2.57041	27.6269	5.62557	41.2408	50.0397	0		Non-cancer 2 [SH69716_Cell3]	0.0489686	0.980099	5.35171	0.298955	9.74053	0		Non-cancer 2 [SH69716_Cell3]	0.980099	5.35171	0.298955	9.74053	2.10235
	Non-cancer 2 [SH69717_Cell4]	0.0476626	4.62675	1.08598	0								PR0229 Prostate Cancer	7.31065	40.6167	1.97794	1				Non-cancer 2 [SH69717_Cell4]	0.0476626	0.0476626	0.0476626	0.0476626	15.5302	8.09483	15.0219	1.83783	23.3282	0.0476626	33.7777	42.1073	0		Non-cancer 2 [SH69717_Cell4]	0.0476626	0.0476626	2.68328	0.0476626	3.31958	0		Non-cancer 2 [SH69717_Cell4]	0.0476626	2.68328	0.0476626	3.31958	4.36203
	Non-cancer 2 [SH69718_Cell3]	2.94445	30.1691	0.0502755	0								PR0230 Prostate Cancer	0.396942	38.8004	0.396942	1				Non-cancer 2 [SH69718_Cell3]	1.24401	0.0502755	0.0502755	0.0612987	10.6074	5.40764	25.1415	1.70055	27.9156	0.454704	37.8704	26.6488	0		Non-cancer 2 [SH69718_Cell3]	3.20206	1.1321	0.0502755	0.0502755	1.66786	0		Non-cancer 2 [SH69718_Cell3]	1.1321	0.0502755	0.0502755	1.66786	0.0502755
	Non-cancer 2 [SH69719_Cell2]	3.77637	30.6539	0.0263145	0								PR0231 Prostate Cancer	2.20534	64.4452	0.36299	1				Non-cancer 2 [SH69719_Cell2]	1.32225	0.0263145	0.424548	0.99654	13.5761	2.57219	28.5417	3.19541	35.0174	3.50399	39.1788	25.5102	0		Non-cancer 2 [SH69719_Cell2]	0.621575	2.45717	0.45755	2.31498	5.65685	0		Non-cancer 2 [SH69719_Cell2]	2.45717	0.45755	2.31498	5.65685	0.831046
	Non-cancer 2 [SH69551_Cell3]	0.104894	15.6382	0.104894	0								PR0232 Prostate Cancer	1.23285	64.3113	1.23285	1				Non-cancer 2 [SH69551_Cell3]	0.104894	0.104894	0.104894	0.104894	13.1775	10.084	25.1939	0.104894	34.4636	0.104894	46.1417	35.778	0		Non-cancer 2 [SH69551_Cell3]	0.104894	0.104894	0.30187	0.104894	2.92006	0		Non-cancer 2 [SH69551_Cell3]	0.104894	0.30187	0.104894	2.92006	0.104894
	Non-cancer 2 [SH69729_Cell2]	0.047828	13.0955	0.047828	0								PR0233 Prostate Cancer	0.456916	108.76	0.456916	1				Non-cancer 2 [SH69729_Cell2]	0.047828	0.047828	0.047828	0.721965	13.5855	7.61582	20.3788	0.047828	21.9477	2.48802	33.5909	36.6566	0		Non-cancer 2 [SH69729_Cell2]	0.047828	0.047828	1.84933	1.3491	4.87702	0		Non-cancer 2 [SH69729_Cell2]	0.047828	1.84933	1.3491	4.87702	0.047828
	Non-cancer 2 [SH69730_Cell3]	0.368057	13.0955	0.0440718	0								PR0236 Prostate Cancer	0.172659	64.2667	0.172659	1				Non-cancer 2 [SH69730_Cell3]	0.0440718	0.0440718	0.0440718	0.0440718	13.0141	0.0440718	18.7524	2.39496	17.6305	2.9465	28.6805	32.0888	0		Non-cancer 2 [SH69730_Cell3]	0.0440718	0.0440718	0.387697	0.45376	6.34667	0		Non-cancer 2 [SH69730_Cell3]	0.0440718	0.387697	0.45376	6.34667	3.6833
	Non-cancer 2 [SH69732_Cell4]	0.872968	12.5186	0.0538093	0								PR0237 Prostate Cancer	0.434974	43.6527	9.20872	1				Non-cancer 2 [SH69732_Cell4]	0.0538093	0.0538093	0.0538093	9.52685	13.9192	3.3566	15.4979	0.697855	31.669	0.0538093	31.8451	41.4989	0		Non-cancer 2 [SH69732_Cell4]	0.0538093	0.0538093	0.0538093	0.0538093	6.10927	0		Non-cancer 2 [SH69732_Cell4]	0.0538093	0.0538093	0.0538093	6.10927	0.0538093
	Non-cancer 2 [SH69735_Cell3]	0.342933	26.5198	0.337276	0								PR0238 Prostate Cancer	0.726986	67.9311	15.7797	1				Non-cancer 2 [SH69735_Cell3]	2.08493	0.0982772	0.0982772	0.0982772	16.0222	6.50252	29.0205	1.88818	36.4034	0.0982772	44.4158	39.0974	0		Non-cancer 2 [SH69735_Cell3]	0.573951	0.0982772	3.66293	0.949342	3.82643	0		Non-cancer 2 [SH69735_Cell3]	0.0982772	3.66293	0.949342	3.82643	0.0982772
	Non-cancer 2 [SH69743_Cell3]	1.00905	19.0801	0.0652897	0								PR0239 Prostate Cancer	11.8351	144.407	0.557097	1				Non-cancer 2 [SH69743_Cell3]	0.0827556	0.0652897	2.7683	0.980099	11.4637	2.96288	23.9342	2.56507	29.8985	3.5186	35.261	32.9681	0		Non-cancer 2 [SH69743_Cell3]	0.0652897	2.69447	0.0652897	1.89474	33.8011	0		Non-cancer 2 [SH69743_Cell3]	2.69447	0.0652897	1.89474	33.8011	0.30566
	Non-cancer 2 [SH69743_Cell4]	0.0760451	0.992404	0.54601	0								PR0240 Prostate Cancer	17.6672	40.2523	0.561361	1				Non-cancer 2 [SH69743_Cell4]	0.0760451	0.0760451	2.81084	0.0760451	16.1225	5.22706	18.7134	0.194117	31.1681	2.11991	38.9081	51.9121	0		Non-cancer 2 [SH69743_Cell4]	0.384219	1.13446	0.668037	0.0760451	12.9511	0		Non-cancer 2 [SH69743_Cell4]	1.13446	0.668037	0.0760451	12.9511	1.2492
	Non-cancer 2 [SH69754_Cell4]	0.509446	47.1766	19.0934	0								PR0241 Prostate Cancer	0.912565	144.007	10.7034	1				Non-cancer 2 [SH69754_Cell4]	2.59188	0.0605386	0.0605386	0.0605386	19.3868	0.529609	23.6866	4.86352	30.0439	0.567228	22.1618	27.646	0		Non-cancer 2 [SH69754_Cell4]	3.19319	4.17854	4.38021	0.0605386	8.54452	0		Non-cancer 2 [SH69754_Cell4]	4.17854	4.38021	0.0605386	8.54452	0.0605386
	Non-cancer 2 [SH69760_Cell1]	0.054712	1.48144	0.054712	0								PR0243 Prostate Cancer	0.43407	69.3104	0.43407	1				Non-cancer 2 [SH69760_Cell1]	0.054712	0.054712	0.054712	0.054712	12.7198	2.77791	16.8655	4.12102	22.6117	0.054712	51.0203	58.4447	0		Non-cancer 2 [SH69760_Cell1]	0.054712	0.054712	0.054712	0.054712	7.15524	0		Non-cancer 2 [SH69760_Cell1]	0.054712	0.054712	0.054712	7.15524	0.0704137
	Non-cancer 2 [SH69761_Cell2]	3.63259	0.0571541	1.56482	0								PR0244 Prostate Cancer	0.835088	100.427	0.835088	1				Non-cancer 2 [SH69761_Cell2]	1.36699	0.0571541	1.14076	0.0571541	11.3137	6.3072	22.1464	0.731029	17.5208	7.93373	70.7668	45.4119	0		Non-cancer 2 [SH69761_Cell2]	0.0571541	0.0571541	4.51586	0.0571541	5.07708	0		Non-cancer 2 [SH69761_Cell2]	0.0571541	4.51586	0.0571541	5.07708	0.0571541
	Non-cancer 2 [SH64703_Cell2]	0.172779	16.1001	5.28902	0								PR0245 Prostate Cancer	20.3647	165.536	1.00139	1				Non-cancer 2 [SH64703_Cell2]	3.18656	0.172779	0.172779	0.172779	6.33349	0.172779	20.4496	0.381036	29.2426	0.172779	39.0162	27.398	0		Non-cancer 2 [SH64703_Cell2]	0.172779	0.20547	0.172779	6.56138	27.1711	0		Non-cancer 2 [SH64703_Cell2]	0.20547	0.172779	6.56138	27.1711	9.60643
	Non-cancer 2 [SH69809_Cell4]	0.0645696	9.89706	1.43197	0								PR0246 Prostate Cancer	0.666187	185.98	0.666187	1				Non-cancer 2 [SH69809_Cell4]	0.738157	0.0645696	0.0645696	0.0645696	12.6582	4.68809	21.259	1.91986	28.7004	0.931095	23.9342	41.7586	0		Non-cancer 2 [SH69809_Cell4]	0.0645696	0.0645696	0.705149	0.0645696	14.8975	0		Non-cancer 2 [SH69809_Cell4]	0.0645696	0.705149	0.0645696	14.8975	1.69819
	Non-cancer 2 [SH69813_Cell2]	0.132494	0.132494	0.132494	0								PR0247 Prostate Cancer	0.408951	138.525	0.408951	1				Non-cancer 2 [SH69813_Cell2]	1.95748	0.132494	7.71144	5.40764	19.4271	10.8303	37.1941	0.132494	29.1819	0.132494	49.4535	48.2347	0		Non-cancer 2 [SH69813_Cell2]	0.132494	6.43081	3.39874	0.132494	39.2603	0		Non-cancer 2 [SH69813_Cell2]	6.43081	3.39874	0.132494	39.2603	0.132494
	Non-cancer 2 [SH69823_Cell2]	56.2195	0.118012	7.57371	0								PR0249 Prostate Cancer	0.462652	107.635	0.462652	1				Non-cancer 2 [SH69823_Cell2]	0.118012	20.0704	9.06936	48.4357	19.4541	11.7452	43.8955	22.1311	34.4875	34.7755	38.081	64.6241	0		Non-cancer 2 [SH69823_Cell2]	8.1173	11.9588	30.8244	41.6718	9.38919	0		Non-cancer 2 [SH69823_Cell2]	11.9588	30.8244	41.6718	9.38919	16.924
	Non-cancer 2 [SH69824_Cell1]	0.0771602	0.625465	0.23586	0								PR0250 Prostate Cancer	13.7466	243.875	5.34059	1				Non-cancer 2 [SH69824_Cell1]	4.91094	10.1612	10.7108	0.0771602	18.0384	3.37292	26.5015	5.77572	36.7838	9.84233	36.0768	37.923	0		Non-cancer 2 [SH69824_Cell1]	10.9815	7.61582	0.0771602	33.7309	22.9274	0		Non-cancer 2 [SH69824_Cell1]	7.61582	0.0771602	33.7309	22.9274	0.0771602
	Non-cancer 2 [SH69824_Cell3]	4.12673	2.28311	9.69338	0								PR0251 Prostate Cancer	31.779	171.73	40.2523	1				Non-cancer 2 [SH69824_Cell3]	2.16595	0.0625867	0.0625867	3.83972	19.603	8.51496	29.2629	1.84038	24.0173	1.22859	45.5696	45.7278	0		Non-cancer 2 [SH69824_Cell3]	0.0625867	1.16878	6.05867	0.0625867	2.54206	0		Non-cancer 2 [SH69824_Cell3]	1.16878	6.05867	0.0625867	2.54206	0.110721
	Non-cancer 2 [SH69825_Cell4]	2.94241	41.0696	0.663883	0								PR0252 Prostate Cancer	0.965936	87.6086	22.8639	1				Non-cancer 2 [SH69825_Cell4]	0.753145	0.0438281	0.0438281	0.0438281	17.196	6.01265	18.4686	0.0438281	18.9878	1.27279	32.0888	48.0678	0		Non-cancer 2 [SH69825_Cell4]	0.0438281	0.0438281	0.0438281	0.0438281	15.9778	0		Non-cancer 2 [SH69825_Cell4]	0.0438281	0.0438281	0.0438281	15.9778	0.0438281
	Non-cancer 2 [SH69826_Cell3]	0.114944	6.92109	0.114944	0								PR0253 Prostate Cancer	9.91079	148.776	12.536	1				Non-cancer 2 [SH69826_Cell3]	0.503478	1.76663	0.114944	0.114944	10.4759	4.93141	22.7848	10.9056	36.0768	0.114944	47.2421	33.848	0		Non-cancer 2 [SH69826_Cell3]	9.61309	0.695923	4.41068	1.35379	16.1448	0		Non-cancer 2 [SH69826_Cell3]	0.695923	4.41068	1.35379	16.1448	0.114944
	Non-cancer 2 [SH69828_Cell4]	0.0911256	5.35171	0.0911256	0								PR0254 Prostate Cancer	53.2607	351.895	25.0719	1				Non-cancer 2 [SH69828_Cell4]	0.0911256	0.0911256	0.0911256	0.0911256	11.4796	12.969	14.6619	0.0911256	23.3605	0.0911256	41.4989	66.7178	0		Non-cancer 2 [SH69828_Cell4]	0.0911256	0.0911256	0.0911256	0.0911256	8.0111	0		Non-cancer 2 [SH69828_Cell4]	0.0911256	0.0911256	0.0911256	8.0111	0.0911256
	Non-cancer 2 [SH69862_Cell2]	1.23885	105.712	0.0783458	0								PR0255 Prostate Cancer	0.428985	139.876	0.428985	1				Non-cancer 2 [SH69862_Cell2]	3.95588	0.0783458	0.0783458	0.0783458	9.91766	0.568015	26.1729	3.45815	33.1744	2.99177	31.669	38.0283	0		Non-cancer 2 [SH69862_Cell2]	0.0783458	0.0783458	0.0783458	2.02511	21.1121	0		Non-cancer 2 [SH69862_Cell2]	0.0783458	0.0783458	2.02511	21.1121	0.0783458
	Non-cancer 2 [SH69863_Cell4]	8.32817	47.3404	0.185952	0								PR0256 Prostate Cancer	19.6983	224.1	1.2492	1				Non-cancer 2 [SH69863_Cell4]	2.5403	0.185952	0.185952	9.8287	12.244	2.65553	28.6805	4.12673	25.2113	0.185952	59.0965	62.9878	0		Non-cancer 2 [SH69863_Cell4]	4.73709	4.85341	3.91497	0.185952	20.21	0		Non-cancer 2 [SH69863_Cell4]	4.85341	3.91497	0.185952	20.21	0.185952
	Non-cancer 2 [SH69E04_Cell1]	10.9967	92.7966	0.0810525	0								PR0257 Prostate Cancer	77.0648	314.3	16.2459	1				Non-cancer 2 [SH69E04_Cell1]	8.90737	0.199713	0.819037	2.19162	15.6599	7.95025	30.3579	14.5808	34.7996	10.3031	27.0583	45.1608	0		Non-cancer 2 [SH69E04_Cell1]	34.2255	7.81367	0.681601	6.48452	15.9336	0		Non-cancer 2 [SH69E04_Cell1]	7.81367	0.681601	6.48452	15.9336	5.88075
	Non-cancer 2 [SH69E07_Cell3]	4.09255	82.8253	0.082127	0								PR0258 Prostate Cancer	1.21504	258.855	9.52685	1				Non-cancer 2 [SH69E07_Cell3]	1.78881	0.082127	1.28343	0.818469	13.5011	6.81163	24.916	2.10672	28.5813	0.082127	31.1034	47.6697	0		Non-cancer 2 [SH69E07_Cell3]	16.5528	0.604997	0.082127	0.082127	6.9644	0		Non-cancer 2 [SH69E07_Cell3]	0.604997	0.082127	0.082127	6.9644	0.596254
	Non-cancer 2 [SH69E21_Cell2]	0.11415	49.9703	0.11415	0								PR0259 Prostate Cancer	1.46409	278.783	1.46409	1				Non-cancer 2 [SH69E21_Cell2]	3.1145	0.11415	3.99446	0.11415	14.1723	7.19503	26.8156	1.71832	26.3732	0.11415	44.8178	50.6679	0		Non-cancer 2 [SH69E21_Cell2]	14.8049	0.11415	0.189202	0.11415	11.0655	0		Non-cancer 2 [SH69E21_Cell2]	0.11415	0.189202	0.11415	11.0655	0.11415
	Non-cancer 2 [SH69E21_Cell4]	2.97317	220.556	0.49039	0								PR0260 Prostate Cancer	0.547147	73.5677	0.539988	1				Non-cancer 2 [SH69E21_Cell4]	5.67256	0.094601	0.094601	0.094601	20.2521	7.4798	40.6448	3.62003	46.8183	4.10391	37.0397	91.3923	0		Non-cancer 2 [SH69E21_Cell4]	9.16414	1.04608	7.36661	0.094601	45.538	0		Non-cancer 2 [SH69E21_Cell4]	1.04608	7.36661	0.094601	45.538	0.094601
	Non-cancer 2 [SH69E24_Cell1]	0.106801	64.6689	2.6226	0								PR0261 Prostate Cancer	21.3328	155.525	33.2205	1				Non-cancer 2 [SH69E24_Cell1]	5.6962	0.106801	0.106801	0.106801	15.3376	4.86689	28.4824	2.2548	31.233	0.106801	32.5819	53.4827	0		Non-cancer 2 [SH69E24_Cell1]	16.5298	0.384219	2.65185	0.106801	18.2396	0		Non-cancer 2 [SH69E24_Cell1]	0.384219	2.65185	0.106801	18.2396	0.106801
	Non-cancer 2 [SH69E25_Cell4]	4.96571	75.2698	0.066431	0								PR0262 Prostate Cancer	1.5042	203.093	1.5042	1				Non-cancer 2 [SH69E25_Cell4]	2.28628	0.223756	0.066431	0.066431	13.2415	4.54412	23.523	6.94512	29.8364	1.10114	29.7125	48.9759	0		Non-cancer 2 [SH69E25_Cell4]	3.69353	0.066431	0.066431	2.3933	21.9782	0		Non-cancer 2 [SH69E25_Cell4]	0.066431	0.066431	2.3933	21.9782	2.39994
	Non-cancer 2 [SH69E26_Cell4]	0.125957	71.0124	0.0521207	0								PR0263 Prostate Cancer	1.41421	287.417	1.41421	1				Non-cancer 2 [SH69E26_Cell4]	0.882703	0.0521207	0.0521207	0.233097	16.691	5.57897	21.0683	5.48693	37.1425	3.41764	28.86	52.6368	0		Non-cancer 2 [SH69E26_Cell4]	1.47939	0.0521207	0.0521207	3.25577	24.6925	0		Non-cancer 2 [SH69E26_Cell4]	0.0521207	0.0521207	3.25577	24.6925	0.0521207
	Non-cancer 2 [SH69E29_Cell4]	0.0848466	103.68	0.0848466	0								PR0264 Prostate Cancer	1.34164	224.411	7.46426	1				Non-cancer 2 [SH69E29_Cell4]	1.01677	0.416677	0.0848466	2.50707	13.2049	5.80783	25.9741	2.58471	30.9743	0.934327	26.2273	47.046	0		Non-cancer 2 [SH69E29_Cell4]	5.50598	0.757858	2.13022	6.39082	21.6006	0		Non-cancer 2 [SH69E29_Cell4]	0.757858	2.13022	6.39082	21.6006	1.60993
	Non-cancer 2 [SH69E41_Cell1]	4.05865	79.672	0.061002	0								PR0265 Prostate Cancer	22.1771	288.015	11.3687	1				Non-cancer 2 [SH69E41_Cell1]	3.44618	0.193983	1.15109	2.24233	19.1199	5.72787	26.575	3.04196	33.2896	6.27667	37.8967	49.7975	0		Non-cancer 2 [SH69E41_Cell1]	1.63127	0.430773	2.09943	4.61394	26.946	0		Non-cancer 2 [SH69E41_Cell1]	0.430773	2.09943	4.61394	26.946	1.97247
	Non-cancer 2 [SH69E41_Cell3]	0.0875348	14.3403	0.0875348	0								PR0266 Prostate Cancer	10.7779	206.787	32.7177	1				Non-cancer 2 [SH69E41_Cell3]	1.38896	0.0875348	0.0875348	2.96083	18.8175	1.32225	24.7954	0.0875348	35.7037	5.40015	47.4718	53.2607	0		Non-cancer 2 [SH69E41_Cell3]	0.0875348	0.0875348	1.74715	1.18099	16.4841	0		Non-cancer 2 [SH69E41_Cell3]	0.0875348	1.74715	1.18099	16.4841	0.771105
	Non-cancer 2 [SH69E47_Cell4]	0.133231	150.435	0.133231	0								PR0267 Prostate Cancer	1.43794	220.709	10.6369	1				Non-cancer 2 [SH69E47_Cell4]	0.133231	0.133231	9.06307	1.8908	16.1113	0.147726	17.7162	0.133231	26.9647	0.133231	44.0784	60.8844	0		Non-cancer 2 [SH69E47_Cell4]	0.133231	0.133231	0.133231	0.133231	5.26342	0		Non-cancer 2 [SH69E47_Cell4]	0.133231	0.133231	0.133231	5.26342	0.133231
	Non-cancer 2 [SH69E55_Cell2]	0.228141	115.761	6.04189	0								PR0268 Prostate Cancer	1.01045	204.364	1.01045	1				Non-cancer 2 [SH69E55_Cell2]	5.3852	0.228141	0.228141	0.228141	30.6752	9.27277	41.5852	7.75432	50.2482	0.228141	66.0735	72.8572	0		Non-cancer 2 [SH69E55_Cell2]	0.228141	0.228141	0.228141	0.228141	54.9863	0		Non-cancer 2 [SH69E55_Cell2]	0.228141	0.228141	0.228141	54.9863	0.228141
	Non-cancer 2 [SH69E55_Cell4]	1.48041	97.2078	0.0723933	0								PR0270 Prostate Cancer	42.8434	401.986	48.908	1				Non-cancer 2 [SH69E55_Cell4]	0.0723933	0.0723933	0.0723933	0.0723933	23.2474	4.48777	32	3.20872	34.1071	4.23981	30.1064	83.2859	0		Non-cancer 2 [SH69E55_Cell4]	1.33145	0.0723933	1.16473	3.9422	25.9381	0		Non-cancer 2 [SH69E55_Cell4]	0.0723933	1.16473	3.9422	25.9381	4.74037
	Non-cancer 2 [SH69E63_Cell3]	13.1228	132.882	1.11729	0								PR0271 Prostate Cancer	0.398044	133.436	0.398044	1				Non-cancer 2 [SH69E63_Cell3]	5.96284	0.0728463	0.531448	0.0728463	15.3908	3.7607	34.5832	2.45717	35.7532	3.91225	23.9176	38.3459	0		Non-cancer 2 [SH69E63_Cell3]	4.48777	6.94031	1.20916	1.65176	29.1414	0		Non-cancer 2 [SH69E63_Cell3]	6.94031	1.20916	1.65176	29.1414	0.0728463
	Non-cancer 2 [SH69F07_Cell3]	1.98618	89.3255	1.06142	0								PR0272 Prostate Cancer	16.4955	133.528	23.8348	1				Non-cancer 2 [SH69F07_Cell3]	2.45717	0.0440718	0.664343	2.14503	15.2739	4.94853	30.3789	2.40327	32	4.31991	31.4067	43.9868	0		Non-cancer 2 [SH69F07_Cell3]	0.146401	3.13834	2.69634	1.39862	17.7162	0		Non-cancer 2 [SH69F07_Cell3]	3.13834	2.69634	1.39862	17.7162	1.38127
	Non-cancer 2 [SH69F12_Cell3]	6.63916	137.759	0.876606	0								PR0273 Prostate Cancer	11.8844	100.079	0.668964	1				Non-cancer 2 [SH69F12_Cell3]	1.72309	0.049275	0.049275	1.19416	13.8614	1.86736	33.4979	3.32649	31.4721	4.86352	26.3915	29.3848	0		Non-cancer 2 [SH69F12_Cell3]	0.969962	0.049275	0.833353	5.02805	13.2691	0		Non-cancer 2 [SH69F12_Cell3]	0.049275	0.833353	5.02805	13.2691	0.467164
	Non-cancer 2 [SH69F15_Cell3]	1.01045	138.333	0.772175	0								PR0274 Prostate Cancer	13.8326	224.722	1.02314	1				Non-cancer 2 [SH69F15_Cell3]	0.450625	0.0499282	0.236678	0.034674	13.5385	3.97237	27.5695	3.40818	19.1729	4.24569	28.3446	35.4816	0		Non-cancer 2 [SH69F15_Cell3]	0.034674	2.67771	1.13288	3.48703	29.692	0		Non-cancer 2 [SH69F15_Cell3]	2.67771	1.13288	3.48703	29.692	2.95058
	Non-cancer 2 [SH69F17_Cell1]	1.21757	116.889	0.0899957	0								PR0275 Prostate Cancer	31.8451	122.786	20.3647	1				Non-cancer 2 [SH69F17_Cell1]	3.79474	0.0899957	0.0899957	0.310572	17.7531	3.84771	29.1212	2.65185	33.0826	4.62034	35.7284	45.4434	0		Non-cancer 2 [SH69F17_Cell1]	0.0899957	0.0899957	4.41068	4.43828	28.5615	0		Non-cancer 2 [SH69F17_Cell1]	0.0899957	4.41068	4.43828	28.5615	0.127009
	Non-cancer 2 [SH69F22_Cell2]	4.42292	112.673	0.0461348	0								PR0277 Prostate Cancer	72.9077	185.851	0.697372	1				Non-cancer 2 [SH69F22_Cell2]	1.68063	0.348928	0.199298	0.0461348	17.0063	4.53468	29.0607	5.29269	32.4242	3.9204	30.6965	34.6792	0		Non-cancer 2 [SH69F22_Cell2]	0.955283	2.94854	1.40056	7.43329	23.9176	0		Non-cancer 2 [SH69F22_Cell2]	2.94854	1.40056	7.43329	23.9176	3.02723
	Non-cancer 2 [SH69F22_Cell4]	4.31991	73.5167	2.98349	0								PR0278 Prostate Cancer	13.9675	142.914	15.3376	1				Non-cancer 2 [SH69F22_Cell4]	4.72725	0.112813	0.170282	2.8481	20.5206	2.71133	29.6714	2.08927	36.177	0.112813	34.4397	52.5639	0		Non-cancer 2 [SH69F22_Cell4]	2.79529	2.88386	2.78369	0.112813	45.3805	0		Non-cancer 2 [SH69F22_Cell4]	2.88386	2.78369	0.112813	45.3805	3.37526
	Non-cancer 2 [SH69F43_Cell4]	0.0994421	76.1093	0.0994421	0								PR0279 Prostate Cancer	46.014	418.186	6.19455	1				Non-cancer 2 [SH69F43_Cell4]	0.0994421	0.0994421	0.0994421	0.0994421	12.7994	0.256317	26.6119	4.41373	28.5813	0.0994421	31.0388	46.0778	0		Non-cancer 2 [SH69F43_Cell4]	1.99723	0.0994421	1.68179	0.0994421	5.44148	0		Non-cancer 2 [SH69F43_Cell4]	0.0994421	1.68179	0.0994421	5.44148	0.0994421
	Non-cancer 2 [SH69F44_Cell2]	3.09084	114.802	0.0872319	0								PR0280 Prostate Cancer	60.6737	129.338	20.6061	1				Non-cancer 2 [SH69F44_Cell2]	0.0343392	0.0343392	0.0343392	0.0343392	19.712	3.77375	25.8842	2.70382	30.2738	3.94767	36.7074	34.4636	0		Non-cancer 2 [SH69F44_Cell2]	0.635957	0.0343392	4.02782	3.70892	36.9627	0		Non-cancer 2 [SH69F44_Cell2]	0.0343392	4.02782	3.70892	36.9627	0.0343392
	Non-cancer 2 [SH69F45_Cell4]	6.55229	80.1705	0.332632	0								PR0281 Prostate Cancer	9.41525	151.272	12.7374	1				Non-cancer 2 [SH69F45_Cell4]	0.0555527	0.0555527	0.0555527	0.0555527	13.8422	6.48452	25.8842	0.655651	24.3019	0.0555527	19.0537	49.7285	0		Non-cancer 2 [SH69F45_Cell4]	1.01466	0.669428	0.0555527	0.0555527	13.3799	0		Non-cancer 2 [SH69F45_Cell4]	0.669428	0.0555527	0.0555527	13.3799	0.183901
	Non-cancer 2 [SH69F48_Cell3]	0.333787	61.8628	0.0735567	0								PR0282 Prostate Cancer	1.04391	208.514	55.4071	1				Non-cancer 2 [SH69F48_Cell3]	4.45986	0.0735567	0.0735567	0.0735567	14.846	0.0735567	28.0514	1.90396	27.436	0.0735567	35.8773	47.2093	0		Non-cancer 2 [SH69F48_Cell3]	2.93427	3.70122	3.04196	0.0735567	24.7096	0		Non-cancer 2 [SH69F48_Cell3]	3.70122	3.04196	0.0735567	24.7096	1.04681
	Non-cancer 2 [SH69F49_Cell2]	0.204759	81.0084	0.204759	0								PR0283 Prostate Cancer	3.58507	69.0706	13.3985	1				Non-cancer 2 [SH69F49_Cell2]	4.60117	0.204759	0.204759	0.204759	11.0655	2.14503	28.9	0.204759	15.8895	0.204759	43.8347	55.3304	0		Non-cancer 2 [SH69F49_Cell2]	0.204759	4.99332	0.204759	0.204759	25.9022	0		Non-cancer 2 [SH69F49_Cell2]	4.99332	0.204759	0.204759	25.9022	0.204759
	Non-cancer 2 [SH69F49_Cell3]	8.07241	92.7323	0.118586	0								PR0284 Prostate Cancer	37.6088	91.7731	17.5695	1				Non-cancer 2 [SH69F49_Cell3]	2.80694	0.118586	0.118586	6.92109	16.7955	10.4035	29.0607	0.118586	25.2463	2.38337	33.895	51.5536	0		Non-cancer 2 [SH69F49_Cell3]	0.118586	4.66863	0.118586	0.118586	10.8981	0		Non-cancer 2 [SH69F49_Cell3]	4.66863	0.118586	0.118586	10.8981	3.42238
	Non-cancer 2 [SH69F49_Cell4]	0.0339605	74.1307	0.0339605	0								PR0286 Prostate Cancer	5.88891	58.1215	28.0514	1				Non-cancer 2 [SH69F49_Cell4]	0.0339605	0.0339605	0.0339605	0.0339605	12.151	1.70645	19.4137	0.520872	24.761	0.392292	23.5556	41.3266	0		Non-cancer 2 [SH69F49_Cell4]	0.0339605	0.724973	0.0339605	1.3566	25.8663	0		Non-cancer 2 [SH69F49_Cell4]	0.724973	0.0339605	1.3566	25.8663	0.235696
	Non-cancer 2 [SH69X06_Cell2]	0.239982	68.6411	0.239982	0								PR0289 Prostate Cancer	12.458	93.5717	45.4434	1				Non-cancer 2 [SH69X06_Cell2]	0.239982	0.239982	0.239982	0.239982	34.8962	36.2272	76.2677	0.239982	10.4541	0.239982	117.621	57.72	0		Non-cancer 2 [SH69X06_Cell2]	0.239982	0.239982	0.791686	0.239982	0.239982	0		Non-cancer 2 [SH69X06_Cell2]	0.239982	0.791686	0.239982	0.239982	0.239982
	Non-cancer 2 [SH69X11_Cell1]	0.230526	57.8001	0.230526	0								PR0290 Prostate Cancer	0.685867	133.713	3.91768	1				Non-cancer 2 [SH69X11_Cell1]	0.230526	0.230526	0.230526	0.230526	0.230526	1.68529	37.661	0.230526	27.646	0.230526	37.7656	58.7697	0		Non-cancer 2 [SH69X11_Cell1]	0.230526	0.230526	0.251042	0.230526	16.4157	0		Non-cancer 2 [SH69X11_Cell1]	0.230526	0.251042	0.230526	16.4157	0.230526
	Non-cancer 2 [SH6XR44_Cell2]	2.5865	147.442	0.0787815	0								PR0291 Prostate Cancer	0.309283	87.1845	10.2888	1				Non-cancer 2 [SH6XR44_Cell2]	0.0787815	0.0787815	0.0787815	0.0787815	8.23632	5.80783	37.375	1.25527	26.4647	0.0787815	33.6142	33.8715	0		Non-cancer 2 [SH6XR44_Cell2]	0.0787815	0.0787815	0.0787815	0.0787815	5.36285	0		Non-cancer 2 [SH6XR44_Cell2]	0.0787815	0.0787815	0.0787815	5.36285	0.0787815
	Non-cancer 2 [SH6XR46_Cell2]	6.74585	59.5901	0.0913153	0								PR0292 Prostate Cancer	44.0479	97.0059	29.2426	1				Non-cancer 2 [SH6XR46_Cell2]	0.355027	0.0913153	0.0913153	0.0913153	9.78112	0.0913153	24.2179	0.976032	20.2661	0.0913153	34.1781	29.4869	0		Non-cancer 2 [SH6XR46_Cell2]	0.0913153	0.0913153	0.0913153	0.0913153	3.35893	0		Non-cancer 2 [SH6XR46_Cell2]	0.0913153	0.0913153	0.0913153	3.35893	0.0913153
	Non-cancer 2 [SH6XR47_Cell4]	11.3845	108.609	2.79336	0								PR0293 Prostate Cancer	0.401369	12.8082	0.401369	1				Non-cancer 2 [SH6XR47_Cell4]	5.57125	0.048833	0.048833	0.048833	14.4801	11.4557	33.5444	0.048833	27.7612	0.048833	25.7054	54.1917	0		Non-cancer 2 [SH6XR47_Cell4]	0.048833	0.048833	7.89533	0.048833	31.9114	0		Non-cancer 2 [SH6XR47_Cell4]	0.048833	7.89533	0.048833	31.9114	5.64902
	Non-cancer 2 [SH6XR33_Cell2]	2.71133	137.663	1.04391	0								PR0294 Prostate Cancer	1.81504	25.4043	6.67145	1				Non-cancer 2 [SH6XR33_Cell2]	0.0221584	0.0221584	0.0775892	0.0221584	20.3647	5.81186	25.5278	1.22859	33.7777	4.59161	42.5474	42.2535	0		Non-cancer 2 [SH6XR33_Cell2]	0.0221584	2.2176	1.38703	5.51362	17.5208	0		Non-cancer 2 [SH6XR33_Cell2]	2.2176	1.38703	5.51362	17.5208	2.57219
	Non-cancer 2 [SH6XR35_Cell1]	0.0499282	70.2292	0.0499282	0								PR0295 Prostate Cancer	1.10114	137.854	23.2958	1				Non-cancer 2 [SH6XR35_Cell1]	0.0499282	0.0499282	0.0499282	0.0499282	15.3908	1.53901	31.1465	6.18597	28.7203	2.78176	34.392	46.014	0		Non-cancer 2 [SH6XR35_Cell1]	0.0499282	0.0499282	0.875998	0.0499282	16.1336	0		Non-cancer 2 [SH6XR35_Cell1]	0.0499282	0.875998	0.0499282	16.1336	0.459138
	Non-cancer 2 [SH6XR37_Cell3]	2.63902	191.076	0.0770533	0								PR0296 Prostate Cancer	0.637722	105.201	23.5556	1				Non-cancer 2 [SH6XR37_Cell3]	2.93834	0.0770533	0.573554	0.0770533	16.0333	3.54062	38.479	0.0770533	28.82	0.956608	29.3645	53.1869	0		Non-cancer 2 [SH6XR37_Cell3]	0.0770533	0.0770533	0.0770533	4.12959	25.8842	0		Non-cancer 2 [SH6XR37_Cell3]	0.0770533	0.0770533	4.12959	25.8842	0.0770533
	Non-cancer 2 [SH6XR59_Cell4]	0.0468437	115.28	0.0468437	0								PR0298 Prostate Cancer	0.626767	125.192	18.5713	1				Non-cancer 2 [SH6XR59_Cell4]	0.0468437	0.0468437	0.0468437	0.0468437	15.8455	6.76458	29.7744	1.73628	33.4515	0.0468437	33.8246	43.0816	0		Non-cancer 2 [SH6XR59_Cell4]	0.0468437	0.0468437	1.77645	0.891929	24.6754	0		Non-cancer 2 [SH6XR59_Cell4]	0.0468437	1.77645	0.891929	24.6754	1.58557
	Non-cancer 2 [SH6XR60_Cell1]	0.086031	32.0666	0.086031	0								PR0299 Prostate Cancer	0.760489	96.6033	11.4955	1				Non-cancer 2 [SH6XR60_Cell1]	0.086031	0.086031	3.04407	5.55967	17.5451	0.086031	38.3459	6.94994	43.5319	1.91057	57.8803	46.014	0		Non-cancer 2 [SH6XR60_Cell1]	0.086031	0.086031	3.63008	0.086031	21.6306	0		Non-cancer 2 [SH6XR60_Cell1]	0.086031	3.63008	0.086031	21.6306	0.086031
	Non-cancer 2 [SH6XS03_Cell4]	3.96412	70.2292	1.73989	0								PR0300 Prostate Cancer	19.0141	96.5363	12.2016	1				Non-cancer 2 [SH6XS03_Cell4]	1.63921	0.130489	0.130489	0.130489	10.6886	16.5987	28.443	0.130489	26.6304	0.130489	41.6429	61.8628	0		Non-cancer 2 [SH6XS03_Cell4]	0.130489	0.130489	0.649319	0.130489	0.130489	0		Non-cancer 2 [SH6XS03_Cell4]	0.130489	0.649319	0.130489	0.130489	0.130489
	Non-cancer 2 [SH6XS17_Cell1]	4.20178	27.9737	0.0555527	0								PR0301 Prostate Cancer	48.4357	11.1116	0.674084	1				Non-cancer 2 [SH6XS17_Cell1]	0.0555527	0.0555527	0.0555527	0.0555527	12.8795	0.0555527	26.4281	4.12102	18.8436	0.0555527	38.081	30.2738	0		Non-cancer 2 [SH6XS17_Cell1]	0.0555527	0.0555527	0.0555527	0.0555527	4.86352	0		Non-cancer 2 [SH6XS17_Cell1]	0.0555527	0.0555527	0.0555527	4.86352	0.0555527
	Non-cancer 2 [SH6XS22_Cell2]	2.04769	84.9181	0.0577915	0								PR0302 Prostate Cancer	1.57243	215.12	1.57243	1				Non-cancer 2 [SH6XS22_Cell2]	1.0324	0.0577915	0.0577915	0.0577915	14.43	7.24005	26.3002	3.10588	34.2255	1.48247	42.3121	37.014	0		Non-cancer 2 [SH6XS22_Cell2]	0.350382	0.762072	0.0577915	1.16393	13.1046	0		Non-cancer 2 [SH6XS22_Cell2]	0.762072	0.0577915	1.16393	13.1046	0.0577915
	Non-cancer 2 [SH6XS25_Cell4]	6.80691	85.4495	0.0368038	0								PR0303 Prostate Cancer	1.04681	74.5946	31.9114	1				Non-cancer 2 [SH6XS25_Cell4]	0.825878	0.0368038	0.0368038	0.0368038	15.8235	5.3852	26.1547	0.588046	38.7735	3.66802	32.9453	42.8731	0		Non-cancer 2 [SH6XS25_Cell4]	0.0368038	1.03886	0.670356	2.62806	15.9446	0		Non-cancer 2 [SH6XS25_Cell4]	1.03886	0.670356	2.62806	15.9446	0.112344
	Non-cancer 2 [SH6XS28_Cell2]	0.0686308	19.6847	0.0686308	0								PR0304 Prostate Cancer	0.623301	144.407	0.623301	1				Non-cancer 2 [SH6XS28_Cell2]	0.0686308	0.0686308	0.0686308	0.0686308	19.6574	3.87179	28.0514	0.0686308	32.0888	0.0686308	46.721	50.2482	0		Non-cancer 2 [SH6XS28_Cell2]	0.0686308	0.0686308	1.43098	0.0686308	7.72214	0		Non-cancer 2 [SH6XS28_Cell2]	0.0686308	1.43098	0.0686308	7.72214	0.0686308
	Non-cancer 2 [SH6XS32_Cell1]	0.0645696	25.7768	0.0645696	0								PR0305 Prostate Cancer	1.22434	116.566	18.8828	1				Non-cancer 2 [SH6XS32_Cell1]	0.0645696	0.0645696	0.0645696	0.0645696	16.3816	1.70882	24.0006	3.24901	27.3601	0.0769465	42.9028	36.4034	0		Non-cancer 2 [SH6XS32_Cell1]	0.0645696	0.0645696	1.30315	0.0645696	5.60223	0		Non-cancer 2 [SH6XS32_Cell1]	0.0645696	1.30315	0.0645696	5.60223	0.0645696
	Non-cancer 2 [SH6XS32_Cell3]	0.111723	11.5594	0.111723	0								PR0308 Prostate Cancer	1.8264	50.3179	0.422493	1				Non-cancer 2 [SH6XS32_Cell3]	4.18144	0.111723	1.69937	2.45547	12.996	6.20315	30.5267	0.111723	34.1307	0.111723	66.5331	49.7285	0		Non-cancer 2 [SH6XS32_Cell3]	1.47427	0.111723	1.94261	0.111723	2.32624	0		Non-cancer 2 [SH6XS32_Cell3]	0.111723	1.94261	0.111723	2.32624	0.708088
	Non-cancer 2 [SH6XS45_Cell2]	1.64148	46.0778	1.04826	0								PR0309 Prostate Cancer	106.3	114.961	0.967276	1				Non-cancer 2 [SH6XS45_Cell2]	1.28967	0.0383136	0.0383136	0.0383136	12.6319	3.63008	21.9934	0.872363	22.6745	3.00424	33.3127	36.6058	0		Non-cancer 2 [SH6XS45_Cell2]	1.82387	2.32302	1.11342	0.0383136	8.45614	0		Non-cancer 2 [SH6XS45_Cell2]	2.32302	1.11342	0.0383136	8.45614	0.0383136
	Non-cancer 2 [SH6XS49_Cell1]	0.176287	69.9863	0.176287	0								PR0310 Prostate Cancer	1.57789	114.325	1.57789	1				Non-cancer 2 [SH6XS49_Cell1]	0.176287	0.176287	0.176287	0.176287	0.176287	0.176287	24.2011	0.176287	6.22468	0.176287	80.004	38.0546	0		Non-cancer 2 [SH6XS49_Cell1]	0.176287	0.176287	0.176287	0.176287	0.176287	0		Non-cancer 2 [SH6XS49_Cell1]	0.176287	0.176287	0.176287	0.176287	0.176287
	Non-cancer 2 [SH6XS49_Cell3]	0.0659721	41.5852	0.0659721	0								PR0311 Prostate Cancer	3.27615	131.507	75.4265	1				Non-cancer 2 [SH6XS49_Cell3]	0.858565	0.0659721	0.598324	0.0659721	11.3845	3.18877	25.159	0.444729	24.916	1.58997	43.0518	31.2763	0		Non-cancer 2 [SH6XS49_Cell3]	0.0659721	0.0659721	1.06733	0.0659721	9.26634	0		Non-cancer 2 [SH6XS49_Cell3]	0.0659721	1.06733	0.0659721	9.26634	1.59549
	Non-cancer 2 [SH6XS51_Cell2]	0.0661553	64.0888	0.0661553	0								PR0312 Prostate Cancer	0.569987	187.923	0.569987	1				Non-cancer 2 [SH6XS51_Cell2]	2.2642	0.0661553	0.0661553	0.0661553	18.7264	10.6295	24.847	0.0661553	33.6609	0.0661553	57.5203	26.5935	0		Non-cancer 2 [SH6XS51_Cell2]	0.0661553	4.71089	3.41054	0.0661553	23.901	0		Non-cancer 2 [SH6XS51_Cell2]	4.71089	3.41054	0.0661553	23.901	0.0661553
	Non-cancer 2 [SH6XS56_Cell2]	4.89735	50.5276	0.057273	0								PR0313 Prostate Cancer	0.99654	241.855	0.99654	1				Non-cancer 2 [SH6XS56_Cell2]	0.951978	0.057273	0.057273	4.05865	15.8016	7.98338	39.0162	0.057273	26.1004	0.057273	39.5608	42.459	0		Non-cancer 2 [SH6XS56_Cell2]	0.93174	1.97383	0.057273	0.057273	10.3603	0		Non-cancer 2 [SH6XS56_Cell2]	1.97383	0.057273	0.057273	10.3603	4.76013
	Non-cancer 2 [SH6XS61_Cell2]	3.71664	41.4127	18.7654	0								PR0316 Prostate Cancer	0.660669	48.6039	0.660669	1				Non-cancer 2 [SH6XS61_Cell2]	1.04754	0.115103	0.198471	0.115103	13.7752	13.9772	25.5102	0.189859	32.6497	3.47015	41.3553	76.3735	0		Non-cancer 2 [SH6XS61_Cell2]	0.115103	0.115103	7.36661	0.115103	5.63338	0		Non-cancer 2 [SH6XS61_Cell2]	0.115103	7.36661	0.115103	5.63338	2.67771
	Non-cancer 2 [SH6XT09_Cell4]	0.102451	35.8773	1.78262	0								PR0317 Prostate Cancer	19.6302	160.008	9.56656	1				Non-cancer 2 [SH6XT09_Cell4]	0.102451	0.102451	0.102451	0.102451	14.6517	11.7046	14.4801	0.102451	21.5408	0.102451	38.1867	49.1119	0		Non-cancer 2 [SH6XT09_Cell4]	0.102451	0.102451	0.102451	0.102451	1.64947	0		Non-cancer 2 [SH6XT09_Cell4]	0.102451	0.102451	0.102451	1.64947	0.102451
	Non-cancer 2 [SH6XT61_Cell4]	2.00277	17.3276	0.0784545	0								PR0318 Prostate Cancer	7.54228	209.528	24.761	1				Non-cancer 2 [SH6XT61_Cell4]	0.0784545	0.0784545	0.0784545	0.0784545	12.3206	6.80219	23.9674	0.0784545	25.4572	0.0784545	48.4022	48.0678	0		Non-cancer 2 [SH6XT61_Cell4]	0.0784545	0.0784545	3.86642	0.0784545	5.8604	0		Non-cancer 2 [SH6XT61_Cell4]	0.0784545	3.86642	0.0784545	5.8604	0.0784545
	Non-cancer 2 [SH6XZ07_Cell4]	0.126131	30.2738	0.126131	0								PR0319 Prostate Cancer	1.03311	232.97	16.6563	1				Non-cancer 2 [SH6XZ07_Cell4]	0.126131	0.126131	4.15544	13.2507	15.2422	8.40356	21.511	0.126131	16.6563	0.126131	40.9275	60.3382	0		Non-cancer 2 [SH6XZ07_Cell4]	0.126131	18.3283	0.126131	0.126131	10.5561	0		Non-cancer 2 [SH6XZ07_Cell4]	18.3283	0.126131	0.126131	10.5561	0.126131
	Non-cancer 2 [SH6XZ13_Cell1]	32.9225	111.508	11.6965	0								PR0320 Prostate Cancer	0.405283	134.457	14.846	1				Non-cancer 2 [SH6XZ13_Cell1]	24.471	0.141905	12.5533	34.2492	23.4579	5.47174	65.0736	0.943438	32.9681	0.141905	35.139	54.0791	0		Non-cancer 2 [SH6XZ13_Cell1]	22.1925	6.17312	10.105	0.141905	13.1957	0		Non-cancer 2 [SH6XZ13_Cell1]	6.17312	10.105	0.141905	13.1957	0.141905
	Non-cancer 2 [SH6XZ13_Cell3]	9.70683	102.608	6.3687	0								PR0321 Prostate Cancer	23.0229	349.706	1.35754	1				Non-cancer 2 [SH6XZ13_Cell3]	38.3991	0.11344	0.82645	3.59502	23.4254	10.9511	55.484	0.11344	39.3148	1.11419	37.0397	64.5793	0		Non-cancer 2 [SH6XZ13_Cell3]	17.1484	2.01531	5.27072	1.43594	30.0231	0		Non-cancer 2 [SH6XZ13_Cell3]	2.01531	5.27072	1.43594	30.0231	0.11344
	Non-cancer 2 [SH6XZ14_Cell3]	9.07564	111.199	0.656561	0								PR0322 Prostate Cancer	11.0886	75.5835	0.598739	1				Non-cancer 2 [SH6XZ14_Cell3]	5.78774	0.0799366	0.0799366	1.85318	18.1765	0.633317	36.9115	2.04061	31.1897	4.21344	29.3035	48.1679	0		Non-cancer 2 [SH6XZ14_Cell3]	3.88523	0.0799366	1.27544	0.683968	25.3515	0		Non-cancer 2 [SH6XZ14_Cell3]	0.0799366	1.27544	0.683968	25.3515	4.22807
	Non-cancer 2 [SH6XZ18_Cell1]	26.0642	66.7178	11.934	0								PR0323 Prostate Cancer	0.767373	300.454	0.767373	1				Non-cancer 2 [SH6XZ18_Cell1]	18.2017	0.112969	7.4436	1.95884	23.4416	10.2817	60.1295	8.19078	46.334	0.112969	36.6058	45.3805	0		Non-cancer 2 [SH6XZ18_Cell1]	10.5414	9.55331	4.48466	1.97657	22.6745	0		Non-cancer 2 [SH6XZ18_Cell1]	9.55331	4.48466	1.97657	22.6745	0.112969
	Non-cancer 2 [SH6XZ18_Cell3]	5.5366	90.761	1.43594	0								PR0325 Prostate Cancer	17.5939	245.742	1.93992	1				Non-cancer 2 [SH6XZ18_Cell3]	2.32947	0.0524832	0.0524832	1.42899	16.2121	5.51362	24.2851	2.64818	30.6115	2.0181	32.7858	42.8731	0		Non-cancer 2 [SH6XZ18_Cell3]	1.29415	2.60449	2.05908	8.76649	23.1991	0		Non-cancer 2 [SH6XZ18_Cell3]	2.60449	2.05908	8.76649	23.1991	1.29325
	Non-cancer 2 [SH6Y205_Cell3]	5.8726	149.396	13.1957	0								PR0326 Prostate Cancer	21.4663	104.402	0.875391	1				Non-cancer 2 [SH6Y205_Cell3]	4.63638	0.15921	0.15921	18.507	20.5491	29.0607	56.4147	0.15921	27.8963	0.15921	33.942	69.6475	0		Non-cancer 2 [SH6Y205_Cell3]	0.15921	0.15921	0.15921	0.15921	13.1501	0		Non-cancer 2 [SH6Y205_Cell3]	0.15921	0.15921	0.15921	13.1501	0.15921
	Non-cancer 2 [SH6Y216_Cell1]	26.8714	193.877	8.1342	0								PR0327 Prostate Cancer	1.10957	163.597	26.3732	1				Non-cancer 2 [SH6Y216_Cell1]	7.53705	0.0471042	2.23767	3.47015	26.3732	7.9668	75.4265	6.35107	75.8459	0.226723	52.5639	37.375	0		Non-cancer 2 [SH6Y216_Cell1]	24.0339	4.03341	5.01413	3.14051	34.6552	0		Non-cancer 2 [SH6Y216_Cell1]	4.03341	5.01413	3.14051	34.6552	0.179244
	Non-cancer 2 [SH6Y218_Cell3]	9.68666	135.111	0.139758	0								PR0328 Prostate Cancer	0.629815	195.497	10.696	1				Non-cancer 2 [SH6Y218_Cell3]	16.3702	0.139758	0.51871	17.1246	25.7589	5.01761	30.0439	2.76255	30.2948	7.88439	86.8829	64.5346	0		Non-cancer 2 [SH6Y218_Cell3]	10.2106	0.139758	0.139758	0.139758	25.0198	0		Non-cancer 2 [SH6Y218_Cell3]	0.139758	0.139758	0.139758	25.0198	0.139758
	Non-cancer 2 [SH6Y226_Cell3]	0.133416	79.7272	0.133416	0								PR0329 Prostate Cancer	1.65749	247.623	46.2378	1				Non-cancer 2 [SH6Y226_Cell3]	0.133416	0.133416	0.133416	6.10504	14.4701	11.6803	45.8548	0.133416	44.2008	0.133416	42.4296	46.2378	0		Non-cancer 2 [SH6Y226_Cell3]	4.83327	2.68701	0.133416	0.133416	32.1111	0		Non-cancer 2 [SH6Y226_Cell3]	2.68701	0.133416	0.133416	32.1111	0.133416
	Non-cancer 2 [SH6Y809_Cell2]	13.0321	102.182	0.104821	0								PR0330 Prostate Cancer	11.9588	70.6198	0.668037	1				Non-cancer 2 [SH6Y809_Cell2]	8.73616	0.104821	2.45037	4.88717	13.6233	0.745872	35.4079	1.94531	27.8383	0.104821	24.1174	35.261	0		Non-cancer 2 [SH6Y809_Cell2]	2.70382	0.104821	4.41068	0.104821	23.0709	0		Non-cancer 2 [SH6Y809_Cell2]	0.104821	4.41068	0.104821	23.0709	0.104821
	Non-cancer 2 [SH6Y810_Cell1]	12.7551	88.4016	0.725476	0								PR0331 Prostate Cancer	12.017	120.342	0.390393	1				Non-cancer 2 [SH6Y810_Cell1]	14.9596	0.169811	0.169811	14.0451	13.871	8.29936	44.6009	0.169811	24.0839	0.169811	40.5323	59.0146	0		Non-cancer 2 [SH6Y810_Cell1]	1.53368	0.169811	6.28538	0.169811	30.8671	0		Non-cancer 2 [SH6Y810_Cell1]	0.169811	6.28538	0.169811	30.8671	0.169811
	Non-cancer 2 [SH6Y810_Cell2]	64	161.344	40.7012	0								PR0332 Prostate Cancer	0.665726	103.537	7.20501	1				Non-cancer 2 [SH6Y810_Cell2]	49.6596	0.325787	4.04461	15.9446	38.1603	94.3532	76.4794	3.98893	43.1115	0.325787	41.1551	80.7841	0		Non-cancer 2 [SH6Y810_Cell2]	25.4043	6.09235	25.0198	0.325787	22.6117	0		Non-cancer 2 [SH6Y810_Cell2]	6.09235	25.0198	0.325787	22.6117	0.325787
	Non-cancer 2 [SH6Y812_Cell3]	8.39191	100.985	3.74509	0								PR0333 Prostate Cancer	41.384	152.008	7.50577	1				Non-cancer 2 [SH6Y812_Cell3]	5.01413	0.195197	0.195197	2.13022	16.7258	26.3184	47.5707	6.44866	33.8715	0.195197	34.4158	94.3532	0		Non-cancer 2 [SH6Y812_Cell3]	1.87644	7.82993	1.33978	0.195197	13.9288	0		Non-cancer 2 [SH6Y812_Cell3]	7.82993	1.33978	0.195197	13.9288	0.896267
	Non-cancer 2 [SH6Y814_Cell1]	6.49352	76.2677	0.113283	0								PR0334 Prostate Cancer	0.63244	86.9431	0.63244	1				Non-cancer 2 [SH6Y814_Cell1]	0.113283	0.113283	0.87843	0.113283	7.82993	2.914	29.3645	0.113283	31.4067	0.113283	28.9	44.385	0		Non-cancer 2 [SH6Y814_Cell1]	0.113283	2.67957	1.21672	0.113283	27.2088	0		Non-cancer 2 [SH6Y814_Cell1]	2.67957	1.21672	0.113283	27.2088	0.113283
	Non-cancer 2 [SH6Y814_Cell2]	6.60702	91.2024	8.22491	0								PR0335 Prostate Cancer	12.1005	129.338	47.046	1				Non-cancer 2 [SH6Y814_Cell2]	9.72029	0.127892	0.127892	4.90074	20.5633	8.38029	44.0479	0.127892	17.3516	5.92165	41.4989	42.8731	0		Non-cancer 2 [SH6Y814_Cell2]	9.49389	13.6706	8.54452	0.127892	17.3757	0		Non-cancer 2 [SH6Y814_Cell2]	13.6706	8.54452	0.127892	17.3757	0.127892
	Non-cancer 2 [SH6Y819_Cell4]	1.72548	96.6702	7.53705	0								PR0336 Prostate Cancer	19.7804	214.228	22.8481	1				Non-cancer 2 [SH6Y819_Cell4]	5.05601	0.127892	0.127892	6.9789	17.3637	7.50577	39.8636	3.65533	44.9111	0.127892	34.5832	41.6141	0		Non-cancer 2 [SH6Y819_Cell4]	4.65248	1.15189	2.14206	0.127892	19.4002	0		Non-cancer 2 [SH6Y819_Cell4]	1.15189	2.14206	0.127892	19.4002	1.45498
	Non-cancer 2 [SH6Y822_Cell2]	5.88483	100.566	0.0989607	0								PR0338 Prostate Cancer	9.86966	57.76	0.402483	1				Non-cancer 2 [SH6Y822_Cell2]	2.78562	0.0989607	1.37364	5.90526	16.0222	9.89706	38.1867	0.0989607	39.1516	0.318419	31.4067	44.1395	0		Non-cancer 2 [SH6Y822_Cell2]	0.0989607	1.58227	0.0989607	0.571965	21.7659	0		Non-cancer 2 [SH6Y822_Cell2]	1.58227	0.0989607	0.571965	21.7659	0.0989607
	Non-cancer 2 [SH6Y823_Cell1]	12.8884	43.1713	7.64756	0								PR0341 Prostate Cancer	0.355766	166.111	0.355766	1				Non-cancer 2 [SH6Y823_Cell1]	0.239816	0.239816	0.239816	0.340565	17.0181	12.4753	39.836	0.239816	35.9022	0.239816	84.683	76.3206	0		Non-cancer 2 [SH6Y823_Cell1]	0.239816	0.239816	0.239816	0.239816	26.0823	0		Non-cancer 2 [SH6Y823_Cell1]	0.239816	0.239816	0.239816	26.0823	0.239816
	Non-cancer 2 [SH6Y823_Cell3]	5.05601	117.377	0.0403301	0								PR0343 Prostate Cancer	0.765779	63.2065	0.765779	1				Non-cancer 2 [SH6Y823_Cell3]	2.83235	0.0403301	0.0403301	1.01466	14.9492	4.48156	36.3026	4.65893	38.9621	4.65571	29.8985	36.4539	0		Non-cancer 2 [SH6Y823_Cell3]	6.75989	3.81055	4.25158	4.54412	34.8962	0		Non-cancer 2 [SH6Y823_Cell3]	3.81055	4.25158	4.54412	34.8962	3.83972
	Non-cancer 2 [SH6Y827_Cell2]	11.656	142.123	30.4	0								PR0346 Prostate Cancer	11.1348	244.552	3.18435	1				Non-cancer 2 [SH6Y827_Cell2]	18.9221	0.393109	14.5808	19.7804	0.393109	22.4867	41.9617	0.393109	40.002	5.83608	53.8174	54.7961	0		Non-cancer 2 [SH6Y827_Cell2]	27.2088	16.427	23.6702	0.393109	0.393109	0		Non-cancer 2 [SH6Y827_Cell2]	16.427	23.6702	0.393109	0.393109	0.993781
	Non-cancer 2 [SH6Y828_Cell2]	9.38268	89.6978	2.9019	0								PR0347 Prostate Cancer	1.16312	45.4434	0.53663	1				Non-cancer 2 [SH6Y828_Cell2]	2.88986	0.054674	0.054674	4.71089	17.436	1.72907	35.5555	2.54912	43.7436	4.12102	29.1011	31.6471	0		Non-cancer 2 [SH6Y828_Cell2]	2.01112	1.61217	0.827023	0.054674	48.2347	0		Non-cancer 2 [SH6Y828_Cell2]	1.61217	0.827023	0.054674	48.2347	1.25701
	Non-cancer 2 [SH6Y830_Cell4]	0.208627	135.392	4.95883	0								PR0348 Prostate Cancer	0.295658	51.0911	10.3747	1				Non-cancer 2 [SH6Y830_Cell4]	3.37995	0.208627	0.638164	0.208627	20.6633	26.191	52.4547	0.208627	47.3076	0.208627	26.3367	57.4805	0		Non-cancer 2 [SH6Y830_Cell4]	3.3473	5.24885	14.97	15.5517	16.2121	0		Non-cancer 2 [SH6Y830_Cell4]	5.24885	14.97	15.5517	16.2121	13.1046
	Non-cancer 2 [SH6Y832_Cell1]	9.33726	72.1036	0.130218	0								PR0349 Prostate Cancer	10.3675	123.64	0.401925	1				Non-cancer 2 [SH6Y832_Cell1]	6.13473	0.130218	0.130218	8.79083	15.6165	2.30697	39.2875	0.130218	37.0654	0.130218	57.76	43.2012	0		Non-cancer 2 [SH6Y832_Cell1]	2.52801	0.130218	4.40151	0.130218	27.2465	0		Non-cancer 2 [SH6Y832_Cell1]	0.130218	4.40151	0.130218	27.2465	0.130218
	Non-cancer 2 [SH6Y839_Cell4]	10.9815	119.511	11.3609	0								PR0350 Prostate Cancer	0.662044	142.025	18.3664	1				Non-cancer 2 [SH6Y839_Cell4]	6.81635	0.116548	0.116548	12.8349	24.2179	22.3624	54.4175	0.116548	39.2059	0.116548	25.4572	65.982	0		Non-cancer 2 [SH6Y839_Cell4]	7.51097	0.116548	0.116548	0.116548	18.4942	0		Non-cancer 2 [SH6Y839_Cell4]	0.116548	0.116548	0.116548	18.4942	2.54206
	Non-cancer 2 [SH6Y848_Cell3]	8.09483	164.849	0.145491	0								PR0351 Prostate Cancer	11.8269	101.125	0.502432	1				Non-cancer 2 [SH6Y848_Cell3]	10.3388	0.145491	11.6722	3.86642	25.2638	10.2674	40.8425	4.3349	28.3249	0.145491	54.0417	53.7428	0		Non-cancer 2 [SH6Y848_Cell3]	8.59204	11.1967	11.8844	0.334714	39.1516	0		Non-cancer 2 [SH6Y848_Cell3]	11.1967	11.8844	0.334714	39.1516	3.23104
	Non-cancer 2 [SH6Y851_Cell4]	0.098073	132.974	3.93128	0								PR0352 Prostate Cancer	47.9347	176.436	0.855002	1				Non-cancer 2 [SH6Y851_Cell4]	0.098073	0.098073	3.37292	1.86607	21.5408	8.32817	26.6488	0.098073	27.2088	0.098073	49.7285	72.5046	0		Non-cancer 2 [SH6Y851_Cell4]	0.098073	0.098073	8.24775	0.098073	23.901	0		Non-cancer 2 [SH6Y851_Cell4]	0.098073	8.24775	0.098073	23.901	0.098073
	Non-cancer 2 [SH6Y855_Cell3]	5.52127	56.6106	1.92252	0								PR0353 Prostate Cancer	0.499654	114.484	0.499654	1				Non-cancer 2 [SH6Y855_Cell3]	0.0783458	0.0783458	0.585199	3.6782	17.5451	6.63916	33.5212	2.5403	29.4052	0.0783458	46.9808	46.6563	0		Non-cancer 2 [SH6Y855_Cell3]	0.721965	3.37526	1.76908	0.0783458	10.7183	0		Non-cancer 2 [SH6Y855_Cell3]	3.37526	1.76908	0.0783458	10.7183	0.0783458
	Non-cancer 2 [SH6Y858_Cell1]	16.0222	66.6254	0.0933633	0								PR0354 Prostate Cancer	0.315126	144.909	7.30559	1				Non-cancer 2 [SH6Y858_Cell1]	0.0933633	0.0933633	0.0933633	5.57897	14.5404	29.0607	36.7329	0.0933633	42.8137	0.0933633	52.382	75.4265	0		Non-cancer 2 [SH6Y858_Cell1]	6.71785	0.0933633	3.75549	0.0933633	33.3358	0		Non-cancer 2 [SH6Y858_Cell1]	0.0933633	3.75549	0.0933633	33.3358	0.0933633
	Non-cancer 2 [SH6Y858_Cell3]	10.6369	160.563	3.70378	0								PR0356 Prostate Cancer	2.60991	79.5065	1.98894	1				Non-cancer 2 [SH6Y858_Cell3]	42.8731	0.219303	9.13877	15.6816	27.742	6.89715	86.0438	24.8642	55.3304	0.219303	146.932	41.298	0		Non-cancer 2 [SH6Y858_Cell3]	5.05251	27.9931	3.6833	0.219303	37.2198	0		Non-cancer 2 [SH6Y858_Cell3]	27.9931	3.6833	0.219303	37.2198	0.219303
	Non-cancer 2 [SH6Y903_Cell1]	31.4939	73.2623	10.883	0								PR0357 Prostate Cancer	43.1115	125.192	27.0771	1				Non-cancer 2 [SH6Y903_Cell1]	27.2843	0.0643909	0.34917	0.0643909	18.3919	4.64603	64.4005	0.0643909	44.6937	0.0643909	18.2649	37.8704	0		Non-cancer 2 [SH6Y903_Cell1]	4.42906	1.22349	6.50252	0.0643909	14.5203	0		Non-cancer 2 [SH6Y903_Cell1]	1.22349	6.50252	0.0643909	14.5203	0.0643909
	Non-cancer 2 [SH6Y909_Cell2]	16.8188	137.759	7.215	0								PR0358 Prostate Cancer	0.627636	147.953	6.10081	1				Non-cancer 2 [SH6Y909_Cell2]	17.0063	0.185308	0.185308	5.17658	21.4217	11.3216	71.1603	0.185308	49.5564	0.356754	49.9357	39.342	0		Non-cancer 2 [SH6Y909_Cell2]	16.1336	5.78774	11.353	0.185308	31.298	0		Non-cancer 2 [SH6Y909_Cell2]	5.78774	11.353	0.185308	31.298	0.185308
	Non-cancer 2 [SH6Y911_Cell2]	20.8938	105.859	6.46657	0								PR0359 Prostate Cancer	1.38032	142.321	3.23328	1				Non-cancer 2 [SH6Y911_Cell2]	10.2461	0.0955235	2.66845	3.85839	31.8893	8.83972	50.8791	3.90413	42.5179	2.00139	37.7656	47.2748	0		Non-cancer 2 [SH6Y911_Cell2]	12.7286	4.69785	8.23061	0.346998	27.0208	0		Non-cancer 2 [SH6Y911_Cell2]	4.69785	8.23061	0.346998	27.0208	0.0955235
	Non-cancer 2 [SH6Y921_Cell1]	6.61619	67.1819	11.4716	0								PR0360 Prostate Cancer	12.278	248.827	27.8576	1				Non-cancer 2 [SH6Y921_Cell1]	0.199022	0.199022	14.8769	9.89706	20.2661	29.3441	39.0432	0.199022	24.573	5.77972	60.1711	67.6492	0		Non-cancer 2 [SH6Y921_Cell1]	0.199022	6.64376	7.49018	0.199022	25.6165	0		Non-cancer 2 [SH6Y921_Cell1]	6.64376	7.49018	0.199022	25.6165	0.199022
	Non-cancer 2 [SH6Y921_Cell4]	0.145895	99.2503	3.64016	0								PR0361 Prostate Cancer	59.1374	210.547	9.9452	1				Non-cancer 2 [SH6Y921_Cell4]	0.145895	0.145895	0.145895	4.29007	25.7947	11.8844	28.0708	1.61328	45.9184	0.145895	33.0597	74.6981	0		Non-cancer 2 [SH6Y921_Cell4]	0.145895	0.145895	4.65893	1.30044	0.145895	0		Non-cancer 2 [SH6Y921_Cell4]	0.145895	4.65893	1.30044	0.145895	0.145895
	Non-cancer 2 [SH6Y923_Cell4]	0.10988	107.04	12.0086	0								PR0362 Prostate Cancer	0.82932	88.5856	0.82932	1				Non-cancer 2 [SH6Y923_Cell4]	0.10988	0.10988	0.10988	1.51047	16.2121	7.82451	32.6045	1.40444	39.4786	0.10988	35.8276	53.4086	0		Non-cancer 2 [SH6Y923_Cell4]	0.10988	0.10988	3.72955	0.10988	6.84476	0		Non-cancer 2 [SH6Y923_Cell4]	0.10988	3.72955	0.10988	6.84476	0.10988
	Non-cancer 2 [SH6Y928_Cell4]	20.8215	129.967	17.7408	0								PR0363 Prostate Cancer	1.38896	42.8434	0.183519	1				Non-cancer 2 [SH6Y928_Cell4]	13.5761	0.0742225	0.0742225	0.268874	14.3701	16.5872	46.8832	0.0742225	23.1029	3.65279	20.0844	49.9703	0		Non-cancer 2 [SH6Y928_Cell4]	8.05564	3.49429	6.3291	0.0742225	33.5212	0		Non-cancer 2 [SH6Y928_Cell4]	3.49429	6.3291	0.0742225	33.5212	1.61552
	Non-cancer 2 [SH6Y930_Cell1]	6.78336	185.722	2.19466	0								PR0364 Prostate Cancer	0.293209	133.621	5.14439	1				Non-cancer 2 [SH6Y930_Cell1]	5.66863	0.0608753	3.21318	1.66324	15.8016	5.3443	52.5639	0.0608753	49.0099	2.96493	32.4242	27.8769	0		Non-cancer 2 [SH6Y930_Cell1]	7.18008	1.23029	0.0608753	0.0608753	22.2541	0		Non-cancer 2 [SH6Y930_Cell1]	1.23029	0.0608753	0.0608753	22.2541	1.29415
	Non-cancer 2 [SH6Y932_Cell4]	8.96933	58.6476	0.675019	0								PR0365 Prostate Cancer	0.320856	89.8222	0.320856	1				Non-cancer 2 [SH6Y932_Cell4]	0.10238	0.10238	0.278935	0.10238	11.4796	4.87026	29.8778	0.10238	48.6039	0.10238	41.2122	47.7027	0		Non-cancer 2 [SH6Y932_Cell4]	0.10238	1.20581	7.08123	0.10238	21.8415	0		Non-cancer 2 [SH6Y932_Cell4]	1.20581	7.08123	0.10238	21.8415	0.10238
	Non-cancer 2 [SH6Y946_Cell2]	0.155501	27.3222	0.155501	0								PR0367 Prostate Cancer	7.87893	78.249	0.718968	1				Non-cancer 2 [SH6Y946_Cell2]	8.56231	0.155501	0.155501	0.155501	9.32433	0.155501	41.8745	5.13726	18.5841	0.155501	101.125	35.066	0		Non-cancer 2 [SH6Y946_Cell2]	0.155501	7.05673	0.155501	0.155501	20.692	0		Non-cancer 2 [SH6Y946_Cell2]	7.05673	0.155501	0.155501	20.692	0.155501
	Non-cancer 2 [SH6Y952_Cell2]	25.9201	27.6652	9.73378	0								PR0368 Prostate Cancer	0.831046	224.256	18.8566	1				Non-cancer 2 [SH6Y952_Cell2]	0.133601	0.740207	7.6	10.6738	14.5808	11.5996	43.6527	5.06303	42.1365	6.74117	58.0008	43.9868	0		Non-cancer 2 [SH6Y952_Cell2]	0.133601	1.38992	14.2709	0.719467	8.19645	0		Non-cancer 2 [SH6Y952_Cell2]	1.38992	14.2709	0.719467	8.19645	0.133601
	Non-cancer 2 [SH6YG12_Cell2]	13.5292	81.7417	0.934975	0								PR0369 Prostate Cancer	1.10038	257.245	1.10038	1				Non-cancer 2 [SH6YG12_Cell2]	3.17114	0.107992	4.86689	2.33755	16.8421	7.86802	52.8562	3.62003	38.2662	4.17275	37.1941	36.2774	0		Non-cancer 2 [SH6YG12_Cell2]	0.107992	7.00799	8.62784	2.49839	10.6295	0		Non-cancer 2 [SH6YG12_Cell2]	7.00799	8.62784	2.49839	10.6295	0.107992
	Non-cancer 2 [SH6YG20_Cell2]	10.578	118.275	1.35379	0								PR0372 Prostate Cancer	0.607097	98.7015	43.3512	1				Non-cancer 2 [SH6YG20_Cell2]	3.64268	0.0345062	3.02514	2.18859	16.1897	7.34112	40.7859	2.22222	42.784	3.38933	30.2319	25.3691	0		Non-cancer 2 [SH6YG20_Cell2]	5.92987	3.85572	1.22944	4.92799	34.9447	0		Non-cancer 2 [SH6YG20_Cell2]	3.85572	1.22944	4.92799	34.9447	3.36592
	Non-cancer 2 [SH6YG20_Cell3]	14.3801	140.167	0.118175	0								PR0374 Prostate Cancer	0.416099	85.1539	0.416099	1				Non-cancer 2 [SH6YG20_Cell3]	3.03564	0.118175	6.413	2.02651	43.7739	10.9132	47.5377	1.03526	41.7875	4.03062	26.7413	71.8044	0		Non-cancer 2 [SH6YG20_Cell3]	0.118175	3.03564	4.73709	1.77892	25.6165	0		Non-cancer 2 [SH6YG20_Cell3]	3.03564	4.73709	1.77892	25.6165	1.28877
	Non-cancer 2 [SH6YG31_Cell3]	5.9794	67.0888	1.3435	0								PR0375 Prostate Cancer	0.908778	142.123	0.908778	1				Non-cancer 2 [SH6YG31_Cell3]	4.64926	0.147215	5.74776	1.91986	9.06936	8.73616	30.5691	1.33053	37.7133	3.04829	49.0778	43.9564	0		Non-cancer 2 [SH6YG31_Cell3]	0.37449	1.92385	17.976	5.3852	18.4942	0		Non-cancer 2 [SH6YG31_Cell3]	1.92385	17.976	5.3852	18.4942	0.817902
	Non-cancer 2 [SH6YG33_Cell3]	5.45659	66.0735	3.14269	0								PR0376 Prostate Cancer	15.6057	78.9025	0.30187	1				Non-cancer 2 [SH6YG33_Cell3]	0.851454	0.0514031	0.0514031	0.272816	15.9005	3.54799	31.9778	3.26481	48.6376	1.45397	36.5804	33.7777	0		Non-cancer 2 [SH6YG33_Cell3]	2.07053	0.0514031	3.85839	0.942785	6.19026	0		Non-cancer 2 [SH6YG33_Cell3]	0.0514031	3.85839	0.942785	6.19026	1.42603
	Non-cancer 2 [SH6YG37_Cell3]	2.00139	73.9255	0.0698304	0								PR0377 Prostate Cancer	0.715488	141.926	0.715488	1				Non-cancer 2 [SH6YG37_Cell3]	0.0698304	0.0698304	0.0698304	0.603322	10.659	6.98374	30.0856	0.0698304	39.9743	0.0877778	30.5903	31.0818	0		Non-cancer 2 [SH6YG37_Cell3]	0.0698304	0.0698304	3.96687	0.0698304	2.88786	0		Non-cancer 2 [SH6YG37_Cell3]	0.0698304	3.96687	0.0698304	2.88786	0.0698304
	Non-cancer 2 [SH6YG42_Cell2]	3.06737	34.2018	4.86689	0								PR0379 Prostate Cancer	24.5049	126.676	0.705638	1				Non-cancer 2 [SH6YG42_Cell2]	0.155178	0.155178	0.155178	0.155178	13.2324	14.7026	32.5142	0.155178	32.5819	7.45909	50.7382	52.7829	0		Non-cancer 2 [SH6YG42_Cell2]	0.155178	8.53269	4.12959	0.45376	12.8616	0		Non-cancer 2 [SH6YG42_Cell2]	8.53269	4.12959	0.45376	12.8616	0.155178
	Non-cancer 2 [SH6YG49_Cell4]	7.61582	10.4396	4.08688	0								PR0380 Prostate Cancer	0.638164	232.809	0.638164	1				Non-cancer 2 [SH6YG49_Cell4]	0.173019	0.173019	0.173019	0.173019	22.7532	28.1098	29.8364	7.20501	57.2816	0.173019	100.845	75.5835	0		Non-cancer 2 [SH6YG49_Cell4]	0.173019	1.83655	3.66293	0.173019	9.95899	0		Non-cancer 2 [SH6YG49_Cell4]	1.83655	3.66293	0.173019	9.95899	4.25158
	Non-cancer 2 [SH6YG52_Cell1]	12.6582	152.641	3.31958	0								PR0381 Prostate Cancer	24.5559	138.525	22.6902	1				Non-cancer 2 [SH6YG52_Cell1]	2.82647	0.0843774	0.0843774	1.33515	19.5216	5.00719	45.538	0.0843774	43.0816	0.473029	34.6312	42.3415	0		Non-cancer 2 [SH6YG52_Cell1]	5.49835	0.0843774	4.68809	1.42701	29.7538	0		Non-cancer 2 [SH6YG52_Cell1]	0.0843774	4.68809	1.42701	29.7538	0.0843774
	Non-cancer 2 [SH6YG53_Cell3]	10.9739	138.621	12.4407	0								PR0382 Prostate Cancer	0.568408	128.623	17.0772	1				Non-cancer 2 [SH6YG53_Cell3]	10.7034	0.132862	0.132862	2.04202	20.6204	5.98354	45.0983	0.818469	39.342	1.80876	33.3589	66.6716	0		Non-cancer 2 [SH6YG53_Cell3]	4.4352	0.550189	3.87716	7.31572	13.0412	0		Non-cancer 2 [SH6YG53_Cell3]	0.550189	3.87716	7.31572	13.0412	2.05623
	Non-cancer 2 [SH6YG53_Cell4]	32.5594	142.025	7.65287	0								PR0383 Prostate Cancer	0.415523	87.1845	0.415523	1				Non-cancer 2 [SH6YG53_Cell4]	11.9588	0.181118	4.79324	6.32471	21.1268	7.32587	55.484	7.45392	38.4257	2.02933	49.0778	86.5823	0		Non-cancer 2 [SH6YG53_Cell4]	7.39218	0.181118	0.181118	0.181118	20.3224	0		Non-cancer 2 [SH6YG53_Cell4]	0.181118	0.181118	0.181118	20.3224	0.181118
	Non-cancer 2 [SH6YG56_Cell2]	6.19026	60.0462	5.61	0								PR0385 Prostate Cancer	1.03455	295.702	5.47554	1				Non-cancer 2 [SH6YG56_Cell2]	2.36526	0.135654	0.135654	0.135654	9.40221	7.60527	31.5594	5.14439	30.0647	0.135654	37.2715	48.5029	0		Non-cancer 2 [SH6YG56_Cell2]	0.135654	1.61888	0.135654	0.135654	21.4217	0		Non-cancer 2 [SH6YG56_Cell2]	1.61888	0.135654	0.135654	21.4217	0.135654
	Non-cancer 2 [SH6YG59_Cell2]	0.524131	25.3164	0.114229	0								PR0386 Prostate Cancer	0.480964	267.241	11.8105	1				Non-cancer 2 [SH6YG59_Cell2]	4.47225	1.97794	0.114229	2.32624	10.8453	6.89237	42.9921	2.38833	35.8525	2.00973	44.7557	39.1516	0		Non-cancer 2 [SH6YG59_Cell2]	0.213899	9.74053	9.08194	3.84238	22.7217	0		Non-cancer 2 [SH6YG59_Cell2]	9.74053	9.08194	3.84238	22.7217	1.13367
	Non-cancer 2 [SH6YG63_Cell4]	10.1824	21.1561	16.5184	0								PR0387 Prostate Cancer	0.348686	137.187	0.348686	1				Non-cancer 2 [SH6YG63_Cell4]	9.84233	0.28146	10.9435	7.04695	16.8304	6.16884	38.3991	7.89533	58.7697	27.7997	58.4852	85.4495	0		Non-cancer 2 [SH6YG63_Cell4]	5.47174	8.78474	0.28146	0.28146	0.28146	0		Non-cancer 2 [SH6YG63_Cell4]	8.78474	0.28146	0.28146	0.28146	1.98206
	Non-cancer 2 [SH6YH01_Cell1]	0.126833	16.7374	2.02511	0								PR0389 Prostate Cancer	0.423373	136.618	0.613868	1				Non-cancer 2 [SH6YH01_Cell1]	2.63902	0.126833	0.126833	8	20.5348	6.85426	54.4553	0.509799	74.9575	9.83551	78.8479	59.3839	0		Non-cancer 2 [SH6YH01_Cell1]	6.78336	16.3816	4.55673	6.99343	23.8845	0		Non-cancer 2 [SH6YH01_Cell1]	16.3816	4.55673	6.99343	23.8845	0.126833
	Non-cancer 2 [SH6YH01_Cell3]	3.49671	31.3849	1.89605	0								PR0390 Prostate Cancer	0.194791	62.2068	0.464258	1				Non-cancer 2 [SH6YH01_Cell3]	0.0517248	0.0517248	0.0517248	1.72788	16.6563	13.1866	38.7198	1.76296	48.8403	3.00008	38.8004	36.886	0		Non-cancer 2 [SH6YH01_Cell3]	0.0517248	1.48658	1.59438	1.05775	29.3441	0		Non-cancer 2 [SH6YH01_Cell3]	1.48658	1.59438	1.05775	29.3441	0.0517248
	Non-cancer 2 [SH6YH02_Cell1]	8.08922	67.1353	0.270369	0								PR0391 Prostate Cancer	0.304814	116.485	0.304814	1				Non-cancer 2 [SH6YH02_Cell1]	6.68997	0.270369	7.05673	10.7406	25.6342	18.0009	68.4036	4.2693	83.4592	0.270369	75.322	51.7325	0		Non-cancer 2 [SH6YH02_Cell1]	0.270369	16.7026	0.270369	0.270369	28.4036	0		Non-cancer 2 [SH6YH02_Cell1]	16.7026	0.270369	0.270369	28.4036	0.270369
	Non-cancer 2 [SH6YH02_Cell2]	6.33788	60.0046	1.90792	0								PR0395 Prostate Cancer	0.29179	42.3121	8.14548	1				Non-cancer 2 [SH6YH02_Cell2]	3.14705	0.104531	0.104531	2.90392	13.5667	5.44903	45.1295	4.83327	49.4192	1.70764	48.0345	35.2121	0		Non-cancer 2 [SH6YH02_Cell2]	9.80148	0.299162	4.93825	2.87189	21.1854	0		Non-cancer 2 [SH6YH02_Cell2]	0.299162	4.93825	2.87189	21.1854	0.104531
	Non-cancer 2 [SH6YH04_Cell1]	2.79529	58.3233	0.104314	0								PR0396 Prostate Cancer	0.48734	149.5	0.48734	1				Non-cancer 2 [SH6YH04_Cell1]	0.104314	0.104314	1.84548	0.840314	13.0321	8.74222	38.1867	2.51926	55.1007	3.83706	60.0462	49.4878	0		Non-cancer 2 [SH6YH04_Cell1]	2.87787	4.91776	0.787854	1.69702	38.693	0		Non-cancer 2 [SH6YH04_Cell1]	4.91776	0.787854	1.69702	38.693	5.16583
	Non-cancer 2 [SH6YH12_Cell3]	5.1337	70.9632	5.25977	0								PR0397 Prostate Cancer	0.306934	49.2824	0.549046	1				Non-cancer 2 [SH6YH12_Cell3]	3.56771	0.0730992	0.0730992	0.867539	19.8491	9.31141	29.8364	0.0730992	46.2378	4.24275	40.0853	33.6609	0		Non-cancer 2 [SH6YH12_Cell3]	0.23537	4.15544	2.50012	1.44393	23.7359	0		Non-cancer 2 [SH6YH12_Cell3]	4.15544	2.50012	1.44393	23.7359	2.64634
	Non-cancer 2 [SH6YH14_Cell1]	31.1465	240.685	0.509093	0								PR0398 Prostate Cancer	0.428688	89.6978	19.3331	1				Non-cancer 2 [SH6YH14_Cell1]	26.2092	0.509093	76.5325	113.064	48.7051	29.2629	54.834	0.509093	111.585	6.32471	120.092	111.74	0		Non-cancer 2 [SH6YH14_Cell1]	10.6369	22.2079	24.6241	11.3373	40.7012	0		Non-cancer 2 [SH6YH14_Cell1]	22.2079	24.6241	11.3373	40.7012	7.28536
	Non-cancer 2 [SH6YH14_Cell2]	19.9733	77.0114	3.37526	0								PR0399 Prostate Cancer	0.323088	133.066	14.0549	1				Non-cancer 2 [SH6YH14_Cell2]	9.48074	6.87805	1.12428	7.72749	21.5408	3.38229	42.2243	15.7033	79.012	13.3614	36.1519	39.0432	0		Non-cancer 2 [SH6YH14_Cell2]	12.458	2.5865	12.562	13.9192	18.3029	0		Non-cancer 2 [SH6YH14_Cell2]	2.5865	12.562	13.9192	18.3029	0.0958552
	Non-cancer 2 [SH6YH16_Cell3]	7.37171	61.0111	6.5251	0								PR0401 Prostate Cancer	0.597496	199.466	0.76631	1				Non-cancer 2 [SH6YH16_Cell3]	0.15083	0.0773208	0.948027	2.66106	18.6487	9.01295	42.3708	2.27679	48.5702	5.32581	108.911	45.4119	0		Non-cancer 2 [SH6YH16_Cell3]	2.53678	0.0773208	0.0773208	1.62789	24.1006	0		Non-cancer 2 [SH6YH16_Cell3]	0.0773208	0.0773208	1.62789	24.1006	2.65001
	Non-cancer 2 [SH6YH21_Cell1]	0.123279	28.84	0.123279	0								PR0402 Prostate Cancer	0.595428	260.294	0.595428	1				Non-cancer 2 [SH6YH21_Cell1]	0.123279	0.123279	2.43007	0.123279	10.5854	7.80825	40.8992	0.123279	34.5114	0.123279	62.7264	71.904	0		Non-cancer 2 [SH6YH21_Cell1]	0.123279	2.63353	8.63383	0.123279	15.649	0		Non-cancer 2 [SH6YH21_Cell1]	2.63353	8.63383	0.123279	15.649	0.123279
	Non-cancer 2 [SH6YH23_Cell3]	8.3224	56.4538	0.0729474	0								PR0403 Prostate Cancer	3.74249	102.253	5.29636	1				Non-cancer 2 [SH6YH23_Cell3]	2.90392	0.0729474	0.0729474	2.75872	15.0219	3.2154	38.7735	2.91198	26.4647	0.0729474	37.2973	45.1921	0		Non-cancer 2 [SH6YH23_Cell3]	0.0729474	0.0729474	1.3566	1.46307	5.25613	0		Non-cancer 2 [SH6YH23_Cell3]	0.0729474	1.3566	1.46307	5.25613	0.0729474
	Non-cancer 2 [SH6YH34_Cell1]	0.147215	24.9506	2.83628	0								PR0404 Prostate Cancer	13.4543	139.392	4.25748	1				Non-cancer 2 [SH6YH34_Cell1]	0.147215	0.147215	4.67835	0.147215	23.9176	28.6011	53.2607	0.147215	60.8844	0.147215	69.4547	78.0864	0		Non-cancer 2 [SH6YH34_Cell1]	0.147215	1.48555	0.147215	0.147215	10.9511	0		Non-cancer 2 [SH6YH34_Cell1]	1.48555	0.147215	0.147215	10.9511	4.48777
	Non-cancer 2 [SH6YM04_Cell2]	0.198884	8.03334	0.198884	0								PR0407 Prostate Cancer	0.297921	80.3931	0.297921	1				Non-cancer 2 [SH6YM04_Cell2]	0.198884	0.198884	16.8655	0.198884	59.2605	4.79656	88.7085	20.7063	0.198884	0.198884	150.123	69.8409	0		Non-cancer 2 [SH6YM04_Cell2]	0.198884	0.198884	2.25168	0.198884	0.198884	0		Non-cancer 2 [SH6YM04_Cell2]	0.198884	2.25168	0.198884	0.198884	0.198884
	Non-cancer 2 [SH6YM04_Cell3]	0.148034	11.5434	0.148034	0								PR0409 Prostate Cancer	1.36699	252.651	1.36699	1				Non-cancer 2 [SH6YM04_Cell3]	0.148034	0.148034	0.148034	4.73052	36.5551	14.44	35.0417	5.75573	38.4257	0.148034	101.266	59.8799	0		Non-cancer 2 [SH6YM04_Cell3]	0.84792	6.37312	0.148034	0.148034	17.1128	0		Non-cancer 2 [SH6YM04_Cell3]	6.37312	0.148034	0.148034	17.1128	0.148034
	Non-cancer 2 [SH6ZC48_Cell2]	0.0489007	52.6368	2.3473	0								PR0410 Prostate Cancer	0.686818	182.278	0.686818	1				Non-cancer 2 [SH6ZC48_Cell2]	0.279709	0.0489007	2.0734	0.0489007	16.9945	3.47497	29.1212	1.47427	20.692	1.52414	37.5307	38.9891	0		Non-cancer 2 [SH6ZC48_Cell2]	0.0489007	0.737135	1.70764	0.0489007	13.1683	0		Non-cancer 2 [SH6ZC48_Cell2]	0.737135	1.70764	0.0489007	13.1683	0.0489007
	Non-cancer 1 [SH67R50_Cell1]	10.8378	285.234	19.9456	0								PR0411 Prostate Cancer	12.0086	98.2238	14.8049	1				Non-cancer 1 [SH67R50_Cell1]	21.9325	0.697372	24.4879	2.64085	12.8973	11.7778	57.6001	24.9506	75.6884	0.697372	126.413	113.221	0		Non-cancer 1 [SH67R50_Cell1]	14.1625	0.697372	35.2121	0.697372	43.5923	0		Non-cancer 1 [SH67R50_Cell1]	0.697372	35.2121	0.697372	43.5923	10.1261
	Non-cancer 1 [SH67R50_Cell3]	1.77276	403.661	1.77276	0								PR0412 Prostate Cancer	0.56331	56.3366	8.1173	1				Non-cancer 1 [SH67R50_Cell3]	1.77276	1.77276	57.5203	25.652	1.77276	28.0319	149.293	1.77276	89.1399	1.77276	330.155	91.0761	0		Non-cancer 1 [SH67R50_Cell3]	95.4716	1.77276	1.77276	1.77276	1.77276	0		Non-cancer 1 [SH67R50_Cell3]	1.77276	1.77276	1.77276	1.77276	2.10526
	Non-cancer 1 [SH67R51_Cell1]	19.8628	102.608	18.6616	0								PR0415 Prostate Cancer	0.4793	62.3363	0.4793	1				Non-cancer 1 [SH67R51_Cell1]	23.2152	0.934975	36.3277	32.5819	16.8304	21.1414	60.1295	18.7004	92.2834	1.78015	95.6041	66.4409	0		Non-cancer 1 [SH67R51_Cell1]	0.934975	29.0607	11.6076	19.6847	20.1401	0		Non-cancer 1 [SH67R51_Cell1]	29.0607	11.6076	19.6847	20.1401	0.934975
	Non-cancer 1 [SH67R53_Cell2]	0.789494	49.18	9.97281	0								PR0416 Prostate Cancer	0.472374	102.537	0.472374	1				Non-cancer 1 [SH67R53_Cell2]	20.9663	0.789494	5.06654	25.2813	0.789494	0.789494	49.385	0.789494	81.4589	33.1514	61.3504	21.4961	0		Non-cancer 1 [SH67R53_Cell2]	0.789494	19.0405	46.1417	0.789494	8.72406	0		Non-cancer 1 [SH67R53_Cell2]	19.0405	46.1417	0.789494	8.72406	0.789494
	Non-cancer 1 [SH67R55_Cell4]	1.34071	165.88	1.34071	0								PR0417 Prostate Cancer	11.2045	129.427	0.542239	1				Non-cancer 1 [SH67R55_Cell4]	1.34071	1.34071	1.34071	1.34071	87.245	110.354	1.34071	1.34071	104.837	1.34071	103.609	193.743	0		Non-cancer 1 [SH67R55_Cell4]	1.34071	1.34071	62.1206	1.34071	1.34071	0		Non-cancer 1 [SH67R55_Cell4]	1.34071	62.1206	1.34071	1.34071	1.34071
	Non-cancer 1 [SH67R56_Cell3]	11.4796	68.1197	20.0565	0								PR0419 Prostate Cancer	0.354535	75.7934	3.61752	1				Non-cancer 1 [SH67R56_Cell3]	1.02243	1.02243	1.02243	1.02243	7.60527	1.02243	14.9804	1.02243	88.1568	1.02243	85.9246	13.9578	0		Non-cancer 1 [SH67R56_Cell3]	5.10178	1.02243	1.02243	1.02243	1.02243	0		Non-cancer 1 [SH67R56_Cell3]	1.02243	1.02243	1.02243	1.02243	1.02243
	Non-cancer 1 [SH67R60_Cell3]	33.4979	135.58	1.24747	0								PR0420 Prostate Cancer	0.376051	100.079	0.376051	1				Non-cancer 1 [SH67R60_Cell3]	48.942	29.3441	1.24747	4.04181	12.536	1.24747	66.3489	9.95209	70.7177	1.24747	94.0268	69.5028	0		Non-cancer 1 [SH67R60_Cell3]	48.3351	1.24747	1.24747	1.24747	63.3819	0		Non-cancer 1 [SH67R60_Cell3]	1.24747	1.24747	1.24747	63.3819	1.24747
	Non-cancer 1 [SH67R60_Cell4]	1.06142	145.513	20.1681	0								PR0422 Prostate Cancer	28.2857	114.167	0.612168	1				Non-cancer 1 [SH67R60_Cell4]	7.30559	1.06142	20.4213	1.46713	19.4946	47.6036	101.055	1.06142	77.7085	1.06142	93.8315	153.171	0		Non-cancer 1 [SH67R60_Cell4]	19.1464	14.5304	9.63978	1.06142	77.4396	0		Non-cancer 1 [SH67R60_Cell4]	14.5304	9.63978	1.06142	77.4396	1.06142
	Non-cancer 1 [SH67R61_Cell4]	1.37554	118.357	33.9185	0								PR0423 Prostate Cancer	53.892	248.655	0.76631	1				Non-cancer 1 [SH67R61_Cell4]	22.6117	1.37554	26.89	1.37554	15.1264	51.8043	54.3045	1.37554	76.3735	1.37554	117.377	111.122	0		Non-cancer 1 [SH67R61_Cell4]	88.1568	1.37554	44.7867	1.37554	1.37554	0		Non-cancer 1 [SH67R61_Cell4]	1.37554	44.7867	1.37554	1.37554	1.37554
	Non-cancer 1 [SH67S12_Cell2]	35.5308	74.0794	20.4213	0								PR0425 Prostate Cancer	13.9966	184.567	20.7638	1				Non-cancer 1 [SH67S12_Cell2]	3.49429	1.08673	1.08673	23.2636	6.76927	30.7817	66.6716	14.2412	60.4219	1.08673	84.0398	21.3624	0		Non-cancer 1 [SH67S12_Cell2]	65.7993	1.08673	1.08673	1.08673	5.55197	0		Non-cancer 1 [SH67S12_Cell2]	1.08673	1.08673	1.08673	5.55197	1.08673
	Non-cancer 1 [SH67S34_Cell3]	19.1729	105.639	3.18215	0								PR0427 Prostate Cancer	0.730522	125.366	0.559806	1				Non-cancer 1 [SH67S34_Cell3]	3.03354	0.82645	16.0333	0.82645	21.259	0.82645	106.743	16.0222	84.683	0.82645	162.129	120.342	0		Non-cancer 1 [SH67S34_Cell3]	31.2763	14.8769	5.95871	0.82645	141.534	0		Non-cancer 1 [SH67S34_Cell3]	14.8769	5.95871	0.82645	141.534	0.82645
	Non-cancer 1 [SH67S34_Cell4]	12.996	88.2179	4.44443	0								PR0428 Prostate Cancer	35.6542	134.364	11.6479	1				Non-cancer 1 [SH67S34_Cell4]	11.5035	0.435275	5.36285	0.435275	7.23504	11.2433	46.2378	15.2211	62.1637	0.435275	66.1193	71.6056	0		Non-cancer 1 [SH67S34_Cell4]	15.7469	0.435275	10.5561	0.435275	15.3695	0		Non-cancer 1 [SH67S34_Cell4]	0.435275	10.5561	0.435275	15.3695	0.435275
	Non-cancer 1 [SH67S37_Cell2]	4.62355	108.986	7.57896	0								PR0429 Prostate Cancer	1.14552	30.211	0.213159	1				Non-cancer 1 [SH67S37_Cell2]	20.3506	0.480964	0.480964	8.46788	27.5695	5.59446	42.7247	0.480964	68.2615	9.85598	107.934	134.83	0		Non-cancer 1 [SH67S37_Cell2]	6.52962	0.480964	7.62639	0.480964	15.4229	0		Non-cancer 1 [SH67S37_Cell2]	0.480964	7.62639	0.480964	15.4229	0.480964
	Non-cancer 1 [SH77Q03_Cell1]	21.7961	162.918	21.1707	0								PR0431 Prostate Cancer	0.51477	161.68	12.8349	1				Non-cancer 1 [SH77Q03_Cell1]	50.703	0.874785	65.5262	24.6412	56.3756	59.4663	24.0673	0.874785	103.537	16.5069	58.2425	123.127	0		Non-cancer 1 [SH77Q03_Cell1]	23.6702	26.7413	0.874785	0.874785	27.0771	0		Non-cancer 1 [SH77Q03_Cell1]	26.7413	0.874785	0.874785	27.0771	6.24629
	Non-cancer 1 [SH77Q03_Cell2]	0.522318	122.361	14.723	0								PR0432 Prostate Cancer	6.7132	184.951	6.00432	1				Non-cancer 1 [SH77Q03_Cell2]	41.7007	2.09798	4.23394	29.6508	37.818	27.742	24.6754	0.522318	52.4547	0.522318	72.4543	79.7272	0		Non-cancer 1 [SH77Q03_Cell2]	24.6412	9.08823	9.2792	0.522318	351.407	0		Non-cancer 1 [SH77Q03_Cell2]	9.08823	9.2792	0.522318	351.407	4.2693
	Non-cancer 1 [SH77Q03_Cell3]	11.6884	193.609	0.913831	0								PR0433 Prostate Cancer	0.37553	78.6296	0.37553	1				Non-cancer 1 [SH77Q03_Cell3]	12.6057	0.913831	13.306	0.913831	59.963	52.6368	63.5579	0.913831	57.8402	0.913831	94.4841	70.9141	0		Non-cancer 1 [SH77Q03_Cell3]	20.1401	0.913831	5.45659	7.22501	47.0786	0		Non-cancer 1 [SH77Q03_Cell3]	0.913831	5.45659	7.22501	47.0786	0.913831
	Non-cancer 1 [SH77Q03_Cell4]	1.07103	105.859	1.07103	0								PR0434 Prostate Cancer	0.300617	39.8084	0.300617	1				Non-cancer 1 [SH77Q03_Cell4]	1.07103	1.07103	1.07103	36.1269	9.24709	40.3921	1.07103	1.07103	41.8745	1.07103	89.0782	119.926	0		Non-cancer 1 [SH77Q03_Cell4]	1.07103	42.9028	2.41496	1.07103	3.20872	0		Non-cancer 1 [SH77Q03_Cell4]	42.9028	2.41496	1.07103	3.20872	16.971
	Non-cancer 1 [SH77Q05_Cell1]	1.15509	129.069	1.15509	0								PR0436 Prostate Cancer	13.3429	69.6958	2.27521	1				Non-cancer 1 [SH77Q05_Cell1]	8.0111	1.15509	36.2774	1.15509	11.7289	75.5835	62.0345	1.15509	32.0222	1.15509	36.1269	75.7409	0		Non-cancer 1 [SH77Q05_Cell1]	1.15509	17.7408	26.9273	1.15509	1.15509	0		Non-cancer 1 [SH77Q05_Cell1]	17.7408	26.9273	1.15509	1.15509	1.15509
	Non-cancer 1 [SH77Q05_Cell2]	8.40356	136.145	1.1607	0								PR0437 Prostate Cancer	14.7332	82.9402	0.294431	1				Non-cancer 1 [SH77Q05_Cell2]	1.1607	1.1607	7.30559	1.1607	92.668	44.109	27.1146	1.1607	23.9342	20.2661	112.908	174.369	0		Non-cancer 1 [SH77Q05_Cell2]	193.073	1.1607	8.40356	1.1607	1.1607	0		Non-cancer 1 [SH77Q05_Cell2]	1.1607	8.40356	1.1607	1.1607	1.1607
	Non-cancer 1 [SH77Q05_Cell3]	0.836246	26.8528	0.836246	0								PR0439 Prostate Cancer	6.48003	49.9357	0.302918	1				Non-cancer 1 [SH77Q05_Cell3]	0.836246	0.836246	17.1246	32.9681	0.836246	0.836246	51.7325	0.836246	6.17312	7.56322	80.7282	55.0244	0		Non-cancer 1 [SH77Q05_Cell3]	30.803	6.92109	0.836246	0.836246	2.48285	0		Non-cancer 1 [SH77Q05_Cell3]	6.92109	0.836246	0.836246	2.48285	0.836246
	Non-cancer 1 [SH77Q05_Cell4]	0.63905	118.603	2.40327	0								PR0440 Prostate Cancer	24.847	131.234	0.350868	1				Non-cancer 1 [SH77Q05_Cell4]	34.6552	0.63905	0.63905	13.9095	26.3367	40.5604	21.1561	17.5695	32.2226	1.43495	73.2116	82.0255	0		Non-cancer 1 [SH77Q05_Cell4]	22.3314	0.63905	15.3057	0.63905	0.63905	0		Non-cancer 1 [SH77Q05_Cell4]	0.63905	15.3057	0.63905	0.63905	6.10504
	Non-cancer 1 [SH77Q06_Cell1]	1.21419	132.422	1.21419	0								PR0442 Prostate Cancer	0.494828	120.676	16.2459	1				Non-cancer 1 [SH77Q06_Cell1]	61.8199	1.21419	1.21419	1.21419	1.21419	54.3798	1.21419	1.21419	6.91151	1.21419	47.2748	165.536	0		Non-cancer 1 [SH77Q06_Cell1]	1.63014	1.21419	32.4242	1.21419	1.21419	0		Non-cancer 1 [SH77Q06_Cell1]	1.21419	32.4242	1.21419	1.21419	1.21419
	Non-cancer 1 [SH77Q06_Cell2]	1.15829	184.567	54.5686	0								PR0443 Prostate Cancer	0.61005	45.5696	0.61005	1				Non-cancer 1 [SH77Q06_Cell2]	13.0592	1.15829	23.9342	1.15829	180.643	129.427	40.5042	1.15829	62.8134	1.15829	74.2336	214.971	0		Non-cancer 1 [SH77Q06_Cell2]	1.15829	1.15829	1.15829	1.15829	1.15829	0		Non-cancer 1 [SH77Q06_Cell2]	1.15829	1.15829	1.15829	1.15829	1.15829
	Non-cancer 1 [SH77Q06_Cell4]	0.615572	143.708	6.13898	0								PR0444 Prostate Cancer	0.764718	86.4024	0.764718	1				Non-cancer 1 [SH77Q06_Cell4]	36.0019	0.615572	0.615572	24.8642	3.00216	14.3403	40.2244	0.615572	24.2515	5.07005	77.8163	127.116	0		Non-cancer 1 [SH77Q06_Cell4]	8.39773	1.14314	21.9477	0.615572	20.692	0		Non-cancer 1 [SH77Q06_Cell4]	1.14314	21.9477	0.615572	20.692	0.74072
	Non-cancer 1 [SH77Q08_Cell1]	1.48247	441.724	1.48247	0								PR0446 Prostate Cancer	0.763659	134.83	18.6616	1				Non-cancer 1 [SH77Q08_Cell1]	58.3233	1.48247	1.48247	25.6876	71.7049	19.4541	88.647	1.48247	1.48247	6.1774	329.698	101.758	0		Non-cancer 1 [SH77Q08_Cell1]	142.123	32.8996	2.84218	1.48247	1.48247	0		Non-cancer 1 [SH77Q08_Cell1]	32.8996	2.84218	1.48247	1.48247	1.48247
	Non-cancer 1 [SH77Q08_Cell2]	0.929805	215.419	0.929805	0								PR0447 Prostate Cancer	0.544499	42.8434	8.83972	1				Non-cancer 1 [SH77Q08_Cell2]	28.4627	0.929805	0.929805	33.1514	18.3919	0.929805	23.9342	0.929805	0.929805	0.929805	139.295	119.511	0		Non-cancer 1 [SH77Q08_Cell2]	0.929805	0.929805	0.929805	0.929805	1.80375	0		Non-cancer 1 [SH77Q08_Cell2]	0.929805	0.929805	0.929805	1.80375	0.929805
	Non-cancer 1 [SH77Q08_Cell3]	0.874179	176.191	0.874179	0								PR0448 Prostate Cancer	0.464902	92.0917	0.464902	1				Non-cancer 1 [SH77Q08_Cell3]	60.0878	0.874179	0.874179	0.874179	38.9891	0.874179	63.5579	0.874179	41.2122	0.874179	45.6645	65.5716	0		Non-cancer 1 [SH77Q08_Cell3]	36.4034	0.874179	31.4285	0.874179	19.5622	0		Non-cancer 1 [SH77Q08_Cell3]	0.874179	31.4285	0.874179	19.5622	21.2737
	Non-cancer 1 [SH77Q08_Cell4]	0.782954	231.2	8.79083	0								PR0449 Prostate Cancer	0.355766	129.967	10.112	1				Non-cancer 1 [SH77Q08_Cell4]	72.5548	0.782954	14.0063	0.782954	26.8342	50.005	37.1941	20.1122	8.20214	0.782954	65.6626	117.377	0		Non-cancer 1 [SH77Q08_Cell4]	36.4539	25.1939	9.18322	0.782954	0.782954	0		Non-cancer 1 [SH77Q08_Cell4]	25.1939	9.18322	0.782954	0.782954	0.782954
	Non-cancer 1 [SH77Q09_Cell1]	1.03742	206.643	1.03742	0								PR0450 Prostate Cancer	0.405002	120.092	7.7597	1				Non-cancer 1 [SH77Q09_Cell1]	24.761	1.03742	1.03742	3.61	13.1046	14.3701	47.0134	1.03742	66.3489	1.03742	99.5949	109.137	0		Non-cancer 1 [SH77Q09_Cell1]	86.7024	8.01665	1.03742	1.03742	56.1806	0		Non-cancer 1 [SH77Q09_Cell1]	8.01665	1.03742	1.03742	56.1806	1.03742
	Non-cancer 1 [SH77Q09_Cell2]	0.500347	163.937	15.0846	0								PR0451 Prostate Cancer	7.84623	75.1656	20.692	1				Non-cancer 1 [SH77Q09_Cell2]	2.8206	0.500347	11.012	8.4855	8.79693	13.6516	37.923	0.500347	64.6241	0.500347	93.0542	78.4119	0		Non-cancer 1 [SH77Q09_Cell2]	0.500347	0.500347	10.4252	0.500347	0.500347	0		Non-cancer 1 [SH77Q09_Cell2]	0.500347	10.4252	0.500347	0.500347	0.500347
	Non-cancer 1 [SH77Q09_Cell3]	6.79277	159.123	2.02371	0								PR0454 Prostate Cancer	2.62989	78.3575	0.262429	1				Non-cancer 1 [SH77Q09_Cell3]	1.02243	0.458184	2.62079	27.7036	20.1541	34.4397	37.8442	9.26634	33.1514	4.19305	67.6492	102.182	0		Non-cancer 1 [SH77Q09_Cell3]	26.7599	17.5451	2.0195	0.458184	18.5841	0		Non-cancer 1 [SH77Q09_Cell3]	17.5451	2.0195	0.458184	18.5841	0.568803
	Non-cancer 1 [SH77Q09_Cell4]	0.823591	113.064	25.159	0								PR0455 Prostate Cancer	40.3641	115.6	0.426613	1				Non-cancer 1 [SH77Q09_Cell4]	36.0518	0.823591	21.7509	0.823591	1.85703	49.7629	23.6866	14.601	16.5298	0.823591	49.0099	112.517	0		Non-cancer 1 [SH77Q09_Cell4]	13.1592	12.3377	36.7329	0.823591	0.823591	0		Non-cancer 1 [SH77Q09_Cell4]	12.3377	36.7329	0.823591	0.823591	0.823591
	Non-cancer 1 [SH77Q11_Cell1]	9.49389	164.62	1.04536	0								PR0456 Prostate Cancer	34.8721	108.158	47.3732	1				Non-cancer 1 [SH77Q11_Cell1]	14.7741	1.04536	1.04536	1.04536	27.417	1.04536	44.4158	26.9647	133.528	1.04536	119.843	104.113	0		Non-cancer 1 [SH77Q11_Cell1]	74.1821	37.6088	1.04536	1.04536	26.2273	0		Non-cancer 1 [SH77Q11_Cell1]	37.6088	1.04536	1.04536	26.2273	1.04536
	Non-cancer 1 [SH77Q11_Cell4]	0.406408	15.5841	0.406408	0								PR0457 Prostate Cancer	23.0709	171.611	28.2074	1				Non-cancer 1 [SH77Q11_Cell4]	0.406408	0.406408	0.406408	9.51366	13.7656	12.0336	37.3491	0.406408	2.7057	0.406408	27.6269	49.832	0		Non-cancer 1 [SH77Q11_Cell4]	7.89533	2.71886	6.68534	0.406408	8.6578	0		Non-cancer 1 [SH77Q11_Cell4]	2.71886	6.68534	0.406408	8.6578	0.406408
	Non-cancer 1 [SH77Q12_Cell1]	38.9621	186.884	0.762601	0								PR0458 Prostate Cancer	11.1116	124.673	0.464258	1				Non-cancer 1 [SH77Q12_Cell1]	12.7374	0.762601	9.36319	20.1122	0.762601	60.5057	44.385	0.762601	91.519	0.762601	36.5551	95.8695	0		Non-cancer 1 [SH77Q12_Cell1]	32.9225	3.5186	3.87447	0.762601	31.8451	0		Non-cancer 1 [SH77Q12_Cell1]	3.5186	3.87447	0.762601	31.8451	0.762601
	Non-cancer 1 [SH77Q12_Cell3]	0.19118	87.1241	0.745872	0								PR0459 Prostate Cancer	6.05867	104.764	30.2529	1				Non-cancer 1 [SH77Q12_Cell3]	11.3845	0.156909	0.156909	0.156909	12.5533	13.718	44.9111	0.156909	28.443	0.156909	45.3176	64.9834	0		Non-cancer 1 [SH77Q12_Cell3]	6.26798	0.156909	5.12659	2.26734	121.179	0		Non-cancer 1 [SH77Q12_Cell3]	0.156909	5.12659	2.26734	121.179	0.156909
	Non-cancer 1 [SH77Q12_Cell4]	0.98214	195.632	4.29007	0								PR0460 Prostate Cancer	0.409518	154.45	5.05251	1				Non-cancer 1 [SH77Q12_Cell4]	0.98214	0.98214	0.98214	30.4844	0.98214	36.5044	8.12856	0.98214	0.98214	5.69225	47.5707	104.691	0		Non-cancer 1 [SH77Q12_Cell4]	0.98214	0.98214	0.98214	0.98214	0.98214	0		Non-cancer 1 [SH77Q12_Cell4]	0.98214	0.98214	0.98214	0.98214	4.46296
	Non-cancer 1 [SH77Q13_Cell1]	30.0439	179.644	0.912565	0								PR0461 Prostate Cancer	0.538493	100.427	7.60527	1				Non-cancer 1 [SH77Q13_Cell1]	20.8504	0.75054	0.75054	0.75054	19.5894	3.9834	54.2669	0.75054	106.079	0.75054	57.6401	71.0617	0		Non-cancer 1 [SH77Q13_Cell1]	20.6204	0.75054	16.2346	0.75054	0.75054	0		Non-cancer 1 [SH77Q13_Cell1]	0.75054	16.2346	0.75054	0.75054	0.75054
	Non-cancer 1 [SH78P54_Cell3]	0.416388	265.764	188.968	0								PR0462 Prostate Cancer	3.78423	184.823	0.433469	1				Non-cancer 1 [SH78P54_Cell3]	33.382	0.416388	8.17376	19.2262	65.3901	107.859	45.1608	23.901	10.4469	0.416388	41.5852	123.212	0		Non-cancer 1 [SH78P54_Cell3]	13.7466	25.8304	159.897	0.416388	0.416388	0		Non-cancer 1 [SH78P54_Cell3]	25.8304	159.897	0.416388	0.416388	0.416388
	Non-cancer 1 [SH77Q13_Cell3]	29.3645	221.168	20.0844	0								PR0463 Prostate Cancer	5.33319	108.233	0.679714	1				Non-cancer 1 [SH77Q13_Cell3]	49.7629	0.799406	0.799406	0.799406	22.1464	3.43426	58.729	44.9111	44.6009	0.799406	105.274	81.346	0		Non-cancer 1 [SH77Q13_Cell3]	22.285	39.0974	0.799406	0.799406	16.3249	0		Non-cancer 1 [SH77Q13_Cell3]	39.0974	0.799406	0.799406	16.3249	0.799406
	Non-cancer 1 [SH77Q13_Cell4]	1.49692	289.215	1.49692	0								PR0465 Prostate Cancer	0.670356	175.217	9.83551	1				Non-cancer 1 [SH77Q13_Cell4]	1.49692	1.49692	1.49692	5.50598	1.49692	15.4979	60.1295	26.3915	1.49692	1.49692	29.3238	127.116	0		Non-cancer 1 [SH77Q13_Cell4]	1.49692	6.37312	1.49692	1.49692	16.971	0		Non-cancer 1 [SH77Q13_Cell4]	6.37312	1.49692	1.49692	16.971	1.49692
	Non-cancer 1 [SH77Q16_Cell1]	13.3244	155.848	1.50004	0								PR0467 Prostate Cancer	7.7061	112.673	0.515484	1				Non-cancer 1 [SH77Q16_Cell1]	95.4055	1.50004	1.50004	11.4796	8.66981	22.5961	78.4119	21.7659	36.9115	1.50004	61.0957	82.3673	0		Non-cancer 1 [SH77Q16_Cell1]	1.50004	9.8287	64	28.7602	31.5157	0		Non-cancer 1 [SH77Q16_Cell1]	9.8287	64	28.7602	31.5157	1.50004
	Non-cancer 1 [SH77Q16_Cell2]	0.940174	107.635	0.940174	0								PR0468 Prostate Cancer	0.68302	165.88	0.68302	1				Non-cancer 1 [SH77Q16_Cell2]	5.41515	0.940174	6.70855	0.940174	10.5634	19.0669	28.6607	0.940174	76.8514	0.940174	124.845	94.3532	0		Non-cancer 1 [SH77Q16_Cell2]	28.86	13.718	78.5206	0.940174	22.2079	0		Non-cancer 1 [SH77Q16_Cell2]	13.718	78.5206	0.940174	22.2079	0.940174
	Non-cancer 1 [SH77Q16_Cell3]	1.16151	147.646	1.16151	0								PR0469 Prostate Cancer	9.77434	191.606	19.671	1				Non-cancer 1 [SH77Q16_Cell3]	16.1113	1.16151	1.16151	2.48802	1.16151	31.0173	32.1556	1.16151	21.8112	1.16151	81.6284	78.9025	0		Non-cancer 1 [SH77Q16_Cell3]	31.233	1.16151	1.16151	1.16151	1.16151	0		Non-cancer 1 [SH77Q16_Cell3]	1.16151	1.16151	1.16151	1.16151	1.16151
	Non-cancer 1 [SH77Q16_Cell4]	1.69232	246.595	115.52	0								PR0472 Prostate Cancer	0.742262	132.055	128.623	1				Non-cancer 1 [SH77Q16_Cell4]	91.7731	1.69232	63.9557	51.0203	17.1484	81.9118	73.2116	11.7697	175.217	1.69232	145.714	218.881	0		Non-cancer 1 [SH77Q16_Cell4]	54.4175	21.1707	60.1711	1.69232	76.4794	0		Non-cancer 1 [SH77Q16_Cell4]	21.1707	60.1711	1.69232	76.4794	50.8438
	Non-cancer 1 [SH77Q17_Cell1]	9.73378	526.03	1.06659	0								PR0473 Prostate Cancer	0.745355	187.403	7.73285	1				Non-cancer 1 [SH77Q17_Cell1]	1.06659	27.7036	162.805	7.11567	20.4922	1.06659	6.47105	1.06659	56.6891	1.06659	104.546	93.8315	0		Non-cancer 1 [SH77Q17_Cell1]	1.06659	2.04344	1.06659	1.06659	1.06659	0		Non-cancer 1 [SH77Q17_Cell1]	2.04344	1.06659	1.06659	1.06659	1.06659
	Non-cancer 1 [SH77Q17_Cell3]	41.8165	297.759	22.2695	0								PR0474 Prostate Cancer	0.323088	113.614	0.323088	1				Non-cancer 1 [SH77Q17_Cell3]	38.9351	1.47631	16.4726	1.47631	1.47631	52.4183	116.808	1.47631	15.5517	1.47631	233.293	166.803	0		Non-cancer 1 [SH77Q17_Cell3]	39.1245	81.6284	1.47631	1.47631	93.8315	0		Non-cancer 1 [SH77Q17_Cell3]	81.6284	1.47631	1.47631	93.8315	1.47631
	Non-cancer 1 [SH77Q17_Cell4]	0.72951	81.177	0.680657	0								PR0475 Prostate Cancer	0.419575	84.5071	0.419575	1				Non-cancer 1 [SH77Q17_Cell4]	23.9342	0.680657	10.1401	0.680657	12.0336	17.9014	33.8011	0.680657	33.9655	0.680657	57.123	105.932	0		Non-cancer 1 [SH77Q17_Cell4]	2.06766	0.680657	1.16312	0.680657	0.680657	0		Non-cancer 1 [SH77Q17_Cell4]	0.680657	1.16312	0.680657	0.680657	0.680657
	Non-cancer 1 [SH77Q22_Cell1]	16.9475	114.563	4.22221	0								PR0476 Prostate Cancer	26.8342	106.079	21.5856	1				Non-cancer 1 [SH77Q22_Cell1]	6.86376	0.561361	12.458	5.42266	10.2745	9.08194	12.3291	12.227	1.23713	0.561361	54.2669	93.8315	0		Non-cancer 1 [SH77Q22_Cell1]	22.6274	0.561361	9.0192	0.561361	0.561361	0		Non-cancer 1 [SH77Q22_Cell1]	0.561361	9.0192	0.561361	0.561361	0.561361
	Non-cancer 1 [SH77Q22_Cell2]	1.03814	337.092	6.27232	0								PR0477 Prostate Cancer	0.860949	124.759	2.69821	1				Non-cancer 1 [SH77Q22_Cell2]	60.3382	1.03814	1.03814	1.25701	45.349	40.9559	129.517	1.03814	83.2859	32.991	80.115	239.686	0		Non-cancer 1 [SH77Q22_Cell2]	1.03814	61.6915	30.4633	1.03814	1.03814	0		Non-cancer 1 [SH77Q22_Cell2]	61.6915	30.4633	1.03814	1.03814	1.03814
	Non-cancer 1 [SH77Q29_Cell1]	10.7406	133.343	0.865737	0								PR0478 Prostate Cancer	0.850274	146.423	0.850274	1				Non-cancer 1 [SH77Q29_Cell1]	18.5713	0.865737	86.1035	4.52212	0.865737	16.924	47.1766	0.865737	28.7402	7.56846	44.0173	163.597	0		Non-cancer 1 [SH77Q29_Cell1]	14.846	0.865737	17.1722	0.865737	0.865737	0		Non-cancer 1 [SH77Q29_Cell1]	0.865737	17.1722	0.865737	0.865737	16.7722
	Non-cancer 1 [SH77Q29_Cell3]	80.6163	215.419	80.4489	0								PR0479 Prostate Cancer	1.1591	272.101	44.385	1				Non-cancer 1 [SH77Q29_Cell3]	64.7137	1.42109	1.42109	1.42109	30.0856	1.42109	146.728	10.5927	73.1102	1.42109	162.354	239.686	0		Non-cancer 1 [SH77Q29_Cell3]	78.4662	3.96687	29.7331	17.196	32.0444	0		Non-cancer 1 [SH77Q29_Cell3]	3.96687	29.7331	17.196	32.0444	1.42109
	Non-cancer 1 [SH77Q29_Cell4]	0.804408	304.015	0.804408	0								PR0480 Prostate Cancer	0.683968	135.111	50.1786	1				Non-cancer 1 [SH77Q29_Cell4]	100.706	0.804408	28.1683	0.804408	10.7928	18.3919	83.1129	0.804408	20.0287	0.804408	120.342	166.111	0		Non-cancer 1 [SH77Q29_Cell4]	0.804408	40.7294	0.804408	0.804408	0.804408	0		Non-cancer 1 [SH77Q29_Cell4]	40.7294	0.804408	0.804408	0.804408	0.804408
	Non-cancer 1 [SH77Q30_Cell1]	0.699793	172.805	20.4213	0								PR0481 Prostate Cancer	0.936272	155.957	0.714992	1				Non-cancer 1 [SH77Q30_Cell1]	29.6097	0.699793	62.5527	13.2875	0.699793	42.0782	75.6359	0.699793	51.162	11.6722	42.4002	134.457	0		Non-cancer 1 [SH77Q30_Cell1]	13.6327	0.699793	46.0778	0.699793	40.1687	0		Non-cancer 1 [SH77Q30_Cell1]	0.699793	46.0778	0.699793	40.1687	21.7961
	Non-cancer 1 [SH78P55_Cell1]	0.300201	103.107	0.300201	0								PR0482 Prostate Cancer	19.1199	135.205	4.26634	1				Non-cancer 1 [SH78P55_Cell1]	58.2021	1.56157	0.300201	0.300201	15.8126	6.72251	61.5207	8.69991	30.6539	0.300201	69.6475	107.709	0		Non-cancer 1 [SH78P55_Cell1]	0.300201	0.300201	0.300201	0.300201	15.7907	0		Non-cancer 1 [SH78P55_Cell1]	0.300201	0.300201	0.300201	15.7907	1.98481
	Non-cancer 1 [SH77Q30_Cell3]	0.59957	130.328	30.3158	0								PR0485 Prostate Cancer	14.9285	214.971	1.00417	1				Non-cancer 1 [SH77Q30_Cell3]	24.0006	1.34537	7.77585	4.24275	13.8902	0.59957	60.4219	18.4558	57.3611	0.59957	82.9977	61.0957	0		Non-cancer 1 [SH77Q30_Cell3]	23.0869	0.59957	6.95958	7.13048	16.7026	0		Non-cancer 1 [SH77Q30_Cell3]	0.59957	6.95958	7.13048	16.7026	0.59957
	Non-cancer 1 [SH77Q30_Cell4]	5.33319	75.6359	0.61005	0								PR0486 Prostate Cancer	42.1073	158.573	0.391206	1				Non-cancer 1 [SH77Q30_Cell4]	12.6144	0.61005	0.61005	8.60992	23.1189	55.6766	35.7532	0.61005	35.8773	0.61005	96.269	73.6187	0		Non-cancer 1 [SH77Q30_Cell4]	53.7801	0.61005	0.61005	0.61005	0.61005	0		Non-cancer 1 [SH77Q30_Cell4]	0.61005	0.61005	0.61005	0.61005	0.61005
	Non-cancer 1 [SH77Q31_Cell1]	10.2461	58.0008	0.576743	0								PR0488 Prostate Cancer	7.71679	41.2122	0.688725	1				Non-cancer 1 [SH77Q31_Cell1]	0.576743	0.576743	13.2324	13.3799	4.231	14.1037	21.5557	0.576743	27.1899	0.576743	40.0853	90.3843	0		Non-cancer 1 [SH77Q31_Cell1]	0.576743	17.4966	10.7257	0.576743	0.576743	0		Non-cancer 1 [SH77Q31_Cell1]	17.4966	10.7257	0.576743	0.576743	5.90935
	Non-cancer 1 [SH77Q31_Cell2]	50.6679	98.2919	13.1501	0								PR0489 Prostate Cancer	0.72749	195.497	0.72749	1				Non-cancer 1 [SH77Q31_Cell2]	7.49018	0.885768	16.7142	27.0396	35.2854	100.775	82.9402	15.0637	75.5835	66.0735	112.595	93.3773	0		Non-cancer 1 [SH77Q31_Cell2]	8.59204	35.9022	41.1551	0.885768	20.8793	0		Non-cancer 1 [SH77Q31_Cell2]	35.9022	41.1551	0.885768	20.8793	0.885768
	Non-cancer 1 [SH77Q31_Cell3]	1.57352	191.606	4.29602	0								PR0490 Prostate Cancer	0.723969	192.939	0.723969	1				Non-cancer 1 [SH77Q31_Cell3]	12.1257	0.725476	0.725476	14.5404	21.8264	5.27072	64.7586	1.02669	46.2057	14.601	100.218	128.266	0		Non-cancer 1 [SH77Q31_Cell3]	57.0834	25.7232	7.54751	16.8772	24.5559	0		Non-cancer 1 [SH77Q31_Cell3]	25.7232	7.54751	16.8772	24.5559	0.725476
	Non-cancer 1 [SH77Q31_Cell4]	1.28788	197.266	5.43771	0								PR0491 Prostate Cancer	32.3344	215.419	0.568015	1				Non-cancer 1 [SH77Q31_Cell4]	0.840896	0.840896	0.840896	10.4831	12.1678	14.5102	66.6254	0.840896	98.9755	0.840896	99.664	159.565	0		Non-cancer 1 [SH77Q31_Cell4]	14.41	18.5455	0.840896	0.840896	0.840896	0		Non-cancer 1 [SH77Q31_Cell4]	18.5455	0.840896	0.840896	0.840896	10.4759
	Non-cancer 1 [SH77Q32_Cell1]	0.739694	125.888	20.4071	0								PR0493 Prostate Cancer	10.7183	96.0691	0.628071	1				Non-cancer 1 [SH77Q32_Cell1]	0.739694	0.739694	47.6036	0.739694	14.0063	57.0043	52.1646	0.739694	44.1395	0.739694	72.8067	101.055	0		Non-cancer 1 [SH77Q32_Cell1]	11.5115	28.7402	25.9741	0.739694	38.1338	0		Non-cancer 1 [SH77Q32_Cell1]	28.7402	25.9741	0.739694	38.1338	0.739694
	Non-cancer 1 [SH77Q32_Cell2]	40.6448	403.381	21.0099	0								PR0495 Prostate Cancer	79.2863	175.582	1.337	1				Non-cancer 1 [SH77Q32_Cell2]	9.95899	1.0403	5.62947	12.8171	18.1513	84.8592	32.7177	27.417	107.114	13.6044	108.684	158.683	0		Non-cancer 1 [SH77Q32_Cell2]	22.9433	18.7264	1.0403	1.0403	1.0403	0		Non-cancer 1 [SH77Q32_Cell2]	18.7264	1.0403	1.0403	1.0403	1.0403
	Non-cancer 1 [SH77Q32_Cell3]	39.4786	242.023	1.23885	0								PR0498 Prostate Cancer	0.341747	96.1357	0.341747	1				Non-cancer 1 [SH77Q32_Cell3]	25.1241	1.23885	16.4955	63.0752	89.8845	66.7641	147.851	40.2802	43.1115	8.47375	128.266	111.122	0		Non-cancer 1 [SH77Q32_Cell3]	52.4911	44.9422	14.5203	19.9456	35.7037	0		Non-cancer 1 [SH77Q32_Cell3]	44.9422	14.5203	19.9456	35.7037	1.23885
	Non-cancer 1 [SH77Q32_Cell4]	1.05482	83.749	1.05482	0								PR0499 Prostate Cancer	5.34059	127.823	14.6517	1				Non-cancer 1 [SH77Q32_Cell4]	1.05482	1.05482	1.05482	28.3053	1.05482	76.3735	2.28469	1.05482	65.7081	1.05482	28.9803	97.8161	0		Non-cancer 1 [SH77Q32_Cell4]	1.05482	1.05482	1.05482	1.05482	1.05482	0		Non-cancer 1 [SH77Q32_Cell4]	1.05482	1.05482	1.05482	1.05482	3.89062
	Non-cancer 1 [SH77Q37_Cell1]	0.906262	62.9005	0.906262	0								PR0500 Prostate Cancer	0.537002	164.963	0.537002	1				Non-cancer 1 [SH77Q37_Cell1]	0.906262	0.906262	0.906262	0.906262	0.906262	62.0345	12.3462	0.906262	0.906262	0.906262	23.4254	65.0285	0		Non-cancer 1 [SH77Q37_Cell1]	0.906262	0.906262	19.9871	0.906262	0.906262	0		Non-cancer 1 [SH77Q37_Cell1]	0.906262	19.9871	0.906262	0.906262	0.906262
	Non-cancer 1 [SH77Q37_Cell2]	34.7755	95.3394	17.1722	0								PR0501 Prostate Cancer	78.4662	91.1392	0.380508	1				Non-cancer 1 [SH77Q37_Cell2]	43.7133	0.49107	14.3901	29.4052	38.7735	36.1519	67.4151	0.49107	22.3934	19.4137	69.3104	57.5203	0		Non-cancer 1 [SH77Q37_Cell2]	9.7608	0.49107	0.49107	0.49107	10.7034	0		Non-cancer 1 [SH77Q37_Cell2]	0.49107	0.49107	0.49107	10.7034	0.49107
	Non-cancer 1 [SH77Q37_Cell3]	12.0336	149.707	0.923382	0								PR0502 Prostate Cancer	17.7285	237.865	0.82302	1				Non-cancer 1 [SH77Q37_Cell3]	35.4325	0.923382	14.46	34.3205	10.3388	26.3732	114.722	0.923382	35.6048	16.7838	78.9025	55.7925	0		Non-cancer 1 [SH77Q37_Cell3]	0.923382	19.4946	0.923382	0.923382	10.7853	0		Non-cancer 1 [SH77Q37_Cell3]	19.4946	0.923382	0.923382	10.7853	0.923382
	Non-cancer 1 [SH77Q37_Cell4]	0.575944	34.2492	3.79211	0								PR0504 Prostate Cancer	16.4612	95.0754	16.7026	1				Non-cancer 1 [SH77Q37_Cell4]	0.575944	0.575944	0.575944	30.5903	28.6011	48.4022	19.7393	0.575944	41.7007	0.575944	48.4022	70.3267	0		Non-cancer 1 [SH77Q37_Cell4]	8.76649	0.575944	0.575944	0.575944	5.29636	0		Non-cancer 1 [SH77Q37_Cell4]	0.575944	0.575944	0.575944	5.29636	0.575944
	Non-cancer 1 [SH77Q40_Cell1]	3.92312	175.582	1.14076	0								PR0505 Prostate Cancer	11.8433	110.201	0.403601	1				Non-cancer 1 [SH77Q40_Cell1]	87.4872	1.14076	73.1102	91.013	48.1345	1.14076	28.5022	1.14076	72.5548	1.14076	84.9181	115.2	0		Non-cancer 1 [SH77Q40_Cell1]	1.14076	1.14076	1.14076	1.14076	1.14076	0		Non-cancer 1 [SH77Q40_Cell1]	1.14076	1.14076	1.14076	1.14076	1.14076
	Non-cancer 1 [SH77Q40_Cell3]	0.685391	79.1216	0.685391	0								PR0506 Prostate Cancer	0.814508	228.968	23.0389	1				Non-cancer 1 [SH77Q40_Cell3]	0.685391	0.685391	37.7394	38.2928	0.685391	56.1028	69.6958	0.685391	0.685391	0.685391	94.6152	58.892	0		Non-cancer 1 [SH77Q40_Cell3]	8.78474	9.55331	0.685391	0.685391	0.685391	0		Non-cancer 1 [SH77Q40_Cell3]	9.55331	0.685391	0.685391	0.685391	0.685391
	Non-cancer 1 [SH77Q40_Cell4]	0.633756	64.3113	49.694	0								PR0507 Prostate Cancer	20.1541	100.288	23.007	1				Non-cancer 1 [SH77Q40_Cell4]	0.633756	0.633756	81.1208	20.7207	44.88	0.633756	10.2532	25.1415	55.561	0.633756	55.3304	121.095	0		Non-cancer 1 [SH77Q40_Cell4]	0.633756	5.74378	0.633756	0.633756	29.4664	0		Non-cancer 1 [SH77Q40_Cell4]	5.74378	0.633756	0.633756	29.4664	0.633756
	Non-cancer 1 [SH77Q43_Cell1]	18.8697	227.386	6.69461	0								PR0508 Prostate Cancer	0.682547	21.6306	22.4089	1				Non-cancer 1 [SH77Q43_Cell1]	72.5548	0.933033	1.32225	22.2079	31.3849	7.11567	25.7054	0.933033	13.8902	0.933033	104.257	67.5554	0		Non-cancer 1 [SH77Q43_Cell1]	5.62557	28.3053	4.02503	0.933033	49.8665	0		Non-cancer 1 [SH77Q43_Cell1]	28.3053	4.02503	0.933033	49.8665	0.933033
	Non-cancer 1 [SH77Q43_Cell2]	0.556325	133.251	0.556325	0								PR0509 Prostate Cancer	0.535144	19.6574	5.83608	1				Non-cancer 1 [SH77Q43_Cell2]	3.49914	0.556325	0.556325	0.556325	0.556325	32.7404	48.6376	0.556325	13.2691	0.556325	100.079	67.9782	0		Non-cancer 1 [SH77Q43_Cell2]	0.556325	0.556325	0.556325	0.556325	0.556325	0		Non-cancer 1 [SH77Q43_Cell2]	0.556325	0.556325	0.556325	0.556325	0.556325
	Non-cancer 1 [SH77Q43_Cell3]	0.883315	135.58	0.883315	0								PR0510 Prostate Cancer	0.559806	69.9378	27.646	1				Non-cancer 1 [SH77Q43_Cell3]	0.883315	0.883315	0.883315	0.883315	0.883315	28.7004	225.815	0.883315	0.883315	0.883315	200.854	144.007	0		Non-cancer 1 [SH77Q43_Cell3]	189.887	31.6471	0.883315	0.883315	0.883315	0		Non-cancer 1 [SH77Q43_Cell3]	31.6471	0.883315	0.883315	0.883315	0.883315
	Non-cancer 1 [SH78P55_Cell3]	0.274523	122.191	0.274523	0								PR0511 Prostate Cancer	11.9671	183.038	0.382889	1				Non-cancer 1 [SH78P55_Cell3]	0.274523	6.35988	0.274523	0.274523	14.46	0.274523	56.8859	29.8571	38.4524	0.274523	101.547	28.5022	0		Non-cancer 1 [SH78P55_Cell3]	49.8665	18.8044	5.33319	0.274523	54.9482	0		Non-cancer 1 [SH78P55_Cell3]	18.8044	5.33319	0.274523	54.9482	0.274523
	Non-cancer 1 [SH77Q44_Cell3]	1.17446	594.28	1.17446	0								PR0512 Prostate Cancer	0.403041	103.537	3.4822	1				Non-cancer 1 [SH77Q44_Cell3]	62.9005	1.17446	144.407	1.17446	178.651	62.3795	359.289	86.3426	272.101	1.17446	510.582	108.684	0		Non-cancer 1 [SH77Q44_Cell3]	234.428	1.17446	88.0957	1.17446	61.6488	0		Non-cancer 1 [SH77Q44_Cell3]	1.17446	88.0957	1.17446	61.6488	1.17446
	Non-cancer 1 [SH77Q44_Cell4]	1.54221	74.1821	1.54221	0								PR0513 Prostate Cancer	1.32593	143.808	1.32593	1				Non-cancer 1 [SH77Q44_Cell4]	1.54221	1.54221	68.9749	1.54221	1.54221	1.54221	1.54221	19.6302	343.222	1.54221	47.0134	55.8699	0		Non-cancer 1 [SH77Q44_Cell4]	12.8082	33.8715	1.54221	1.54221	1.54221	0		Non-cancer 1 [SH77Q44_Cell4]	33.8715	1.54221	1.54221	1.54221	1.54221
	Non-cancer 1 [SH78215_Cell1]	17.8395	169.483	35.9769	0								PR0515 Prostate Cancer	0.441658	170.899	4.01111	1				Non-cancer 1 [SH78215_Cell1]	22.9592	62.1637	0.583984	182.026	21.4217	61.2229	61.9486	0.583984	43.6527	0.583984	128.801	141.632	0		Non-cancer 1 [SH78215_Cell1]	10.8078	0.583984	58.0008	0.583984	10.4759	0		Non-cancer 1 [SH78215_Cell1]	0.583984	58.0008	0.583984	10.4759	0.90125
	Non-cancer 1 [SH78215_Cell2]	20.21	263.38	126.94	0								PR0516 Prostate Cancer	8.35709	115.12	22.0087	1				Non-cancer 1 [SH78215_Cell2]	79.5616	1.24574	14.0646	46.9483	137.473	163.937	114.405	10.1331	131.599	89.0164	236.878	125.366	0		Non-cancer 1 [SH78215_Cell2]	64.3113	23.523	24.8642	20.3083	8.9507	0		Non-cancer 1 [SH78215_Cell2]	23.523	24.8642	20.3083	8.9507	42.195
	Non-cancer 1 [SH78215_Cell3]	117.214	94.8121	0.491751	0								PR0517 Prostate Cancer	0.529609	122.276	0.529609	1				Non-cancer 1 [SH78215_Cell3]	30.7817	0.491751	10.8153	42.7247	21.1414	26.1547	53.4456	3.29436	27.398	21.887	55.6766	55.292	0		Non-cancer 1 [SH78215_Cell3]	15.9115	39.5334	15.4336	0.491751	11.4003	0		Non-cancer 1 [SH78215_Cell3]	39.5334	15.4336	0.491751	11.4003	19.6983
	Non-cancer 1 [SH78216_Cell1]	1.94801	225.815	35.7037	0								PR0519 Prostate Cancer	9.18322	216.317	15.3695	1				Non-cancer 1 [SH78216_Cell1]	2.12579	1.94801	54.3045	1.94801	60.38	319.573	52.9662	1.94801	48.2682	1.94801	51.6609	194.82	0		Non-cancer 1 [SH78216_Cell1]	1.94801	1.94801	9.50706	1.94801	275.9	0		Non-cancer 1 [SH78216_Cell1]	1.94801	9.50706	1.94801	275.9	1.94801
	Non-cancer 1 [SH78216_Cell2]	1.35097	1.35097	30.4211	0								PR0520 Prostate Cancer	9.7879	44.57	0.59957	1				Non-cancer 1 [SH78216_Cell2]	1.35097	1.35097	45.4119	1.35097	51.0203	76.0038	158.353	1.35097	1.35097	1.35097	537.455	213.338	0		Non-cancer 1 [SH78216_Cell2]	1.35097	1.35097	1.35097	1.35097	1.35097	0		Non-cancer 1 [SH78216_Cell2]	1.35097	1.35097	1.35097	1.35097	1.35097
	Non-cancer 1 [SH78216_Cell3]	10.418	54.2669	0.465225	0								PR0521 Prostate Cancer	4.01946	206.357	23.2636	1				Non-cancer 1 [SH78216_Cell3]	0.465225	0.465225	0.465225	19.1464	16.2234	65.6626	38.5324	0.465225	0.465225	0.465225	144.708	70.3754	0		Non-cancer 1 [SH78216_Cell3]	0.465225	0.465225	2.84613	0.465225	0.465225	0		Non-cancer 1 [SH78216_Cell3]	0.465225	2.84613	0.465225	0.465225	0.465225
	Non-cancer 1 [SH78216_Cell4]	0.925304	22.0545	0.925304	0								PR0522 Prostate Cancer	7.31572	91.4556	2.40827	1				Non-cancer 1 [SH78216_Cell4]	0.925304	0.925304	14.3502	2.96905	62.7699	78.6841	19.3868	0.925304	0.925304	0.925304	162.805	208.948	0		Non-cancer 1 [SH78216_Cell4]	0.925304	0.925304	28.5615	0.925304	0.925304	0		Non-cancer 1 [SH78216_Cell4]	0.925304	28.5615	0.925304	0.925304	0.925304
	Non-cancer 1 [SH78217_Cell2]	2.94445	40.8142	7.97232	0								PR0524 Prostate Cancer	7.41784	164.392	0.735603	1				Non-cancer 1 [SH78217_Cell2]	0.273194	0.273194	0.273194	3.89872	22.769	18.3792	36.9115	11.6722	69.3585	0.273194	74.9055	41.7296	0		Non-cancer 1 [SH78217_Cell2]	21.7057	4.39542	1.23114	0.273194	11.9837	0		Non-cancer 1 [SH78217_Cell2]	4.39542	1.23114	0.273194	11.9837	0.273194
	Non-cancer 1 [SH78P56_Cell1]	2.83039	82.4244	0.254018	0								PR0525 Prostate Cancer	18.2017	222.398	22.6588	1				Non-cancer 1 [SH78P56_Cell1]	0.254018	0.254018	0.254018	0.254018	11.7452	4.10961	23.901	0.254018	25.7589	0.254018	52.9662	59.963	0		Non-cancer 1 [SH78P56_Cell1]	0.254018	0.254018	0.254018	0.254018	0.254018	0		Non-cancer 1 [SH78P56_Cell1]	0.254018	0.254018	0.254018	0.254018	0.254018
	Non-cancer 1 [SH78217_Cell4]	28.0514	292.643	23.1189	0								PR0526 Prostate Cancer	22.5491	52.7829	0.955945	1				Non-cancer 1 [SH78217_Cell4]	153.703	0.893785	0.893785	30.7817	43.5017	85.6274	95.2733	0.893785	142.716	5.30738	119.926	183.928	0		Non-cancer 1 [SH78217_Cell4]	20.2943	40.2802	0.893785	0.893785	199.604	0		Non-cancer 1 [SH78217_Cell4]	40.2802	0.893785	0.893785	199.604	21.4365
	Non-cancer 1 [SH78218_Cell1]	0.555554	81.346	0.555554	0								PR0527 Prostate Cancer	10.8981	107.635	9.48074	1				Non-cancer 1 [SH78218_Cell1]	0.555554	0.555554	0.555554	0.555554	11.3845	28.5219	13.9578	0.555554	45.538	0.555554	73.9255	75.3743	0		Non-cancer 1 [SH78218_Cell1]	0.555554	0.555554	11.3294	0.555554	17.1484	0		Non-cancer 1 [SH78218_Cell1]	0.555554	11.3294	0.555554	17.1484	4.43828
	Non-cancer 1 [SH78218_Cell2]	0.678302	122.956	14.3801	0								PR0528 Prostate Cancer	22.706	214.228	5.04901	1				Non-cancer 1 [SH78218_Cell2]	6.9163	0.678302	0.678302	21.9782	17.4966	34.7755	53.1133	0.678302	6.35988	0.678302	96.6033	119.015	0		Non-cancer 1 [SH78218_Cell2]	0.678302	0.678302	0.678302	0.678302	0.678302	0		Non-cancer 1 [SH78218_Cell2]	0.678302	0.678302	0.678302	0.678302	0.678302
	Non-cancer 1 [SH78218_Cell3]	0.771105	146.83	15.5409	0								PR0529 Prostate Cancer	0.604997	574.435	11.6076	1				Non-cancer 1 [SH78218_Cell3]	53.0029	0.771105	19.3733	36.4034	40.8992	47.1766	61.0111	8.84585	49.4878	13.8134	48.8065	79.4514	0		Non-cancer 1 [SH78218_Cell3]	0.771105	37.3232	0.771105	0.771105	0.771105	0		Non-cancer 1 [SH78218_Cell3]	37.3232	0.771105	0.771105	0.771105	0.771105
	Non-cancer 1 [SH78220_Cell1]	0.659297	5.348	0.659297	0								PR0530 Prostate Cancer	3.90683	113.064	6.03352	1				Non-cancer 1 [SH78220_Cell1]	0.659297	0.659297	0.659297	21.8415	0.659297	31.6471	38.6662	0.659297	5.54044	0.659297	124.069	101.829	0		Non-cancer 1 [SH78220_Cell1]	0.659297	0.659297	28.3249	0.659297	0.659297	0		Non-cancer 1 [SH78220_Cell1]	0.659297	28.3249	0.659297	0.659297	8.05006
	Non-cancer 1 [SH78220_Cell2]	0.910039	24.2347	0.910039	0								PR0531 Prostate Cancer	1.21251	81.0646	24.3525	1				Non-cancer 1 [SH78220_Cell2]	0.910039	0.910039	0.910039	0.910039	74.1307	23.3605	92.0279	0.910039	0.910039	0.910039	119.18	49.2824	0		Non-cancer 1 [SH78220_Cell2]	0.910039	0.910039	0.910039	0.910039	0.910039	0		Non-cancer 1 [SH78220_Cell2]	0.910039	0.910039	0.910039	0.910039	0.910039
	Non-cancer 1 [SH78220_Cell3]	7.29547	172.446	0.668964	0								PR0532 Prostate Cancer	0.928517	57.3213	0.267758	1				Non-cancer 1 [SH78220_Cell3]	99.1816	0.668964	8.88887	37.1168	16.5298	22.1464	81.346	19.0141	60.0046	9.55331	44.1702	73.2623	0		Non-cancer 1 [SH78220_Cell3]	18.7394	8.32817	8.10606	0.668964	0.668964	0		Non-cancer 1 [SH78220_Cell3]	8.32817	8.10606	0.668964	0.668964	0.668964
	Non-cancer 1 [SH78220_Cell4]	1.10191	209.238	1.10191	0								PR0533 Prostate Cancer	14.8151	150.853	17.0417	1				Non-cancer 1 [SH78220_Cell4]	43.1414	1.10191	1.10191	1.10191	21.9021	25.6165	55.0244	1.10191	54.6443	1.10191	50.8086	141.73	0		Non-cancer 1 [SH78220_Cell4]	1.10191	1.10191	37.6871	1.10191	154.665	0		Non-cancer 1 [SH78220_Cell4]	1.10191	37.6871	1.10191	154.665	1.10191
	Non-cancer 1 [SH78222_Cell1]	0.564874	144.407	3.37292	0								PR0535 Prostate Cancer	7.66348	134.737	0.658383	1				Non-cancer 1 [SH78222_Cell1]	45.1608	0.564874	24.3694	0.564874	45.7595	6.94512	65.1639	0.564874	30.7603	0.564874	63.8228	79.0668	0		Non-cancer 1 [SH78222_Cell1]	0.564874	2.4777	0.564874	4.14393	54.7961	0		Non-cancer 1 [SH78222_Cell1]	2.4777	0.564874	4.14393	54.7961	0.564874
	Non-cancer 1 [SH78222_Cell2]	0.883315	128.98	44.9111	0								PR0536 Prostate Cancer	3.70892	402.543	1.11419	1				Non-cancer 1 [SH78222_Cell2]	22.3624	0.883315	14.7946	4.1468	26.9087	4.64603	70.6687	12.987	37.4528	9.40873	86.0438	117.052	0		Non-cancer 1 [SH78222_Cell2]	4.34092	0.883315	0.883315	27.0958	25.9921	0		Non-cancer 1 [SH78222_Cell2]	0.883315	0.883315	27.0958	25.9921	0.883315
	Non-cancer 1 [SH78222_Cell3]	0.743807	33.2435	0.743807	0								PR0537 Prostate Cancer	1.43594	208.225	43.0219	1				Non-cancer 1 [SH78222_Cell3]	0.743807	0.743807	0.743807	0.743807	0.743807	18.7134	34.1307	0.743807	0.743807	0.743807	75.2698	92.1556	0		Non-cancer 1 [SH78222_Cell3]	0.743807	0.743807	0.743807	0.743807	0.743807	0		Non-cancer 1 [SH78222_Cell3]	0.743807	0.743807	0.743807	0.743807	0.743807
	Non-cancer 1 [SH78222_Cell4]	0.997923	97.0731	13.8326	0								PR0538 Prostate Cancer	1.81127	64.8934	0.646624	1				Non-cancer 1 [SH78222_Cell4]	7.85712	0.997923	8.00555	7.71144	45.2862	17.2677	62.8134	0.997923	30.3158	0.997923	47.2093	105.566	0		Non-cancer 1 [SH78222_Cell4]	0.997923	5.92987	29.3848	0.997923	0.997923	0		Non-cancer 1 [SH78222_Cell4]	5.92987	29.3848	0.997923	0.997923	0.997923
	Non-cancer 1 [SH78223_Cell1]	128.98	88.2791	0.590087	0								PR0539 Prostate Cancer	16.0555	109.062	1.04826	1				Non-cancer 1 [SH78223_Cell1]	14.0063	0.590087	0.590087	0.590087	12.1678	2.92411	38.0019	0.590087	38.1603	22.3624	51.2329	66.8104	0		Non-cancer 1 [SH78223_Cell1]	11.012	0.590087	0.590087	0.590087	31.9557	0		Non-cancer 1 [SH78223_Cell1]	0.590087	0.590087	0.590087	31.9557	33.9655
	Non-cancer 1 [SH78223_Cell2]	0.862144	67.6961	0.862144	0								PR0540 Prostate Cancer	0.824162	170.426	5.55197	1				Non-cancer 1 [SH78223_Cell2]	22.9751	0.862144	0.862144	0.862144	0.862144	19.1862	26.6673	0.862144	0.862144	0.862144	81.1208	69.0227	0		Non-cancer 1 [SH78223_Cell2]	0.862144	0.862144	0.862144	0.862144	0.862144	0		Non-cancer 1 [SH78223_Cell2]	0.862144	0.862144	0.862144	0.862144	0.862144
	Non-cancer 1 [SH78223_Cell3]	0.710054	22.6431	0.710054	0								PR0541 Prostate Cancer	1.089	138.813	1.089	1				Non-cancer 1 [SH78223_Cell3]	0.710054	0.710054	8.32817	0.710054	4.60436	23.7195	17.2796	0.710054	12.8349	0.710054	73.8743	56.8859	0		Non-cancer 1 [SH78223_Cell3]	0.710054	0.710054	27.819	0.710054	11.5195	0		Non-cancer 1 [SH78223_Cell3]	0.710054	27.819	0.710054	11.5195	0.710054
	Non-cancer 1 [SH78223_Cell4]	2.16445	32.8313	2.49666	0								PR0542 Prostate Cancer	0.90125	278.59	0.90125	1				Non-cancer 1 [SH78223_Cell4]	10.077	0.511214	2.25636	2.55974	32.2003	47.7358	40.0575	0.511214	41.384	0.511214	67.1819	101.899	0		Non-cancer 1 [SH78223_Cell4]	17.8766	0.511214	17.4602	0.511214	9.63978	0		Non-cancer 1 [SH78223_Cell4]	0.511214	17.4602	0.511214	9.63978	16.1001
	Non-cancer 1 [SH78225_Cell2]	0.976032	115.6	16.2234	0								PR0543 Prostate Cancer	3.3776	98.0877	0.760489	1				Non-cancer 1 [SH78225_Cell2]	0.976032	0.976032	3.38698	10.8905	56.5714	30.9958	44.5391	0.976032	42.2243	0.976032	100.845	105.712	0		Non-cancer 1 [SH78225_Cell2]	0.976032	0.976032	7.82451	5.12304	4.13819	0		Non-cancer 1 [SH78225_Cell2]	0.976032	7.82451	5.12304	4.13819	0.976032
	Non-cancer 1 [SH78225_Cell3]	1.47631	114.009	8.05564	0								PR0544 Prostate Cancer	0.732043	132.698	17.3757	1				Non-cancer 1 [SH78225_Cell3]	1.47631	1.47631	49.3166	9.35022	36.4791	109.213	28.7004	1.47631	8.58608	1.47631	51.6967	165.078	0		Non-cancer 1 [SH78225_Cell3]	1.47631	1.47631	2.69447	1.47631	1.47631	0		Non-cancer 1 [SH78225_Cell3]	1.47631	2.69447	1.47631	1.47631	1.47631
	Non-cancer 1 [SH78225_Cell4]	1.15189	128.444	1.15189	0								PR0545 Prostate Cancer	37.661	176.191	1.15429	1				Non-cancer 1 [SH78225_Cell4]	1.15189	1.15189	1.15189	1.15189	1.21335	71.0617	1.15189	1.15189	1.15189	1.15189	58.5258	194.146	0		Non-cancer 1 [SH78225_Cell4]	1.15189	1.61328	1.15189	1.15189	14.5404	0		Non-cancer 1 [SH78225_Cell4]	1.61328	1.15189	1.15189	14.5404	14.0354
	Non-cancer 1 [SH78P56_Cell2]	0.497925	136.239	0.497925	0								PR0546 Prostate Cancer	1.73508	158.024	5.08765	1				Non-cancer 1 [SH78P56_Cell2]	31.823	0.497925	0.497925	0.497925	39.3693	18.8566	64.4005	0.497925	40.5323	15.3695	156.606	115.6	0		Non-cancer 1 [SH78P56_Cell2]	0.497925	0.497925	0.497925	0.497925	2.25168	0		Non-cancer 1 [SH78P56_Cell2]	0.497925	0.497925	0.497925	2.25168	0.497925
	Non-cancer 1 [SH78227_Cell4]	1.23713	172.805	38.8273	0								PR0547 Prostate Cancer	12.5446	224.567	0.835088	1				Non-cancer 1 [SH78227_Cell4]	1.23713	1.23713	8.79083	8.54452	22.0851	109.213	41.9908	1.23713	79.5616	1.23713	44.9111	268.727	0		Non-cancer 1 [SH78227_Cell4]	1.23713	1.23713	41.7007	1.23713	11.7371	0		Non-cancer 1 [SH78227_Cell4]	1.23713	41.7007	1.23713	11.7371	1.23713
	Non-cancer 1 [SH78228_Cell1]	5.53276	190.547	1.19499	0								PR0549 Prostate Cancer	1.08824	126.852	1.08824	1				Non-cancer 1 [SH78228_Cell1]	7.13543	1.19499	44.4466	1.19499	86.2827	44.4158	42.784	1.19499	105.055	1.19499	153.49	90.3217	0		Non-cancer 1 [SH78228_Cell1]	17.0654	4.5789	78.249	1.19499	1.19499	0		Non-cancer 1 [SH78228_Cell1]	4.5789	78.249	1.19499	1.19499	1.19499
	Non-cancer 1 [SH78P56_Cell3]	0.676424	108.233	0.676424	0								PR0550 Prostate Cancer	1.62902	19.001	1.62902	1				Non-cancer 1 [SH78P56_Cell3]	0.676424	0.676424	35.5062	0.676424	92.6038	46.9483	115.6	0.676424	0.676424	0.676424	167.498	66.487	0		Non-cancer 1 [SH78P56_Cell3]	0.676424	0.676424	0.676424	0.676424	0.676424	0		Non-cancer 1 [SH78P56_Cell3]	0.676424	0.676424	0.676424	0.676424	0.676424
	Non-cancer 1 [SH78228_Cell3]	1.77031	93.5068	1.77031	0								PR0551 Prostate Cancer	8.92591	152.324	0.457233	1				Non-cancer 1 [SH78228_Cell3]	49.832	1.77031	1.77031	1.77031	79.1216	50.1786	51.8043	1.77031	1.77031	1.77031	243.032	172.088	0		Non-cancer 1 [SH78228_Cell3]	1.77031	1.77031	1.77031	1.77031	1.77031	0		Non-cancer 1 [SH78228_Cell3]	1.77031	1.77031	1.77031	1.77031	1.77031
	Non-cancer 1 [SH78228_Cell4]	1.10803	67.0423	1.10803	0								PR0552 Prostate Cancer	0.817902	179.52	0.817902	1				Non-cancer 1 [SH78228_Cell4]	1.10803	1.10803	1.10803	1.10803	1.10803	91.3289	30.5056	1.10803	1.10803	1.10803	107.859	124.932	0		Non-cancer 1 [SH78228_Cell4]	1.10803	1.10803	1.10803	1.10803	34.0598	0		Non-cancer 1 [SH78228_Cell4]	1.10803	1.10803	1.10803	34.0598	1.10803
	Non-cancer 1 [SH78230_Cell1]	0.770037	114.325	0.770037	0								PR0553 Prostate Cancer	25.2813	194.146	4.10107	1				Non-cancer 1 [SH78230_Cell1]	0.770037	0.770037	0.770037	0.770037	2.46741	31.7129	37.7394	0.770037	0.770037	0.770037	128.89	100.636	0		Non-cancer 1 [SH78230_Cell1]	0.770037	0.770037	0.770037	0.770037	11.5434	0		Non-cancer 1 [SH78230_Cell1]	0.770037	0.770037	0.770037	11.5434	0.770037
	Non-cancer 1 [SH78230_Cell2]	8.40356	108.609	11.4876	0								PR0554 Prostate Cancer	0.65293	225.503	0.65293	1				Non-cancer 1 [SH78230_Cell2]	52.4183	0.650671	11.3373	12.458	53.8174	39.342	73.6697	0.650671	29.5278	0.650671	67.9782	97.1404	0		Non-cancer 1 [SH78230_Cell2]	0.650671	15.455	19.5622	2.59188	21.8718	0		Non-cancer 1 [SH78230_Cell2]	15.455	19.5622	2.59188	21.8718	0.650671
	Non-cancer 1 [SH78230_Cell3]	0.620714	84.683	0.620714	0								PR0555 Prostate Cancer	0.928517	223.17	1.32501	1				Non-cancer 1 [SH78230_Cell3]	16.5987	0.620714	0.620714	0.620714	9.91766	8.59204	62.4227	0.620714	26.2092	0.620714	38.6394	91.9642	0		Non-cancer 1 [SH78230_Cell3]	0.620714	98.7015	11.2278	0.620714	0.620714	0		Non-cancer 1 [SH78230_Cell3]	98.7015	11.2278	0.620714	0.620714	0.620714
	Non-cancer 1 [SH78231_Cell1]	1.12896	162.129	1.12896	0								PR0556 Prostate Cancer	0.784584	203.657	8.1173	1				Non-cancer 1 [SH78231_Cell1]	13.0592	1.12896	1.12896	30.1691	6.54322	31.5813	26.5935	1.12896	1.12896	1.12896	57.5203	126.764	0		Non-cancer 1 [SH78231_Cell1]	1.12896	1.12896	14.1135	1.12896	1.12896	0		Non-cancer 1 [SH78231_Cell1]	1.12896	14.1135	1.12896	1.12896	1.12896
	Non-cancer 1 [SH78231_Cell2]	0.561361	140.07	0.561361	0								PR0557 Prostate Cancer	49.385	198.226	13.6516	1				Non-cancer 1 [SH78231_Cell2]	10.0631	0.561361	0.561361	22.6274	41.8745	0.561361	58.4447	0.561361	1.13446	0.561361	123.212	84.4485	0		Non-cancer 1 [SH78231_Cell2]	0.561361	10.1753	0.561361	2.32947	0.561361	0		Non-cancer 1 [SH78231_Cell2]	10.1753	0.561361	2.32947	0.561361	0.561361
	Non-cancer 1 [SH78231_Cell3]	8.49139	112.206	20.5206	0								PR0559 Prostate Cancer	103.322	172.925	5.996	1				Non-cancer 1 [SH78231_Cell3]	59.0965	0.56331	0.56331	14.97	16.4157	6.38639	38.6662	15.9778	52.6733	0.56331	66.3029	76.5855	0		Non-cancer 1 [SH78231_Cell3]	3.17774	0.929805	4.06992	10.3891	11.0425	0		Non-cancer 1 [SH78231_Cell3]	0.929805	4.06992	10.3891	11.0425	0.56331
	Non-cancer 1 [SH78231_Cell4]	1.47529	132.974	1.47529	0								PR0561 Prostate Cancer	21.8566	159.786	0.955283	1				Non-cancer 1 [SH78231_Cell4]	25.0025	1.47529	1.47529	42.1365	114.405	57.4008	41.7875	1.47529	1.47529	1.47529	67.3217	167.614	0		Non-cancer 1 [SH78231_Cell4]	1.47529	1.47529	28.7602	1.47529	1.47529	0		Non-cancer 1 [SH78231_Cell4]	1.47529	28.7602	1.47529	1.47529	1.47529
	Non-cancer 1 [SH78232_Cell1]	0.765248	181.522	0.765248	0								PR0562 Prostate Cancer	0.825878	84.098	0.825878	1				Non-cancer 1 [SH78232_Cell1]	0.765248	0.765248	0.765248	19.5351	4.70111	67.9311	33.4052	0.765248	0.765248	0.765248	85.272	67.9311	0		Non-cancer 1 [SH78232_Cell1]	0.765248	0.765248	47.968	0.765248	9.7001	0		Non-cancer 1 [SH78232_Cell1]	0.765248	47.968	0.765248	9.7001	0.765248
	Non-cancer 1 [SH78232_Cell2]	1.70055	161.792	1.70055	0								PR0563 Prostate Cancer	5.3443	218.426	0.688248	1				Non-cancer 1 [SH78232_Cell2]	1.70055	1.70055	3.79737	1.70055	52.6733	18.0634	317.365	1.70055	1.70055	1.70055	384.276	119.76	0		Non-cancer 1 [SH78232_Cell2]	1.70055	1.70055	1.70055	1.70055	1.70055	0		Non-cancer 1 [SH78232_Cell2]	1.70055	1.70055	1.70055	1.70055	1.70055
	Non-cancer 1 [SH78232_Cell3]	1.19499	120.593	1.19499	0								PR0564 Prostate Cancer	34.392	227.229	30.9743	1				Non-cancer 1 [SH78232_Cell3]	1.19499	1.19499	1.19499	41.1551	24.7954	25.8304	51.4108	1.19499	15.5625	1.19499	117.214	122.956	0		Non-cancer 1 [SH78232_Cell3]	1.19499	15.7579	6.9644	1.19499	1.19499	0		Non-cancer 1 [SH78232_Cell3]	15.7579	6.9644	1.19499	1.19499	1.19499
	Non-cancer 1 [SH78234_Cell1]	18.2269	217.068	0.717475	0								PR0565 Prostate Cancer	10.3031	291.025	0.903127	1				Non-cancer 1 [SH78234_Cell1]	12.6231	1.49796	0.717475	35.066	14.7946	15.5841	49.0778	0.717475	60.2129	0.717475	45.2235	129.967	0		Non-cancer 1 [SH78234_Cell1]	0.717475	0.717475	15.5625	2.05196	0.717475	0		Non-cancer 1 [SH78234_Cell1]	0.717475	15.5625	2.05196	0.717475	0.717475
	Non-cancer 1 [SH78234_Cell2]	35.1633	179.271	0.987601	0								PR0566 Prostate Cancer	1.21757	347.532	1.21757	1				Non-cancer 1 [SH78234_Cell2]	47.5048	0.987601	0.987601	31.9557	90.6352	32.5594	70.7177	23.901	17.1841	22.2387	91.013	136.051	0		Non-cancer 1 [SH78234_Cell2]	15.3482	18.101	4	0.987601	37.1941	0		Non-cancer 1 [SH78234_Cell2]	18.101	4	0.987601	37.1941	6.9644
	Non-cancer 1 [SH78234_Cell4]	0.83047	66.8567	11.0349	0								PR0567 Prostate Cancer	20.8793	223.635	0.747425	1				Non-cancer 1 [SH78234_Cell4]	71.8542	0.83047	0.83047	0.83047	18.0384	92.4755	45.7912	0.83047	0.83047	0.83047	103.537	154.665	0		Non-cancer 1 [SH78234_Cell4]	0.83047	4.60117	7.33603	0.83047	0.83047	0		Non-cancer 1 [SH78234_Cell4]	4.60117	7.33603	0.83047	0.83047	0.83047
	Non-cancer 1 [SH78235_Cell1]	4.45369	282.283	19.1199	0								PR0569 Prostate Cancer	22.8322	235.242	0.950659	1				Non-cancer 1 [SH78235_Cell1]	24.7096	1.29504	1.29504	1.29504	1.29504	20.8215	61.6915	1.29504	11.992	1.29504	80.3374	126.063	0		Non-cancer 1 [SH78235_Cell1]	1.29504	24.5389	18.7654	1.29504	1.29504	0		Non-cancer 1 [SH78235_Cell1]	24.5389	18.7654	1.29504	1.29504	1.29504
	Non-cancer 1 [SH78235_Cell2]	36.9371	137.377	36.3529	0								PR0570 Prostate Cancer	1.02172	247.794	1.02172	1				Non-cancer 1 [SH78235_Cell2]	11.2433	0.963262	30.6752	20.6061	55.6381	40.673	63.4259	0.963262	21.1707	0.963262	114.961	96.6702	0		Non-cancer 1 [SH78235_Cell2]	31.6032	7.87347	20.0704	0.963262	71.556	0		Non-cancer 1 [SH78235_Cell2]	7.87347	20.0704	0.963262	71.556	9.25992
	Non-cancer 1 [SH78235_Cell3]	0.899378	147.544	21.1561	0								PR0571 Prostate Cancer	0.98214	235.242	0.460094	1				Non-cancer 1 [SH78235_Cell3]	13.871	0.899378	0.899378	0.899378	15.8895	10.1612	30.0231	0.899378	16.8772	0.899378	81.346	85.9246	0		Non-cancer 1 [SH78235_Cell3]	0.899378	0.899378	28.5813	0.899378	0.899378	0		Non-cancer 1 [SH78235_Cell3]	0.899378	28.5813	0.899378	0.899378	0.899378
	Non-cancer 1 [SH78235_Cell4]	0.667574	94.0268	10.6812	0								PR0573 Prostate Cancer	16.9006	346.089	24.1341	1				Non-cancer 1 [SH78235_Cell4]	68.4985	0.667574	4.6396	10.2817	0.667574	37.2973	88.0957	0.667574	36.0268	0.667574	21.3772	196.856	0		Non-cancer 1 [SH78235_Cell4]	0.667574	0.667574	4.21929	0.667574	31.6251	0		Non-cancer 1 [SH78235_Cell4]	0.667574	4.21929	0.667574	31.6251	3.23328
	Non-cancer 1 [SH78236_Cell1]	0.643495	181.396	5.57125	0								PR0575 Prostate Cancer	1.02883	363.044	1.02883	1				Non-cancer 1 [SH78236_Cell1]	35.1146	0.643495	0.643495	20.8938	10.8003	49.7285	25.9201	0.643495	35.0174	0.643495	87.1241	110.431	0		Non-cancer 1 [SH78236_Cell1]	0.643495	0.643495	13.8422	0.643495	32.4467	0		Non-cancer 1 [SH78236_Cell1]	0.643495	13.8422	0.643495	32.4467	0.643495
	Non-cancer 1 [SH78236_Cell2]	0.912565	203.234	27.5313	0								PR0576 Prostate Cancer	16.8304	390.993	12.261	1				Non-cancer 1 [SH78236_Cell2]	16.7374	0.912565	0.912565	12.017	21.1121	62.3795	85.272	0.912565	12.6144	0.912565	83.5171	87.7301	0		Non-cancer 1 [SH78236_Cell2]	0.912565	8.30511	34.5114	0.912565	41.4701	0		Non-cancer 1 [SH78236_Cell2]	8.30511	34.5114	0.912565	41.4701	0.912565
	Non-cancer 1 [SH78236_Cell3]	0.332171	52.4911	4.06992	0								PR0577 Prostate Cancer	1.09733	236.55	1.09733	1				Non-cancer 1 [SH78236_Cell3]	24.2179	0.332171	7.86256	5.51362	21.3624	15.0011	56.4147	4.3319	36.6312	0.332171	40.4761	59.963	0		Non-cancer 1 [SH78236_Cell3]	7.64756	0.332171	0.332171	0.332171	151.062	0		Non-cancer 1 [SH78236_Cell3]	0.332171	0.332171	0.332171	151.062	0.332171
	Non-cancer 1 [SH78237_Cell1]	1.01607	160.119	24.8815	0								PR0578 Prostate Cancer	1.18509	346.569	4.4352	1				Non-cancer 1 [SH78237_Cell1]	36.9884	1.01607	22.6902	33.3358	1.01607	12.7551	33.4052	1.01607	1.01607	1.01607	92.0279	130.69	0		Non-cancer 1 [SH78237_Cell1]	4.37414	8.80913	11.934	1.01607	13.595	0		Non-cancer 1 [SH78237_Cell1]	8.80913	11.934	1.01607	13.595	79.7272
	Non-cancer 1 [SH78237_Cell2]	0.957271	191.739	26.2092	0								PR0580 Prostate Cancer	1.1274	258.138	16.8538	1				Non-cancer 1 [SH78237_Cell2]	30.1691	0.957271	1.14631	0.957271	39.9743	25.2638	58.8104	0.957271	0.957271	0.957271	84.5657	114.325	0		Non-cancer 1 [SH78237_Cell2]	0.957271	47.7689	35.066	0.957271	19.8766	0		Non-cancer 1 [SH78237_Cell2]	47.7689	35.066	0.957271	19.8766	0.957271
	Non-cancer 1 [SH78237_Cell3]	1.00139	153.809	31.9778	0								PR0581 Prostate Cancer	14.3105	127.646	92.4755	1				Non-cancer 1 [SH78237_Cell3]	67.9311	1.00139	24.1006	69.7441	25.8663	16.8772	28.443	1.00139	8.43273	1.00139	87.9737	165.307	0		Non-cancer 1 [SH78237_Cell3]	2.88986	1.00139	1.00139	1.00139	1.00139	0		Non-cancer 1 [SH78237_Cell3]	1.00139	1.00139	1.00139	1.00139	1.00139
	Non-cancer 1 [SH78237_Cell4]	0.473685	49.0778	0.473685	0								PR0584 Prostate Cancer	17.9387	193.073	1.41519	1				Non-cancer 1 [SH78237_Cell4]	20.9227	0.473685	4.43213	0.473685	1.53901	14.2808	37.1683	0.473685	17.3998	9.07564	45.3805	107.04	0		Non-cancer 1 [SH78237_Cell4]	2.2974	0.473685	0.473685	0.473685	1.74594	0		Non-cancer 1 [SH78237_Cell4]	0.473685	0.473685	0.473685	1.74594	0.473685
	Non-cancer 1 [SH78260_Cell1]	36.6566	178.775	14.9389	0								PR0586 Prostate Cancer	4.95196	196.856	0.659297	1				Non-cancer 1 [SH78260_Cell1]	63.6461	0.666649	7.14038	10.5854	19.6166	59.4251	17.5817	0.666649	110.278	0.666649	103.968	174.732	0		Non-cancer 1 [SH78260_Cell1]	0.666649	0.666649	0.666649	0.666649	47.7358	0		Non-cancer 1 [SH78260_Cell1]	0.666649	0.666649	0.666649	47.7358	2.14206
	Non-cancer 1 [SH78260_Cell2]	0.634635	172.565	0.634635	0								PR0589 Prostate Cancer	3.9204	176.803	12.3377	1				Non-cancer 1 [SH78260_Cell2]	61.2229	3.63259	0.634635	10.5854	29.3645	5.43771	54.3045	0.634635	65.1187	0.634635	69.2144	109.744	0		Non-cancer 1 [SH78260_Cell2]	10.5707	0.634635	21.1414	0.634635	46.334	0		Non-cancer 1 [SH78260_Cell2]	0.634635	21.1414	0.634635	46.334	0.634635
	Non-cancer 1 [SH78260_Cell3]	0.271684	73.5677	0.349412	0								PR0591 Prostate Cancer	0.84792	263.562	74.3881	1				Non-cancer 1 [SH78260_Cell3]	64.2222	0.271684	0.271684	27.4741	28.88	2.38833	69.8409	0.271684	29.446	0.271684	61.7771	56.7678	0		Non-cancer 1 [SH78260_Cell3]	6.55684	0.271684	0.271684	0.271684	13.9288	0		Non-cancer 1 [SH78260_Cell3]	0.271684	0.271684	0.271684	13.9288	0.271684
	Non-cancer 1 [SH78260_Cell4]	0.346998	64.2667	0.346998	0								PR0593 Prostate Cancer	0.345558	96.9386	2.5245	1				Non-cancer 1 [SH78260_Cell4]	9.59977	0.346998	0.346998	0.346998	28.7004	6.42635	17.4966	0.346998	39.4239	0.346998	38.2662	83.0553	0		Non-cancer 1 [SH78260_Cell4]	0.346998	0.346998	0.346998	1.06881	24.0006	0		Non-cancer 1 [SH78260_Cell4]	0.346998	0.346998	1.06881	24.0006	0.346998
	Non-cancer 1 [SH78261_Cell1]	29.7744	236.058	31.0603	0								PR0594 Prostate Cancer	1.00626	361.537	7.93923	1				Non-cancer 1 [SH78261_Cell1]	52.3095	12.2695	0.832199	14.5002	46.4949	1.66324	75.0094	0.832199	45.6645	0.832199	108.459	169.249	0		Non-cancer 1 [SH78261_Cell1]	0.832199	3.7399	0.832199	0.832199	122.022	0		Non-cancer 1 [SH78261_Cell1]	3.7399	0.832199	0.832199	122.022	0.832199
	Non-cancer 1 [SH78261_Cell2]	8.50906	151.377	0.426909	0								PR0595 Prostate Cancer	0.690637	161.68	0.690637	1				Non-cancer 1 [SH78261_Cell2]	83.9815	1.36699	0.426909	18.4814	36.177	15.1055	80.8962	5.50217	63.7786	24.5559	59.5075	76.3206	0		Non-cancer 1 [SH78261_Cell2]	0.426909	5.28535	16.8188	8.26492	62.466	0		Non-cancer 1 [SH78261_Cell2]	5.28535	16.8188	8.26492	62.466	7.01285
	Non-cancer 1 [SH78261_Cell3]	0.610473	128.98	7.31065	0								PR0596 Prostate Cancer	1.31859	202.531	51.7684	1				Non-cancer 1 [SH78261_Cell3]	62.2499	0.610473	0.610473	23.901	0.610473	24.3188	18.9746	0.610473	32.4917	8.82135	81.346	102.75	0		Non-cancer 1 [SH78261_Cell3]	0.610473	0.610473	0.610473	0.610473	1.9172	0		Non-cancer 1 [SH78261_Cell3]	0.610473	0.610473	0.610473	1.9172	0.610473
	Non-cancer 1 [SH78261_Cell4]	0.572362	199.466	19.3331	0								PR0598 Prostate Cancer	13.1683	385.076	1.00556	1				Non-cancer 1 [SH78261_Cell4]	51.5536	0.572362	0.572362	8.01665	12.8616	33.942	41.9617	0.572362	39.4786	15.5733	29.8364	131.599	0		Non-cancer 1 [SH78261_Cell4]	0.572362	0.572362	11.0502	0.572362	24.5559	0		Non-cancer 1 [SH78261_Cell4]	0.572362	11.0502	0.572362	24.5559	0.572362
	Non-cancer 1 [SH78349_Cell3]	0.341984	129.607	0.341984	0								PR0601 Prostate Cancer	0.536258	102.466	0.536258	1				Non-cancer 1 [SH78349_Cell3]	17.3156	0.341984	3.29893	19.4137	27.7997	28.2465	73.4658	0.341984	41.9908	0.341984	98.5648	105.274	0		Non-cancer 1 [SH78349_Cell3]	16.0667	0.341984	0.341984	0.341984	11.4955	0		Non-cancer 1 [SH78349_Cell3]	0.341984	0.341984	0.341984	11.4955	0.341984
	Non-cancer 1 [SH78349_Cell4]	0.450313	105.201	0.450313	0								PR0602 Prostate Cancer	1.58777	486.4	1.58777	1				Non-cancer 1 [SH78349_Cell4]	1.61328	0.450313	0.450313	0.450313	12.3977	0.450313	22.5961	0.450313	1.01255	0.450313	66.7641	117.214	0		Non-cancer 1 [SH78349_Cell4]	0.450313	0.450313	0.450313	0.450313	1.30677	0		Non-cancer 1 [SH78349_Cell4]	0.450313	0.450313	0.450313	1.30677	0.450313
	Non-cancer 1 [SH78350_Cell1]	0.273953	67.79	5.96284	0								PR0604 Prostate Cancer	1.06437	206.93	1.06437	1				Non-cancer 1 [SH78350_Cell1]	0.273953	0.273953	0.273953	14.261	12.987	49.2824	1.36226	0.273953	18.4686	0.273953	38.2132	87.4266	0		Non-cancer 1 [SH78350_Cell1]	0.273953	0.273953	0.273953	0.273953	15.5841	0		Non-cancer 1 [SH78350_Cell1]	0.273953	0.273953	0.273953	15.5841	0.273953
	Non-cancer 1 [SH78350_Cell2]	2.53503	160.786	28.0125	0								PR0605 Prostate Cancer	1.22264	179.271	1.22264	1				Non-cancer 1 [SH78350_Cell2]	15.8345	0.628071	0.628071	3.32649	24.0173	30.4422	60.0462	0.628071	13.3707	15.4872	82.7106	82.7106	0		Non-cancer 1 [SH78350_Cell2]	14.7434	6.78336	0.628071	0.628071	31.0388	0		Non-cancer 1 [SH78350_Cell2]	6.78336	0.628071	0.628071	31.0388	0.628071
	Non-cancer 1 [SH78350_Cell4]	0.560972	92.3474	49.0099	0								PR0606 Prostate Cancer	3.71922	421.386	1.48761	1				Non-cancer 1 [SH78350_Cell4]	0.560972	0.560972	0.560972	9.70683	47.802	36.0019	42.8731	0.560972	58.8512	18.8305	67.9311	142.518	0		Non-cancer 1 [SH78350_Cell4]	0.560972	0.560972	34.9447	0.560972	0.560972	0		Non-cancer 1 [SH78350_Cell4]	0.560972	34.9447	0.560972	0.560972	0.560972
	Non-cancer 1 [SH78730_Cell3]	2.98763	99.9407	2.98763	0								PR0608 Prostate Cancer	2.47598	265.764	26.191	1				Non-cancer 1 [SH78730_Cell3]	2.98763	2.98763	2.98763	2.98763	10.8003	6.34667	44.9734	2.98763	6.11775	2.98763	200.575	163.597	0		Non-cancer 1 [SH78730_Cell3]	2.98763	2.98763	2.98763	2.98763	2.98763	0		Non-cancer 1 [SH78730_Cell3]	2.98763	2.98763	2.98763	2.98763	2.98763
	Non-cancer 1 [SH78351_Cell1]	4.59479	158.793	15.3376	0								PR0609 Prostate Cancer	27.2088	154.45	12.4494	1				Non-cancer 1 [SH78351_Cell1]	0.553249	0.553249	0.553249	30.7817	28.9602	56.3756	15.5086	0.553249	15.1055	0.553249	68.6887	176.681	0		Non-cancer 1 [SH78351_Cell1]	0.553249	0.553249	0.553249	0.553249	0.553249	0		Non-cancer 1 [SH78351_Cell1]	0.553249	0.553249	0.553249	0.553249	0.553249
	Non-cancer 1 [SH78351_Cell2]	24.6754	245.061	0.494485	0								PR0610 Prostate Cancer	7.4798	173.886	5.99184	1				Non-cancer 1 [SH78351_Cell2]	155.957	0.494485	0.494485	16.4612	34.4636	25.9022	130.328	2.805	21.3476	15.1684	78.0864	118.933	0		Non-cancer 1 [SH78351_Cell2]	20.6776	20.5633	0.494485	0.494485	53.9668	0		Non-cancer 1 [SH78351_Cell2]	20.5633	0.494485	0.494485	53.9668	0.494485
	Non-cancer 1 [SH78351_Cell3]	63.4699	71.6552	60.0462	0								PR0611 Prostate Cancer	0.967947	331.991	1.69937	1				Non-cancer 1 [SH78351_Cell3]	18.2775	0.931095	0.931095	6.89237	19.8491	50.2482	111.43	0.931095	27.1334	18.7654	116.002	94.1572	0		Non-cancer 1 [SH78351_Cell3]	0.931095	0.931095	0.931095	0.931095	8.17376	0		Non-cancer 1 [SH78351_Cell3]	0.931095	0.931095	0.931095	8.17376	0.931095
	Non-cancer 1 [SH78351_Cell4]	0.82302	261.742	13.3707	0								PR0612 Prostate Cancer	6.413	73.4658	25.1067	1				Non-cancer 1 [SH78351_Cell4]	16.4384	0.82302	0.82302	13.6516	61.0957	65.4808	77.6008	0.82302	13.8134	0.82302	122.701	265.395	0		Non-cancer 1 [SH78351_Cell4]	13.7656	0.82302	0.82302	0.82302	3.43188	0		Non-cancer 1 [SH78351_Cell4]	0.82302	0.82302	0.82302	3.43188	0.82302
	Non-cancer 1 [SH78352_Cell1]	1.07029	158.793	10.2106	0								PR0615 Prostate Cancer	7.83536	150.123	2.09652	1				Non-cancer 1 [SH78352_Cell1]	1.07029	1.07029	1.07029	1.07029	22.4711	1.07029	1.07029	1.07029	1.07029	1.07029	90.0716	195.361	0		Non-cancer 1 [SH78352_Cell1]	1.07029	1.07029	1.07029	1.07029	1.07029	0		Non-cancer 1 [SH78352_Cell1]	1.07029	1.07029	1.07029	1.07029	1.07029
	Non-cancer 1 [SH78352_Cell2]	18.7524	209.964	0.643049	0								PR0618 Prostate Cancer	1.37745	674.652	12.2525	1				Non-cancer 1 [SH78352_Cell2]	38.8542	0.643049	0.643049	13.6895	17.1722	3.35195	103.25	0.643049	43.3813	8.1342	114.167	84.9181	0		Non-cancer 1 [SH78352_Cell2]	19.9456	18.0259	0.643049	0.643049	24.59	0		Non-cancer 1 [SH78352_Cell2]	18.0259	0.643049	0.643049	24.59	0.643049
	Non-cancer 1 [SH78352_Cell3]	0.488693	130.418	21.6156	0								PR0619 Prostate Cancer	0.967276	64.8035	0.967276	1				Non-cancer 1 [SH78352_Cell3]	0.488693	0.488693	0.488693	0.488693	5.43771	0.488693	44.8489	0.488693	7.15524	0.488693	74.5429	93.9616	0		Non-cancer 1 [SH78352_Cell3]	0.488693	0.488693	0.488693	0.488693	0.488693	0		Non-cancer 1 [SH78352_Cell3]	0.488693	0.488693	0.488693	0.488693	0.488693
	Non-cancer 1 [SH78352_Cell4]	1.57789	97.6806	0.456916	0								PR0621 Prostate Cancer	1.04972	61.0111	1.04972	1				Non-cancer 1 [SH78352_Cell4]	11.4003	0.456916	0.456916	5.21259	18.2269	72.7563	33.5677	0.456916	35.2365	0.456916	57.4008	134.271	0		Non-cancer 1 [SH78352_Cell4]	7.7597	0.456916	0.456916	0.456916	6.57049	0		Non-cancer 1 [SH78352_Cell4]	0.456916	0.456916	0.456916	6.57049	0.456916
	Non-cancer 1 [SH78701_Cell1]	0.633756	119.18	22.3314	0								PR0624 Prostate Cancer	1.07998	105.055	11.2278	1				Non-cancer 1 [SH78701_Cell1]	51.4108	0.633756	0.633756	0.633756	33.9655	26.1547	40.6167	0.633756	31.233	12.0754	73.1609	136.997	0		Non-cancer 1 [SH78701_Cell1]	0.633756	0.633756	8.16244	0.633756	51.9842	0		Non-cancer 1 [SH78701_Cell1]	0.633756	8.16244	0.633756	51.9842	0.633756
	Non-cancer 1 [SH78701_Cell2]	7.15524	192.805	0.393381	0								PR0627 Prostate Cancer	0.352819	61.2229	4.56622	1				Non-cancer 1 [SH78701_Cell2]	30.2948	0.393381	0.393381	3.38698	11.4876	5.83204	50.8086	20.9518	31.2763	0.393381	93.5717	65.4354	0		Non-cancer 1 [SH78701_Cell2]	0.393381	5.93398	0.393381	0.393381	16.1113	0		Non-cancer 1 [SH78701_Cell2]	5.93398	0.393381	0.393381	16.1113	0.393381
	Non-cancer 1 [SH78701_Cell3]	0.301243	99.4569	9.41525	0								PR0628 Prostate Cancer	6.40412	107.709	3.24226	1				Non-cancer 1 [SH78701_Cell3]	6.3687	41.384	0.301243	2.87787	21.9934	11.9174	40.7859	0.301243	45.538	1.50525	73.8231	71.0124	0		Non-cancer 1 [SH78701_Cell3]	5.79577	0.301243	0.301243	7.41784	40.8992	0		Non-cancer 1 [SH78701_Cell3]	0.301243	0.301243	7.41784	40.8992	0.301243
	Non-cancer 1 [SH78701_Cell4]	0.824162	144.007	0.824162	0								PR0630 Prostate Cancer	0.695923	280.917	6.19885	1				Non-cancer 1 [SH78701_Cell4]	20.7638	0.824162	0.824162	60.1711	9.42832	72.9077	34.6792	0.824162	68.9749	0.824162	45.823	183.038	0		Non-cancer 1 [SH78701_Cell4]	0.824162	0.824162	2.05196	0.824162	0.824162	0		Non-cancer 1 [SH78701_Cell4]	0.824162	2.05196	0.824162	0.824162	0.824162
	Non-cancer 1 [SH78P57_Cell2]	14.1037	201.691	0.726483	0								PR0631 Prostate Cancer	0.580754	77.2252	4.48466	1				Non-cancer 1 [SH78P57_Cell2]	25.4925	0.726483	0.726483	9.24069	33.5212	25.6165	55.7152	1.25614	14.3701	7.28536	82.1393	102.537	0		Non-cancer 1 [SH78P57_Cell2]	0.726483	0.726483	0.726483	0.726483	42.4296	0		Non-cancer 1 [SH78P57_Cell2]	0.726483	0.726483	0.726483	42.4296	0.726483
	Non-cancer 1 [SH78P57_Cell3]	0.67315	180.268	5.54044	0								PR0632 Prostate Cancer	0.56331	73.2623	0.56331	1				Non-cancer 1 [SH78P57_Cell3]	16.0555	12.3634	22.3779	0.67315	4.38933	28.5417	47.7689	0.67315	42.9623	0.67315	106.595	72.0037	0		Non-cancer 1 [SH78P57_Cell3]	11.656	0.67315	12.295	7.20501	12.0922	0		Non-cancer 1 [SH78P57_Cell3]	0.67315	12.295	7.20501	12.0922	0.67315
	Non-cancer 1 [SH78706_Cell1]	1.35754	107.635	1.35754	0								PR0633 Prostate Cancer	0.643495	80.8401	5.6451	1				Non-cancer 1 [SH78706_Cell1]	46.3661	1.35754	1.35754	1.35754	37.8704	23.1349	69.3585	1.35754	116.162	1.74231	49.4192	89.5114	0		Non-cancer 1 [SH78706_Cell1]	1.35754	1.35754	1.35754	1.35754	1.35754	0		Non-cancer 1 [SH78706_Cell1]	1.35754	1.35754	1.35754	1.35754	5.59446
	Non-cancer 1 [SH78706_Cell2]	10.659	140.653	0.713013	0								PR0634 Prostate Cancer	6.52962	199.19	0.695441	1				Non-cancer 1 [SH78706_Cell2]	34.9689	0.713013	6.72251	6.94994	22.769	0.713013	69.2624	4.48777	43.2012	0.713013	49.6596	56.493	0		Non-cancer 1 [SH78706_Cell2]	66.0735	8.58608	5.38893	0.713013	44.109	0		Non-cancer 1 [SH78706_Cell2]	8.58608	5.38893	0.713013	44.109	0.713013
	Non-cancer 1 [SH78P57_Cell4]	0.635075	244.383	0.635075	0								PR0635 Prostate Cancer	0.503478	111.276	8.94449	1				Non-cancer 1 [SH78P57_Cell4]	24.0839	0.635075	0.635075	0.635075	99.0442	28.5813	38.2662	0.635075	0.635075	0.635075	38.5859	133.158	0		Non-cancer 1 [SH78P57_Cell4]	0.635075	0.635075	4.62996	0.635075	1.78262	0		Non-cancer 1 [SH78P57_Cell4]	0.635075	4.62996	0.635075	1.78262	0.635075
	Non-cancer 1 [SH78706_Cell4]	31.3849	255.468	24.2683	0								PR0636 Prostate Cancer	0.759962	54.2293	0.759962	1				Non-cancer 1 [SH78706_Cell4]	1.29504	130.599	12.295	1.29504	170.426	16.4384	145.714	326.288	109.592	1.29504	227.386	77.1182	0		Non-cancer 1 [SH78706_Cell4]	2.56507	123.897	30.6539	73.2623	212.6	0		Non-cancer 1 [SH78706_Cell4]	123.897	30.6539	73.2623	212.6	9.58647
	Non-cancer 1 [SH78707_Cell1]	2.04202	230.081	2.04202	0								PR0637 Prostate Cancer	12.1257	42.1658	0.313166	1				Non-cancer 1 [SH78707_Cell1]	84.4485	2.04202	2.04202	18.5198	24.0173	13.1319	49.4192	2.04202	26.6119	8.30511	101.125	180.894	0		Non-cancer 1 [SH78707_Cell1]	2.04202	8.31087	2.04202	2.04202	61.2229	0		Non-cancer 1 [SH78707_Cell1]	8.31087	2.04202	2.04202	61.2229	2.04202
	Non-cancer 1 [SH78707_Cell2]	29.94	222.552	1.7593	0								PR0638 Prostate Cancer	0.986917	269.287	0.986917	1				Non-cancer 1 [SH78707_Cell2]	90.6352	1.7593	1.7593	62.7699	3.12748	33.6375	65.0736	1.7593	14.9285	19.4271	77.2252	58.6476	0		Non-cancer 1 [SH78707_Cell2]	1.7593	1.7593	14.1625	1.7593	38.6394	0		Non-cancer 1 [SH78707_Cell2]	1.7593	14.1625	1.7593	38.6394	4.76343
	Non-cancer 1 [SH78707_Cell3]	1.12272	142.617	1.12272	0								PR0639 Prostate Cancer	7.66348	99.388	20.807	1				Non-cancer 1 [SH78707_Cell3]	26.7413	1.12272	1.12272	1.12272	1.12272	24.7439	46.2057	1.12272	25.5102	1.12272	45.9502	135.58	0		Non-cancer 1 [SH78707_Cell3]	3.25577	1.12272	1.12272	1.12272	1.12272	0		Non-cancer 1 [SH78707_Cell3]	1.12272	1.12272	1.12272	1.12272	1.12272
	Non-cancer 1 [SH78708_Cell1]	1.07029	124.586	1.07029	0								PR0640 Prostate Cancer	11.7046	79.2863	1.60436	1				Non-cancer 1 [SH78708_Cell1]	27.3032	21.8112	1.07029	1.07029	18.9221	24.6241	40.2244	36.3277	273.046	1.07029	67.4619	82.9977	0		Non-cancer 1 [SH78708_Cell1]	23.9508	1.07029	1.07029	16.6795	23.8514	0		Non-cancer 1 [SH78708_Cell1]	1.07029	1.07029	16.6795	23.8514	12.2185
	Non-cancer 1 [SH78P58_Cell2]	1.39378	403.102	1.39378	0								PR0641 Prostate Cancer	2.13613	133.251	27.742	1				Non-cancer 1 [SH78P58_Cell2]	60.2129	1.39378	1.39378	10.9891	83.1129	1.39378	14.0354	1.39378	10.6221	1.39378	160.898	167.847	0		Non-cancer 1 [SH78P58_Cell2]	1.39378	1.39378	1.39378	1.39378	8.40938	0		Non-cancer 1 [SH78P58_Cell2]	1.39378	1.39378	1.39378	8.40938	1.39378
	Non-cancer 1 [SH78708_Cell3]	43.0219	184.951	41.9617	0								PR0642 Prostate Cancer	17.436	90.8239	11.5035	1				Non-cancer 1 [SH78708_Cell3]	31.2547	31.7569	2.2253	2.2253	117.214	2.2253	43.0219	36.4539	163.031	2.2253	99.2503	139.488	0		Non-cancer 1 [SH78708_Cell3]	35.261	2.2253	46.3019	10.5268	13.8422	0		Non-cancer 1 [SH78708_Cell3]	2.2253	46.3019	10.5268	13.8422	2.2253
	Non-cancer 1 [SH78708_Cell4]	45.9821	308.901	1.71238	0								PR0643 Prostate Cancer	5.85228	68.2142	3.35893	1				Non-cancer 1 [SH78708_Cell4]	1.71238	27.5122	1.71238	1.71238	55.1772	39.7257	23.9674	27.1146	133.436	1.71238	135.392	221.936	0		Non-cancer 1 [SH78708_Cell4]	68.6411	1.71238	30.2319	1.71238	84.5657	0		Non-cancer 1 [SH78708_Cell4]	1.71238	30.2319	1.71238	84.5657	25.9561
	Non-cancer 1 [SH78709_Cell1]	9.46105	120.593	1.25788	0								PR0645 Prostate Cancer	1.0403	18.9352	1.0403	1				Non-cancer 1 [SH78709_Cell1]	43.7436	1.25788	1.25788	1.25788	10.4614	19.9594	49.9011	1.25788	50.4926	42.7544	78.8479	130.418	0		Non-cancer 1 [SH78709_Cell1]	1.25788	1.25788	17.3036	6.89237	41.0412	0		Non-cancer 1 [SH78709_Cell1]	1.25788	17.3036	6.89237	41.0412	72.7059
	Non-cancer 1 [SH78P58_Cell3]	1.22434	101.899	0.356259	0								PR0646 Prostate Cancer	8.56825	136.618	18.9483	1				Non-cancer 1 [SH78P58_Cell3]	23.4579	0.356259	0.356259	0.356259	29.4664	6.86376	59.8384	13.718	40.7859	0.356259	89.3255	52.0924	0		Non-cancer 1 [SH78P58_Cell3]	23.6866	0.356259	0.356259	0.356259	31.7129	0		Non-cancer 1 [SH78P58_Cell3]	0.356259	0.356259	0.356259	31.7129	0.356259
	Non-cancer 1 [SH78709_Cell4]	107.56	79.5616	32	0								PR0648 Prostate Cancer	0.553632	66.9494	3.94767	1				Non-cancer 1 [SH78709_Cell4]	180.769	106.227	1.00835	19.1199	22.5648	26.0101	27.2465	225.659	204.648	156.173	8.91973	125.453	0		Non-cancer 1 [SH78709_Cell4]	6.04189	1.00835	1.00835	1.00835	1.00835	0		Non-cancer 1 [SH78709_Cell4]	1.00835	1.00835	1.00835	1.00835	1.00835
	Non-cancer 1 [SH78P58_Cell4]	0.267943	111.122	0.267943	0								PR0650 Prostate Cancer	0.408384	97.8839	2.1901	1				Non-cancer 1 [SH78P58_Cell4]	8.82135	0.267943	0.267943	0.267943	22.991	2.0734	14.1919	0.267943	32.2897	0.267943	49.1459	61.0111	0		Non-cancer 1 [SH78P58_Cell4]	0.267943	0.267943	0.267943	0.267943	0.267943	0		Non-cancer 1 [SH78P58_Cell4]	0.267943	0.267943	0.267943	0.267943	0.267943
	Non-cancer 1 [SH78711_Cell2]	38.5591	304.015	1.70527	0								PR0651 Prostate Cancer	0.596668	63.4259	4.46605	1				Non-cancer 1 [SH78711_Cell2]	61.0111	49.3507	1.70527	33.5677	1.70527	1.70527	133.158	74.3366	187.923	1.70527	272.101	85.4495	0		Non-cancer 1 [SH78711_Cell2]	204.364	40.2244	1.70527	1.70527	125.366	0		Non-cancer 1 [SH78711_Cell2]	40.2244	1.70527	1.70527	125.366	1.70527
	Non-cancer 1 [SH78711_Cell3]	4.87702	190.811	1.74957	0								PR0652 Prostate Cancer	0.631564	81.4024	14.9389	1				Non-cancer 1 [SH78711_Cell3]	103.25	1.74957	1.74957	2.1495	1.74957	1.74957	156.824	1.74957	38.3193	2.45717	93.442	95.2733	0		Non-cancer 1 [SH78711_Cell3]	33.9655	62.1206	1.74957	1.74957	59.0146	0		Non-cancer 1 [SH78711_Cell3]	62.1206	1.74957	1.74957	59.0146	1.74957
	Non-cancer 1 [SH78711_Cell4]	0.949342	139.392	0.949342	0								PR0653 Prostate Cancer	0.683968	46.5594	0.683968	1				Non-cancer 1 [SH78711_Cell4]	18.5841	0.949342	0.949342	9.82189	11.9009	23.3443	46.1737	0.949342	42.1073	0.949342	56.1806	118.275	0		Non-cancer 1 [SH78711_Cell4]	0.949342	23.8845	0.949342	0.949342	0.949342	0		Non-cancer 1 [SH78711_Cell4]	23.8845	0.949342	0.949342	0.949342	57.2023
	Non-cancer 1 [SH78P59_Cell1]	7.89533	146.525	0.679714	0								PR0658 Prostate Cancer	0.720465	82.0823	0.720465	1				Non-cancer 1 [SH78P59_Cell1]	24.573	0.679714	0.679714	0.679714	39.2603	21.9477	52.4911	0.679714	0.679714	8.6638	77.7085	74.8536	0		Non-cancer 1 [SH78P59_Cell1]	0.679714	0.679714	22.6274	0.679714	0.679714	0		Non-cancer 1 [SH78P59_Cell1]	0.679714	22.6274	0.679714	0.679714	0.679714
	Non-cancer 1 [SH78P59_Cell2]	0.536258	206.643	1.68413	0								PR0659 Prostate Cancer	0.454704	200.854	2.72263	1				Non-cancer 1 [SH78P59_Cell2]	0.536258	0.536258	0.536258	28.6011	14.0646	0.536258	24.0339	0.536258	43.1414	1.11034	103.824	95.4716	0		Non-cancer 1 [SH78P59_Cell2]	8.17376	0.536258	0.536258	0.536258	18.6228	0		Non-cancer 1 [SH78P59_Cell2]	0.536258	0.536258	0.536258	18.6228	0.536258
	Non-cancer 1 [SH78P59_Cell3]	0.369335	190.811	0.369335	0								PR0660 Prostate Cancer	6.80691	39.8912	12.536	1				Non-cancer 1 [SH78P59_Cell3]	8.10606	21.9934	0.369335	0.369335	36.3781	0.730016	25.9022	27.5122	23.7359	0.369335	104.982	45.6961	0		Non-cancer 1 [SH78P59_Cell3]	16.8304	0.369335	0.369335	8.27638	44.2314	0		Non-cancer 1 [SH78P59_Cell3]	0.369335	0.369335	8.27638	44.2314	0.369335
	Non-cancer 1 [SH78713_Cell1]	52.9295	239.022	1.55725	0								PR0662 Prostate Cancer	1.0367	106.006	1.0367	1				Non-cancer 1 [SH78713_Cell1]	293.049	105.786	1.55725	1.55725	1.55725	1.55725	149.811	1.55725	220.25	119.428	14.6112	140.167	0		Non-cancer 1 [SH78713_Cell1]	1.55725	72.9077	1.55725	1.55725	83.1705	0		Non-cancer 1 [SH78713_Cell1]	72.9077	1.55725	1.55725	83.1705	1.55725
	Non-cancer 1 [SH78713_Cell2]	36.4286	230.56	8.68785	0								PR0664 Prostate Cancer	0.612593	14.42	0.612593	1				Non-cancer 1 [SH78713_Cell2]	93.2479	1.25788	1.25788	5.01066	1.25788	34.5592	82.1393	3.88523	113.221	15.5409	81.7984	113.457	0		Non-cancer 1 [SH78713_Cell2]	1.25788	29.4664	1.25788	9.60643	36.4034	0		Non-cancer 1 [SH78713_Cell2]	29.4664	1.25788	9.60643	36.4034	27.436
	Non-cancer 1 [SH78713_Cell3]	1.49174	256.178	1.49174	0								PR0665 Prostate Cancer	0.792235	31.6032	8.6458	1				Non-cancer 1 [SH78713_Cell3]	19.2528	24.6583	37.0397	1.49174	9.31141	1.49174	75.5312	91.2656	78.8479	1.49174	68.7363	39.342	0		Non-cancer 1 [SH78713_Cell3]	30.2529	1.49174	16.0555	17.0654	61.4781	0		Non-cancer 1 [SH78713_Cell3]	1.49174	16.0555	17.0654	61.4781	1.49174
	Non-cancer 1 [SH78713_Cell4]	2.87986	108.383	2.87986	0								PR0667 Prostate Cancer	0.473685	101.266	0.473685	1				Non-cancer 1 [SH78713_Cell4]	2.87986	45.4749	2.87986	2.87986	2.87986	2.87986	140.556	2.87986	115.2	2.87986	120.426	79.012	0		Non-cancer 1 [SH78713_Cell4]	2.87986	2.87986	2.87986	40.8708	2.87986	0		Non-cancer 1 [SH78713_Cell4]	2.87986	2.87986	40.8708	2.87986	2.87986
	Non-cancer 1 [SH78P59_Cell4]	0.453445	100.357	0.453445	0								PR0668 Prostate Cancer	0.439825	31.3414	0.439825	1				Non-cancer 1 [SH78P59_Cell4]	72.4041	0.453445	0.453445	7.96128	30.0023	0.453445	29.4256	26.2637	28.9401	0.453445	55.139	61.9916	0		Non-cancer 1 [SH78P59_Cell4]	0.453445	0.453445	0.453445	0.453445	0.453445	0		Non-cancer 1 [SH78P59_Cell4]	0.453445	0.453445	0.453445	0.453445	0.453445
	Non-cancer 1 [SH78714_Cell3]	6.5796	319.573	2.22993	0								PR0669 Prostate Cancer	1.08749	76.3206	23.6047	1				Non-cancer 1 [SH78714_Cell3]	32.3793	2.22993	2.22993	2.22993	27.8383	45.067	101.125	16.089	25.2288	19.5758	89.8845	174.853	0		Non-cancer 1 [SH78714_Cell3]	2.22993	11.1116	2.22993	2.22993	11.786	0		Non-cancer 1 [SH78714_Cell3]	11.1116	2.22993	2.22993	11.786	2.22993
	Non-cancer 1 [SH78714_Cell4]	1.59328	119.594	109.744	0								PR0670 Prostate Cancer	7.72749	216.617	0.694959	1				Non-cancer 1 [SH78714_Cell4]	1.59328	1.59328	1.59328	1.59328	102.608	1.59328	24.0173	1.59328	13.1866	1.59328	76.5855	231.2	0		Non-cancer 1 [SH78714_Cell4]	1.59328	1.59328	1.59328	1.59328	1.59328	0		Non-cancer 1 [SH78714_Cell4]	1.59328	1.59328	1.59328	1.59328	27.6652
	Non-cancer 1 [SH78715_Cell1]	1.30224	57.0043	1.30224	0								PR0671 Prostate Cancer	4.95539	56.2195	6.22468	1				Non-cancer 1 [SH78715_Cell1]	10.346	1.30224	1.30224	1.30224	16.0555	26.575	43.8955	1.30224	18.7134	1.30224	73.6697	89.1399	0		Non-cancer 1 [SH78715_Cell1]	1.30224	1.30224	4.51273	1.30224	1.30224	0		Non-cancer 1 [SH78715_Cell1]	1.30224	4.51273	1.30224	1.30224	1.30224
	Non-cancer 1 [SH78715_Cell2]	1.70764	149.396	1.70764	0								PR0672 Prostate Cancer	0.447202	20.6204	0.447202	1				Non-cancer 1 [SH78715_Cell2]	1.70764	1.70764	1.70764	1.70764	18.4302	1.70764	3.12098	1.70764	39.4513	6.2941	98.0877	109.289	0		Non-cancer 1 [SH78715_Cell2]	1.70764	1.70764	1.70764	1.70764	1.70764	0		Non-cancer 1 [SH78715_Cell2]	1.70764	1.70764	1.70764	1.70764	1.70764
	Non-cancer 1 [SH78715_Cell3]	1.79005	162.017	1.79005	0								PR0674 Prostate Cancer	0.294635	82.6533	0.294635	1				Non-cancer 1 [SH78715_Cell3]	36.9884	1.79005	1.79005	28.7602	35.8525	12.1594	48.0345	1.79005	18.8566	1.79005	95.4055	141.24	0		Non-cancer 1 [SH78715_Cell3]	1.79005	1.79005	2.95878	1.79005	1.79005	0		Non-cancer 1 [SH78715_Cell3]	1.79005	2.95878	1.79005	1.79005	1.79005
	Non-cancer 1 [SH78715_Cell4]	1.08373	120.176	1.08373	0								PR0675 Prostate Cancer	0.687294	140.946	0.510152	1				Non-cancer 1 [SH78715_Cell4]	1.08373	1.08373	1.08373	1.08373	14.9492	3.05463	63.2941	1.08373	12.3206	1.08373	60.5477	124.759	0		Non-cancer 1 [SH78715_Cell4]	1.08373	1.08373	9.42178	1.08373	7.50577	0		Non-cancer 1 [SH78715_Cell4]	1.08373	9.42178	1.08373	7.50577	1.08373
	Non-cancer 1 [SH78716_Cell2]	1.38223	123.212	1.38223	0								PR0676 Prostate Cancer	0.168872	50.3528	4.81655	1				Non-cancer 1 [SH78716_Cell2]	16.0444	1.38223	1.38223	1.38223	28.3053	1.38223	50.0744	1.38223	8.80303	14.7128	75.6884	43.4113	0		Non-cancer 1 [SH78716_Cell2]	1.38223	1.38223	10.6886	1.38223	1.38223	0		Non-cancer 1 [SH78716_Cell2]	1.38223	10.6886	1.38223	1.38223	1.38223
	Non-cancer 1 [SH78716_Cell3]	1.30586	103.036	1.30586	0								PR0677 Prostate Cancer	0.293819	23.5556	6.89237	1				Non-cancer 1 [SH78716_Cell3]	9.15145	1.30586	1.30586	1.30586	1.30586	35.3589	82.0255	4.79989	26.1366	1.30586	91.1392	103.465	0		Non-cancer 1 [SH78716_Cell3]	1.30586	1.30586	1.30586	1.30586	27.4931	0		Non-cancer 1 [SH78716_Cell3]	1.30586	1.30586	1.30586	27.4931	1.30586
	Non-cancer 1 [SH78717_Cell1]	2.63353	167.73	2.63353	0								PR0678 Prostate Cancer	0.229092	90.1965	14.1428	1				Non-cancer 1 [SH78717_Cell1]	2.63353	2.63353	14.5505	2.63353	12.0503	2.63353	16.5069	2.63353	20.2381	2.63353	39.4786	68.2615	0		Non-cancer 1 [SH78717_Cell1]	2.63353	2.63353	2.63353	2.63353	4.81655	0		Non-cancer 1 [SH78717_Cell1]	2.63353	2.63353	2.63353	4.81655	2.63353
	Non-cancer 1 [SH78717_Cell2]	8.51496	215.269	1.6783	0								PR0679 Prostate Cancer	0.672684	58.2425	0.672684	1				Non-cancer 1 [SH78717_Cell2]	80.2817	1.6783	1.6783	1.6783	51.1974	30.2319	35.9769	1.6783	58.3233	15.5086	116.889	111.353	0		Non-cancer 1 [SH78717_Cell2]	1.6783	33.0139	1.6783	1.6783	30.6752	0		Non-cancer 1 [SH78717_Cell2]	33.0139	1.6783	1.6783	30.6752	1.6783
	Non-cancer 1 [SH78717_Cell3]	1.24487	111.585	9.79469	0								PR0681 Prostate Cancer	0.799406	134.085	0.799406	1				Non-cancer 1 [SH78717_Cell3]	16.1672	1.24487	1.24487	1.24487	3.53816	1.41519	4.08971	1.24487	16.2571	1.24487	97.5453	114.246	0		Non-cancer 1 [SH78717_Cell3]	1.24487	1.24487	1.24487	1.24487	1.24487	0		Non-cancer 1 [SH78717_Cell3]	1.24487	1.24487	1.24487	1.24487	1.24487
	Non-cancer 1 [SH78717_Cell4]	1.26663	159.786	15.1579	0								PR0682 Prostate Cancer	29.2223	132.698	0.783497	1				Non-cancer 1 [SH78717_Cell4]	34.5353	1.26663	1.26663	1.26663	30.739	48.8742	31.2114	1.26663	31.3414	1.26663	60.7158	115.52	0		Non-cancer 1 [SH78717_Cell4]	1.26663	1.26663	11.0962	1.26663	46.8183	0		Non-cancer 1 [SH78717_Cell4]	1.26663	11.0962	1.26663	46.8183	1.26663
	Non-cancer 1 [SH78718_Cell1]	2.79529	210.256	2.79529	0								PR0685 Prostate Cancer	0.407254	38.1338	58.0008	1				Non-cancer 1 [SH78718_Cell1]	26.9087	2.79529	2.79529	2.79529	2.79529	2.79529	79.2314	2.79529	39.6157	2.79529	98.4965	136.807	0		Non-cancer 1 [SH78718_Cell1]	2.79529	2.79529	19.0669	2.79529	2.79529	0		Non-cancer 1 [SH78718_Cell1]	2.79529	19.0669	2.79529	2.79529	2.79529
	Non-cancer 1 [SH78718_Cell2]	1.05848	81.0084	1.05848	0								PR0687 Prostate Cancer	0.883928	121.853	7.58947	1				Non-cancer 1 [SH78718_Cell2]	16.8421	1.05848	1.05848	1.05848	34.3681	16.4498	61.606	1.05848	16.156	1.05848	58.2829	54.2669	0		Non-cancer 1 [SH78718_Cell2]	1.05848	48.8742	1.05848	1.05848	1.05848	0		Non-cancer 1 [SH78718_Cell2]	48.8742	1.05848	1.05848	1.05848	1.05848
	Non-cancer 1 [SH78718_Cell3]	2.25168	238.856	2.25168	0								PR0689 Prostate Cancer	0.616426	171.373	42.784	1				Non-cancer 1 [SH78718_Cell3]	43.0518	2.25168	16.2797	7.04207	2.25168	2.25168	38.7198	2.25168	69.0706	2.25168	133.251	161.233	0		Non-cancer 1 [SH78718_Cell3]	2.25168	2.25168	2.25168	17.9387	12.7462	0		Non-cancer 1 [SH78718_Cell3]	2.25168	2.25168	17.9387	12.7462	25.581
	Non-cancer 1 [SH78718_Cell4]	47.6036	148.983	2.70195	0								PR0690 Prostate Cancer	0.742262	144.808	27.2654	1				Non-cancer 1 [SH78718_Cell4]	2.70195	2.70195	12.7994	33.8011	50.8086	23.2636	83.8071	2.70195	269.1	2.70195	108.684	214.971	0		Non-cancer 1 [SH78718_Cell4]	2.70195	2.70195	2.70195	2.70195	2.70195	0		Non-cancer 1 [SH78718_Cell4]	2.70195	2.70195	2.70195	2.70195	9.54669
	Non-cancer 1 [SH78719_Cell1]	53.7801	169.601	2.34892	0								PR0691 Prostate Cancer	24.6241	139.295	17.1246	1				Non-cancer 1 [SH78719_Cell1]	30.0647	2.34892	2.34892	2.34892	32.7177	7.02744	67.0423	2.34892	68.7363	14.8563	48.7388	109.289	0		Non-cancer 1 [SH78719_Cell1]	3.34267	2.34892	2.34892	19.8904	62.4227	0		Non-cancer 1 [SH78719_Cell1]	2.34892	2.34892	19.8904	62.4227	14.43
	Non-cancer 1 [SH78719_Cell2]	48.6376	181.648	8.03891	0								PR0692 Prostate Cancer	1.17446	85.6274	0.483638	1				Non-cancer 1 [SH78719_Cell2]	122.956	1.20581	1.20581	1.20581	25.4043	1.20581	97.2078	9.93142	73.3131	1.20581	81.9686	69.551	0		Non-cancer 1 [SH78719_Cell2]	1.20581	26.89	21.963	1.20581	7.64226	0		Non-cancer 1 [SH78719_Cell2]	26.89	21.963	1.20581	7.64226	1.20581
	Non-cancer 1 [SH78719_Cell3]	1.2544	183.419	1.2544	0								PR0693 Prostate Cancer	0.802181	117.214	11.1193	1				Non-cancer 1 [SH78719_Cell3]	146.423	1.2544	1.2544	1.2544	3.37995	1.2544	80.7282	1.2544	53.7056	1.2544	67.884	105.347	0		Non-cancer 1 [SH78719_Cell3]	13.445	1.2544	17.0299	1.2544	1.2544	0		Non-cancer 1 [SH78719_Cell3]	1.2544	17.0299	1.2544	1.2544	1.2544
	Non-cancer 1 [SH78719_Cell4]	5.71202	71.4568	8.39191	0								PR0694 Prostate Cancer	8.62187	80.2817	0.527777	1				Non-cancer 1 [SH78719_Cell4]	53.4086	0.437089	0.437089	7.66348	39.0974	14.723	37.1683	0.437089	33.895	9.44794	61.5207	89.6356	0		Non-cancer 1 [SH78719_Cell4]	13.7275	0.437089	2.95672	1.46104	41.6718	0		Non-cancer 1 [SH78719_Cell4]	0.437089	2.95672	1.46104	41.6718	0.437089
	Non-cancer 1 [SH78720_Cell1]	3.56771	123.041	3.28297	0								PR0695 Prostate Cancer	4.76013	85.9246	3.5603	1				Non-cancer 1 [SH78720_Cell1]	60.4638	1.12584	1.12584	10.2248	1.12584	22.3004	60.0462	1.12584	37.1425	1.12584	68.5935	114.167	0		Non-cancer 1 [SH78720_Cell1]	6.35988	1.12584	1.12584	1.12584	33.2896	0		Non-cancer 1 [SH78720_Cell1]	1.12584	1.12584	1.12584	33.2896	1.12584
	Non-cancer 1 [SH78720_Cell2]	13.9772	185.851	1.28521	0								PR0697 Prostate Cancer	0.433769	36.6312	0.433769	1				Non-cancer 1 [SH78720_Cell2]	88.647	8.06682	1.2466	12.6407	5.19455	7.44876	35.9271	1.2466	40.2523	1.2466	70.0834	70.4731	0		Non-cancer 1 [SH78720_Cell2]	17.6672	6.97407	1.2466	3.73731	12.9601	0		Non-cancer 1 [SH78720_Cell2]	6.97407	1.2466	3.73731	12.9601	1.2466
	Non-cancer 1 [SH78720_Cell3]	8.50317	409.296	7.47462	0								PR0699 Prostate Cancer	0.29179	57.4406	4.299	1				Non-cancer 1 [SH78720_Cell3]	164.62	2.42503	1.23885	2.76063	1.23885	1.85575	48.5366	1.23885	31.4285	1.23885	78.9025	105.786	0		Non-cancer 1 [SH78720_Cell3]	19.753	1.23885	1.23885	4.27226	40.1409	0		Non-cancer 1 [SH78720_Cell3]	1.23885	1.23885	4.27226	40.1409	1.23885
	Non-cancer 1 [SH78721_Cell1]	5.86853	171.017	19.0934	0								PR0700 Prostate Cancer	8.10606	48.1012	5.8726	1				Non-cancer 1 [SH78721_Cell1]	104.982	1.77399	1.77399	46.9808	60.5057	15.4764	60.0462	1.77399	69.8409	1.77399	66.8567	186.238	0		Non-cancer 1 [SH78721_Cell1]	10.2532	1.77399	15.9005	1.77399	1.77399	0		Non-cancer 1 [SH78721_Cell1]	1.77399	15.9005	1.77399	1.77399	1.77399
	Non-cancer 1 [SH78721_Cell2]	10.0631	77.9783	0.491751	0								PR0701 Prostate Cancer	0.385286	64.8934	7.55274	1				Non-cancer 1 [SH78721_Cell2]	56.3366	0.491751	0.491751	0.491751	9.19596	4.31991	34.9447	1.06881	37.4009	0.491751	47.1439	49.5221	0		Non-cancer 1 [SH78721_Cell2]	2.1901	1.8264	0.491751	0.491751	0.649319	0		Non-cancer 1 [SH78721_Cell2]	1.8264	0.491751	0.491751	0.649319	0.491751
	Non-cancer 1 [SH78721_Cell3]	60.4219	193.609	7.46944	0								PR0702 Prostate Cancer	0.5	131.234	5.61389	1				Non-cancer 1 [SH78721_Cell3]	48.3351	1.81378	1.81378	1.81378	1.81378	1.81378	30.1482	1.81378	1.81378	1.81378	62.7264	143.41	0		Non-cancer 1 [SH78721_Cell3]	1.81378	1.81378	1.81378	1.81378	13.595	0		Non-cancer 1 [SH78721_Cell3]	1.81378	1.81378	1.81378	13.595	1.81378
	Non-cancer 1 [SH78724_Cell1]	1.88818	94.3532	13.9095	0								PR0703 Prostate Cancer	22.5335	132.882	25.9741	1				Non-cancer 1 [SH78724_Cell1]	34.3205	1.88818	1.88818	1.88818	8.30511	23.2152	70.5708	1.88818	8.30511	1.88818	50.2482	97.8161	0		Non-cancer 1 [SH78724_Cell1]	1.88818	1.88818	1.88818	1.88818	22.0087	0		Non-cancer 1 [SH78724_Cell1]	1.88818	1.88818	1.88818	22.0087	1.88818
	Non-cancer 1 [SH78724_Cell2]	1.34443	124.155	1.34443	0								PR0704 Prostate Cancer	10.4252	52.6733	13.6422	1				Non-cancer 1 [SH78724_Cell2]	1.34443	1.34443	1.34443	1.34443	1.34443	1.34443	27.2276	1.34443	1.34443	1.34443	94.092	34.3681	0		Non-cancer 1 [SH78724_Cell2]	1.34443	1.34443	1.34443	1.34443	1.34443	0		Non-cancer 1 [SH78724_Cell2]	1.34443	1.34443	1.34443	1.34443	1.34443
	Non-cancer 1 [SH78724_Cell3]	5.92165	91.8368	7.4127	0								PR0705 Prostate Cancer	0.688248	83.4592	0.688248	1				Non-cancer 1 [SH78724_Cell3]	23.0549	0.580754	0.580754	0.580754	0.580754	0.580754	28.3446	0.580754	24.3357	0.580754	32.6497	48.9759	0		Non-cancer 1 [SH78724_Cell3]	3.75288	0.580754	0.580754	0.580754	8.55045	0		Non-cancer 1 [SH78724_Cell3]	0.580754	0.580754	0.580754	8.55045	0.580754
	Non-cancer 1 [SH78724_Cell4]	1.51992	108.684	15.1789	0								PR0706 Prostate Cancer	1.31585	55.9087	14.7434	1				Non-cancer 1 [SH78724_Cell4]	7.64756	3.47738	4.36808	1.51992	30.6752	69.1664	35.5062	26.5015	54.3045	1.51992	37.2198	102.537	0		Non-cancer 1 [SH78724_Cell4]	3.62505	9.88335	5.41515	1.51992	11.7452	0		Non-cancer 1 [SH78724_Cell4]	9.88335	5.41515	1.51992	11.7452	1.51992
	Non-cancer 1 [SH78726_Cell1]	18.7914	79.3413	0.820173	0								PR0707 Prostate Cancer	0.696406	44.57	17.2198	1				Non-cancer 1 [SH78726_Cell1]	42.3415	0.820173	0.820173	2.77984	16.6679	33.6842	41.5564	0.820173	39.5882	0.820173	40.1131	65.2543	0		Non-cancer 1 [SH78726_Cell1]	0.820173	0.820173	3.11666	0.820173	3.78161	0		Non-cancer 1 [SH78726_Cell1]	0.820173	3.11666	0.820173	3.78161	0.820173
	Non-cancer 1 [SH78726_Cell2]	3.15579	171.017	1.47223	0								PR0708 Prostate Cancer	8.80913	36.0268	4.97605	1				Non-cancer 1 [SH78726_Cell2]	17.8518	1.47223	1.47223	1.47223	5.34059	1.47223	57.0834	1.47223	53.2238	1.47223	42.9921	28.0708	0		Non-cancer 1 [SH78726_Cell2]	2.48113	1.47223	4.34092	1.47223	1.47223	0		Non-cancer 1 [SH78726_Cell2]	1.47223	4.34092	1.47223	1.47223	1.47223
	Non-cancer 1 [SH78726_Cell3]	1.42405	267.612	1.42405	0								PR0709 Prostate Cancer	9.14511	30.1482	2.3473	1				Non-cancer 1 [SH78726_Cell3]	1.42405	1.42405	1.42405	1.42405	10.1753	19.6438	40.4201	1.42405	13.699	1.42405	31.2114	89.8845	0		Non-cancer 1 [SH78726_Cell3]	1.42405	1.42405	5.86447	1.42405	28.1098	0		Non-cancer 1 [SH78726_Cell3]	1.42405	5.86447	1.42405	28.1098	1.42405
	Non-cancer 1 [SH51Z19_Cell1]	10.4904	24.1676	48.2013	0								PR0710 Prostate Cancer	41.298	336.625	10.7555	1				Non-cancer 1 [SH51Z19_Cell1]	13.4264	0.371903	13.1046	30.1482	42.6656	54.7201	80.7841	13.5011	42.3415	9.98664	61.2654	61.9916	0		Non-cancer 1 [SH51Z19_Cell1]	12.996	0.371903	7.04695	0.371903	218.577	0		Non-cancer 1 [SH51Z19_Cell1]	0.371903	7.04695	0.371903	218.577	13.8999
	Non-cancer 1 [SH51Z19_Cell2]	0.695441	82.1962	0.695441	0								PR0711 Prostate Cancer	10.1894	91.9004	8.28212	1				Non-cancer 1 [SH51Z19_Cell2]	0.695441	8.52677	0.695441	0.695441	78.3032	36.5804	90.6352	14.3204	32.8541	1.35004	107.709	26.5382	0		Non-cancer 1 [SH51Z19_Cell2]	48.7726	0.695441	10.7779	0.695441	65.3901	0		Non-cancer 1 [SH51Z19_Cell2]	0.695441	10.7779	0.695441	65.3901	0.695441
	Non-cancer 1 [SH51Z19_Cell3]	13.8326	136.051	32.8996	0								PR0712 Prostate Cancer	21.5856	42.5474	0.767373	1				Non-cancer 1 [SH51Z19_Cell3]	40.1966	0.385553	0.746907	1.54221	41.2122	23.6538	62.9441	0.385553	37.2198	35.8773	97.1404	59.9214	0		Non-cancer 1 [SH51Z19_Cell3]	0.385553	0.385553	18.6487	0.385553	32.9681	0		Non-cancer 1 [SH51Z19_Cell3]	0.385553	18.6487	0.385553	32.9681	11.2278
	Non-cancer 1 [SH51Z21_Cell3]	28.88	79.3963	18.3919	0								PR0713 Prostate Cancer	0.80107	48.7051	16.7374	1				Non-cancer 1 [SH51Z21_Cell3]	6.45313	0.618566	0.618566	30.8671	29.6303	0.618566	57.4406	0.618566	93.2479	0.618566	61.9486	81.685	0		Non-cancer 1 [SH51Z21_Cell3]	0.618566	14.3602	12.9063	0.618566	31.669	0		Non-cancer 1 [SH51Z21_Cell3]	14.3602	12.9063	0.618566	31.669	0.618566
	Non-cancer 1 [SH51Z21_Cell4]	23.8018	49.0438	8.36868	0								PR0714 Prostate Cancer	16.5413	86.2827	13.5292	1				Non-cancer 1 [SH51Z21_Cell4]	24.916	0.479965	1.089	3.10588	39.9743	0.479965	33.6375	0.479965	0.479965	24.5559	54.8721	84.39	0		Non-cancer 1 [SH51Z21_Cell4]	0.776469	0.479965	0.479965	0.479965	0.479965	0		Non-cancer 1 [SH51Z21_Cell4]	0.479965	0.479965	0.479965	0.479965	0.479965
	Non-cancer 1 [SH51Z23_Cell3]	0.558644	25.4572	9.6331	0								PR0715 Prostate Cancer	12.6057	12.1594	6.83054	1				Non-cancer 1 [SH51Z23_Cell3]	35.2365	0.558644	7.33095	0.558644	27.3411	156.39	72.5046	17.1246	81.5719	0.558644	83.1705	59.3428	0		Non-cancer 1 [SH51Z23_Cell3]	37.6349	0.558644	16.4384	9.6331	0.558644	0		Non-cancer 1 [SH51Z23_Cell3]	0.558644	16.4384	9.6331	0.558644	0.558644
	Non-cancer 1 [SH51Z27_Cell1]	0.702222	83.691	0.702222	0								PR0716 Prostate Cancer	15.7907	117.784	15.4229	1				Non-cancer 1 [SH51Z27_Cell1]	8.23632	0.702222	22.4711	3.63763	18.0885	29.6714	51.0203	0.702222	80.5046	25.4395	79.5616	82.7106	0		Non-cancer 1 [SH51Z27_Cell1]	17.7531	0.702222	0.702222	10.4035	67.1353	0		Non-cancer 1 [SH51Z27_Cell1]	0.702222	0.702222	10.4035	67.1353	7.10581
	Non-cancer 1 [SH51Z27_Cell3]	1.35472	14.5404	8.90737	0								PR0717 Prostate Cancer	0.525951	24.847	0.525951	1				Non-cancer 1 [SH51Z27_Cell3]	13.2783	0.356259	2.6926	0.356259	31.1034	5.34059	62.9878	0.356259	16.0555	2.97935	42.4002	44.109	0		Non-cancer 1 [SH51Z27_Cell3]	0.356259	0.356259	13.2783	0.356259	19.5758	0		Non-cancer 1 [SH51Z27_Cell3]	0.356259	13.2783	0.356259	19.5758	0.356259
	Non-cancer 1 [SH51Z27_Cell4]	18.2902	12.295	31.6251	0								PR0718 Prostate Cancer	14.3105	77.386	30.91	1				Non-cancer 1 [SH51Z27_Cell4]	15.5733	0.607518	45.6961	24.5049	53.2976	0.607518	9.36968	0.607518	11.992	40.3361	106.374	52.4911	0		Non-cancer 1 [SH51Z27_Cell4]	0.607518	0.607518	0.607518	0.607518	0.607518	0		Non-cancer 1 [SH51Z27_Cell4]	0.607518	0.607518	0.607518	0.607518	0.607518
	Non-cancer 1 [SH51Z39_Cell4]	0.895025	7.95025	7.54228	0								PR0719 Prostate Cancer	17.8271	84.0398	12.4407	1				Non-cancer 1 [SH51Z39_Cell4]	4.47845	0.575545	0.575545	0.575545	12.3462	0.575545	52.4183	0.575545	18.8305	0.575545	27.6844	11.4557	0		Non-cancer 1 [SH51Z39_Cell4]	0.575545	0.575545	36.7583	0.575545	0.575545	0		Non-cancer 1 [SH51Z39_Cell4]	0.575545	36.7583	0.575545	0.575545	0.575545
	Non-cancer 1 [SH51Z47_Cell1]	0.729005	5.19455	39.836	0								PR0720 Prostate Cancer	0.575944	14.3502	17.6672	1				Non-cancer 1 [SH51Z47_Cell1]	6.92589	0.729005	11.1579	15.8235	13.9578	54.4175	37.0654	9.9659	5.12304	13.1046	109.82	100.218	0		Non-cancer 1 [SH51Z47_Cell1]	0.729005	0.729005	52.8928	0.729005	0.729005	0		Non-cancer 1 [SH51Z47_Cell1]	0.729005	52.8928	0.729005	0.729005	12.5795
	Non-cancer 1 [SH51Z48_Cell4]	43.5621	65.1639	54.0042	0								PR0721 Prostate Cancer	23.1189	36.8349	2.37512	1				Non-cancer 1 [SH51Z48_Cell4]	25.9561	2.58291	0.595841	24.1174	42.6065	17.5451	52.7829	7.87893	67.5086	0.595841	79.2314	75.5835	0		Non-cancer 1 [SH51Z48_Cell4]	0.595841	0.595841	8.40356	10.2674	17.0654	0		Non-cancer 1 [SH51Z48_Cell4]	0.595841	8.40356	10.2674	17.0654	0.595841
	Non-cancer 1 [SH51Z57_Cell4]	25.7232	27.0396	0.426613	0								PR0722 Prostate Cancer	31.3632	123.469	28.9602	1				Non-cancer 1 [SH51Z57_Cell4]	3.44618	0.426613	1.78139	9.04424	54.3798	25.5987	73.4658	4.54412	45.6328	0.426613	86.4623	62.9005	0		Non-cancer 1 [SH51Z57_Cell4]	7.02257	5.43018	22.8956	2.36199	0.426613	0		Non-cancer 1 [SH51Z57_Cell4]	5.43018	22.8956	2.36199	0.426613	0.426613
	Non-cancer 1 [SH51Z58_Cell3]	0.703197	101.125	18.8566	0								PR0723 Prostate Cancer	6.54775	46.2698	35.0417	1				Non-cancer 1 [SH51Z58_Cell3]	22.1618	0.381565	0.381565	0.381565	19.603	1.57789	55.9087	0.381565	0.381565	2.36199	28.3053	20.5348	0		Non-cancer 1 [SH51Z58_Cell3]	0.381565	0.381565	0.381565	0.381565	21.1854	0		Non-cancer 1 [SH51Z58_Cell3]	0.381565	0.381565	0.381565	21.1854	0.381565
	Non-cancer 1 [SH51Z58_Cell4]	0.374231	0.374231	0.374231	0								PR0724 Prostate Cancer	12.8884	91.9642	22.8481	1				Non-cancer 1 [SH51Z58_Cell4]	0.374231	0.374231	0.87904	4.88717	13.718	0.374231	1.2861	0.374231	27.2276	0.374231	35.5062	39.9743	0		Non-cancer 1 [SH51Z58_Cell4]	0.374231	0.374231	13.4357	0.374231	0.374231	0		Non-cancer 1 [SH51Z58_Cell4]	0.374231	13.4357	0.374231	0.374231	0.374231
[truncated: 370 more rows]
[truncated: 36 more columns]

## Sheet: prognostic analysis
Sample ID	futime	fustat	age(＜70VS≥70)	T(1+2VS3+4)	N
TCGA-2A-A8VL-01A	621	0	0	0	0
TCGA-2A-A8VO-01A	1701	0	0	1
TCGA-2A-A8VT-01A	1373	0	0	1	1
TCGA-2A-A8VV-01A	671	0	0	0	0
TCGA-2A-A8VX-01A	1378	0	1	1	0
[truncated: 475 more rows]
