# Supplementary material for: MicroRNA panel in serum reveals novel diagnostic biomarkers for prostate cancer
Source: PeerJ. 2021 May 19;9:e11441. doi: 10.7717/peerj.11441 (PMC8141284; doi:10.7717/peerj.11441)
Supplement: Supplemental Information 10 — miRNA expression in serum, exosomes and tissues. [file peerj-09-11441-s010.xlsx]

## Sheet: sequence
hsa-miR-146a-5p	MIMAT0000449	UGAGAACUGAAUUCCAUGGGUU
hsa-miR-24-3p	MIMAT0000080	UGGCUCAGUUCAGCAGGAACAG
hsa-miR-93-5p	MIMAT0000093	CAAAGUGCUGUUCGUGCAGGUAG
